# Supplementary material for: Transcriptional dynamics during karyogamy in rice zygotes
Source: Development. 2025 Jan 27;152(2):DEV204497. doi: 10.1242/dev.204497 (PMC11829756; doi:10.1242/dev.204497)
Supplement: Table S5. Expression profiles of upregulated DEGs during karyogamy in rice zygotes. [file develop-152-204497-TableS5.xlsx]

## Sheet: Table S5 
Table S5. Expression profiles of upregulated DEGs during karyogamy in rice zygotes.
Transcript ID	Stage	Average TPM in gametes and zygotes at each developmental stage								Description
		Sperm cell	Egg cell	15 min zygote	30 min zygote	1 h zygote	2 h zygote	4 h zygote	6 h zygote
Os01t0384800-01	15 min	0.146667	2.48	79.806	93.408	146.1	90.128	56.934	83.504	Conserved hypothetical protein.
Os01t0640700-00	15 min	508.737	0	4.932	0.276	0.272	0.134	0	1.222	Similar to vegetative cell wall protein gp1.
Os01t0698800-01	15 min	0	0	60.322	0.514	1.438	0.028	2.47	4.936	Conserved hypothetical protein.
Os01t0714600-01	15 min	0.06	0	9.836	29.478	43.82	9.092	4.602	48.232	Similar to cDNA clone:J023088C01, full insert sequence.
Os01t0955100-01	15 min	0.0633333	0.13	43.662	55.122	180.426	60.98	18.7	182.992	Similar to Calmodulin-like protein (Fragment).
Os02t0134200-01	15 min	22.99	0	26.136	73.898	78.998	20.918	8.806	81.49	DUF1645 family protein, Regulation of stress-tolerance and grain length
Os02t0301100-01	15 min	3897.14	2.00667	54.088	24.282	23.728	25.582	28.73	13.286	Ortholog of maize ZmSWEET4c, Hexose transporter, Seed filling
Os02t0585200-01	15 min	0.0466667	0	16.32	1.414	0.038	0.034	19.296	17.416	Heavy metal transport/detoxification protein domain containing protein.
Os02t0702100-01	15 min	0.336667	0	23.018	11.326	78.57	360.524	63.202	452.348	Similar to transcription factor GT-3b.
Os02t0725500-00	15 min	36.1067	0	29.788	1.368	14	10.076	14.968	26.176	Cupredoxin domain containing protein.
Os03t0174600-01	15 min	0	0	2.99	0.824	2.01	2.154	1.14	0.62	Rossmann-like alpha/beta/alpha sandwich fold domain containing protein.
Os03t0233900-01	15 min	0.09	0	105.656	40.034	60.192	18.998	44.204	12.904	Non-symbiotic hemoglobin 1 (rHb1) (ORYsa GLB1a).
Os03t0277300-01	15 min	423.627	0.103333	6.232	12.168	25.482	15.098	10.786	64.7	Heat shock protein 70.
Os03t0648500-01	15 min	5043.32	0.718333	58.192	24.94	27.916	27.082	17.048	21.308	Cupredoxin domain containing protein.
Os03t0673700-01	15 min	0.136667	1.045	124.476	76.026	138.136	235.726	290.492	676.418	Similar to predicted protein.
Os03t0678400-01	15 min	1107.67	19.1983	63.234	90.788	164.314	72.736	54.928	107.824	Zinc finger, RING/FYVE/PHD-type domain containing protein.
Os03t0830500-01	15 min	0	0	19.016	3.082	6.812	13.668	65.682	34.98	Similar to PGPS/D12.
Os03t0839900-01	15 min	312.903	0.015	4.454	6.278	6.476	1.07	0.026	2.248	Serine/threonine protein kinase-related domain containing protein.
Os04t0110100-01	15 min	0	0.025	15.688	0.494	9.284	2.814	43.686	21.074	Concanavalin A-like lectin/glucanase domain containing protein.
Os04t0550800-01	15 min	24670.5	4.49833	204.36	130.974	541.236	985.834	402.882	420.98	Major intrinsic protein family protein.
Os04t0684900-02	15 min	0	0	14.944	21.186	79.724	8.312	8.574	29.22	Component of the CCR4-NOTcomplex, Deadenylase, Component of the plant P-body, Deadenylation (poly(A) tail shortening), Development and stress response
Os04t0687300-01	15 min	14.6967	4.72167	27.626	11.452	17.87	20.836	21.426	25.582	Molecular chaperone, heat shock protein, Hsp40, DnaJ domain containing protein.
Os05t0545400-01	15 min	0	0	4.816	3.322	0.954	3.176	0.258	2.398	Serine/threonine protein kinase domain containing protein.
Os06t0102300-03	15 min	0	0	3.526	3.214	2.318	0.728	1.496	2.354	Phytochelatin synthase 2, Cadmium (Cd) and arsenic (As) tolerance
Os06t0668400-01	15 min	0	0.0866667	17.506	2.37	1.138	32.038	121.29	48.692	Kelch related domain containing protein.
Os06t0676801-00	15 min	217.567	0.01	4.278	1.498	2.902	2.504	3.544	2.976	Hypothetical gene.
Os06t0715300-01	15 min	831.01	0.148333	7.268	4.898	4.992	2.75	1.758	0.186	Similar to CEL5=CELLULASE 5 (Fragment).
Os07t0553800-00	15 min	130.913	0	10.728	7.126	8.066	5.42	0.008	0.346	Conserved hypothetical protein.
Os07t0680600-01	15 min	0	0.12	7.664	9.246	18.698	0.46	0.192	1.356	Protein of unknown function DUF3133 domain containing protein.
Os09t0412300-01	15 min	353.983	11.0667	80.094	90.646	89.352	68.676	34.76	90.978	Similar to Calmodulin-like protein.
Os11t0620150-01	15 min	16.3267	0	6.732	0	0	2.68	0	0	Hypothetical gene.
Os12t0127200-01	15 min	0	0	5.446	5.316	22.788	4.772	0.008	3.896	Harpin-induced 1 domain containing protein.
Os12t0437800-01	15 min	0	0	62.69	0.1	0.054	114.33	310.782	450.856	Similar to MPI.
Os12t0612300-01	15 min	1493.13	0.211667	24.248	13.138	5.69	0.386	0.016	1.488	Conserved hypothetical protein.
Os01t0106400-01	30 min	1.02667	93.2633	117.936	491.866	894.946	338.432	827.536	507.776	Similar to Isoflavone reductase homolog IRL (EC 1.3.1.-).
Os01t0172100-01	30 min	0.0133333	0.656667	7.662	23.994	43.45	30.44	37.08	39.6	Similar to Triose phosphate/phosphate translocator, non-green plastid, chloroplast precursor (CTPT).
Os01t0180900-01	30 min	957.567	0.298333	9.182	27.35	32.692	30.408	15.664	9.392	2-oxoglutarate and iron-dependent oxygenase, Starch accumulation
Os01t0283500-02	30 min	0.136667	36.7467	67.418	118.676	106.242	103.268	68.688	82.934	Peptidase S54, rhomboid domain containing protein.
Os01t0384800-01	30 min	0.146667	2.48	79.806	93.408	146.1	90.128	56.934	83.504	Conserved hypothetical protein.
Os01t0508100-01	30 min	0.13	2.66833	17.284	106.952	15.398	10.704	23.91	111.196	Ferritin/ribonucleotide reductase-like family protein.
Os01t0508500-01	30 min	0.0433333	0	4.386	11.87	5.858	10.304	15.974	3.228	Conserved hypothetical protein.
Os01t0534800-02	30 min	0.0866667	18.75	24.864	71.358	83.012	47.848	29.982	68.956	Similar to PRLI-interacting factor K (Fragment).
Os01t0699600-01	30 min	0	0	4.924	6.212	3.794	0.616	2.27	1.616	Mitogen-activated protein kinase kinase kinase (MAPKKK), Negative regulation of seed dormancy
Os01t0714600-01	30 min	0.06	0	9.836	29.478	43.82	9.092	4.602	48.232	Similar to cDNA clone:J023088C01, full insert sequence.
Os01t0715400-02	30 min	5.79	0	1.374	0.738	0.596	0.406	0.32	0.242	Conserved hypothetical protein.
Os01t0716300-00	30 min	0.02	0.045	4.026	8.114	2.702	1.602	8.332	6.552	Conserved hypothetical protein.
Os01t0794100-01	30 min	11.4467	0.125	0.47	21.364	40.316	36.86	1.728	36.79	Conserved hypothetical protein.
Os01t0799100-01	30 min	0.00666667	0.303333	2.54	8.49	13.672	4.696	3.28	8.228	NB-ARC domain containing protein.
Os01t0806400-01	30 min	131.983	0.143333	2.994	11.084	14.704	10.948	7.292	6.08	Protein of unknown function DUF617, plant domain containing protein.
Os01t0819700-01	30 min	0	0.0216667	3.018	8.952	32.114	7.518	6.176	10.736	Hypothetical conserved gene.
Os01t0840100-01	30 min	0.11	15.8217	45.852	134.626	278.2	111.478	271.38	443.742	Heat shock protein Hsp70 family protein.
Os01t0856000-01	30 min	116.443	0.158333	0.342	5.594	3.896	3.486	1.378	3.472	Similar to CDC6 protein.
Os01t0863300-01	30 min	0	0.226667	6.742	23.506	51.142	2.698	12.284	21.4	Similar to MCB2 protein.
Os01t0878700-02	30 min	0.03	0.0133333	0.496	10.428	109.682	8.716	126.196	81.658	Amino acid transporter, transmembrane domain containing protein.
Os01t0878700-03	30 min	0	0	0.462	15.046	71.572	13.21	124.196	81.344	Amino acid transporter, transmembrane domain containing protein.
Os01t0878800-01	30 min	54.9167	5.32333	10.214	30.112	34.758	36.338	64.866	52.12	Similar to 4,5-DOPA dioxygenase extradiol.
Os01t0902300-01	30 min	101.59	3.95	7.552	20.856	20.68	8.76	10.63	22.748	Alpha/beta hydrolase fold-3 domain containing protein.
Os01t0934300-03	30 min	0.0366667	0	0.91	1.766	0.558	2.47	0.546	0.178	Similar to Flowering-time protein isoform alpha.
Os01t0955100-01	30 min	0.0633333	0.13	43.662	55.122	180.426	60.98	18.7	182.992	Similar to Calmodulin-like protein (Fragment).
Os01t0970500-01	30 min	134.69	244.522	443.822	600.234	501.912	457.658	563.478	515.66	Small subunit of the transcription factor IIA on chromosome 1, Mediation of host susceptibility to disease
Os01t0970700-01	30 min	0	0.0266667	1.284	4.716	10.31	0.348	6.532	4.278	Peptidase M48, Ste24p family protein.
Os02t0134200-01	30 min	22.99	0	26.136	73.898	78.998	20.918	8.806	81.49	DUF1645 family protein, Regulation of stress-tolerance and grain length
Os02t0139100-01	30 min	59.2867	21.22	40.098	119.914	176.83	108.388	143.13	243.316	Activator of Hsp90 ATPase, N-terminal domain containing protein.
Os02t0152300-01	30 min	3.01333	0	0.014	1.842	0.218	0.378	1.31	3.434	Serine/threonine protein kinase-related domain containing protein.
Os02t0153900-01	30 min	0	0	0.528	1.488	7.5	3.982	5.686	18.906	Leucine-rich repeat receptor-like kinase
Os02t0175100-01	30 min	0.1	19.0833	28.406	79.318	50.318	29.744	40.3	27.498	Similar to RISBZ4.
Os02t0179200-01	30 min	0	0	1.938	2.49	11.566	4.87	0.068	2.96	Glutamine amidotransferase class-I domain containing protein.
Os02t0193300-01	30 min	0.07	0	1.316	6.664	29.83	12.384	7.022	48.628	Conserved hypothetical protein.
Os02t0259850-00	30 min	49.97	7.40833	1.346	82.554	145.096	51.454	104.034	121.14	Hypothetical gene.
Os02t0259900-01	30 min	22.3	2.78333	3.346	45.258	87.148	36.76	50.558	88.7	Conserved hypothetical protein.
Os02t0261100-01	30 min	0.526667	88.2083	98.952	281.17	628.346	525.254	170.668	707.56	Ubiquitin-conjugating enzyme E2, Elicitor-induced defense response
Os02t0301100-01	30 min	3897.14	2.00667	54.088	24.282	23.728	25.582	28.73	13.286	Ortholog of maize ZmSWEET4c, Hexose transporter, Seed filling
Os02t0455400-00	30 min	0	0	1.442	6.728	17.12	20.076	37.606	35.7	Hypothetical conserved gene.
Os02t0462800-01	30 min	21.6067	0.0766667	13.826	23.564	96.25	54.956	18.506	55.004	WRKY transcription factor 42, Transcriptional repressor, Promotion of leaf senescence
Os02t0518000-01	30 min	0	0	0.012	5.394	15.474	2.32	0.806	4.074	C2 calcium-dependent membrane targeting domain containing protein.
Os02t0530600-02	30 min	1.7	0	1.186	3.48	1.386	1.558	3.958	1.498	Similar to Poly.
Os02t0586900-02	30 min	0	0	0	64.24	30.874	12.392	0	0	Similar to Glycine rich protein (Fragment).
Os02t0597300-01	30 min	0	0.08	0.326	6.738	14.962	2.574	2.216	6.098	Leucine-rich repeat domain containing protein.
Os02t0631100-01	30 min	2987.76	11.255	58.12	96.882	186.496	397.78	283.56	163.42	Photosystem II oxygen evolving complex protein PsbQ family protein.
Os02t0686700-01	30 min	0.146667	0.0283333	16.276	13.71	45.064	5.124	7.02	32.278	Protein of unknown function DUF581 family protein.
Os02t0711300-01	30 min	18.1167	0	1.75	36.796	21.03	1.972	0.2	13.176	Heat shock protein Hsp20 domain containing protein.
Os02t0740600-01	30 min	17.68	4.845	43.336	232.342	508.478	187.284	88.262	216.48	Conserved hypothetical protein.
Os02t0748300-01	30 min	210.973	0.915	9.382	12.064	20.83	4.246	2.016	8.4	Similar to VMP3 protein.
Os02t0758000-01	30 min	0.203333	23.3067	69.446	306.13	287.862	230.118	215.29	579.074	Similar to Low molecular weight heat shock protein precursor (Mitochondrial small heat shock protein 22).
Os02t0770100-01	30 min	496.217	3.045	9.614	17.624	13.174	16.43	8.632	6.146	WD40 repeat domain containing protein.
Os02t0782500-01	30 min	0.0633333	0	3.946	25.396	277.902	233.008	336.39	1136.7	Similar to Small heat stress protein class CIII.
Os02t0812500-01	30 min	0	0	0	6.706	3.616	2.918	4.7	5.784	Cyclin-like F-box domain containing protein.
Os02t0812600-00	30 min	166.777	0	0.766	3.58	0.758	6.68	1.45	2.31	F-box domain, cyclin-like domain containing protein.
Os02t0814000-01	30 min	0.216667	27.5483	56.532	129.582	173.994	114.52	114.976	210.86	Protein of unknown function DUF862, eukaryotic domain containing protein.
Os02t0825650-01	30 min	5.68	5.185	17.094	42.022	22.648	20.91	71.84	43.584	Hypothetical conserved gene.
Os02t0829500-01	30 min	0	7.69333	30.826	64.008	37.826	12.378	62.01	53.9	Beta-lactamase-like domain containing protein.
Os02t0829500-02	30 min	0.0666667	13.445	39.764	109.542	58.87	17.22	114.538	122.386	Beta-lactamase-like domain containing protein.
Os03t0183300-01	30 min	0	3.745	5.27	28.944	31.552	21.908	5.706	8.152	Pathogenesis-related transcriptional factor and ERF domain containing protein.
Os03t0195800-01	30 min	0.07	0.01	0.004	5.728	11.516	1.322	3.556	1.47	Similar to Sulfate transporter (Fragment).
Os03t0221200-01	30 min	0.113333	0.0666667	11.02	140.148	255.21	68.038	310.5	326.786	Similar to Homocysteine S-methyltransferase 1 (EC 2.1.1.10) (S- methylmethionine:homocysteine methyltransferase 1) (SMM:Hcy S- methyltransferase 1) (ZmHMT-1).
Os03t0233900-01	30 min	0.09	0	105.656	40.034	60.192	18.998	44.204	12.904	Non-symbiotic hemoglobin 1 (rHb1) (ORYsa GLB1a).
Os03t0245800-02	30 min	0	0	1.694	42.688	190.412	193.83	180.998	419.864	Similar to Heat shock protein 26.
Os03t0266900-02	30 min	21.4933	0.376667	3.95	667.422	565.836	384.394	770.096	1503.85	Low molecular mass heat shock protein Oshsp17.3.
Os03t0267000-00	30 min	0.0933333	0	3.912	368.492	344.608	362.044	262.284	773.496	Low molecular mass heat shock protein Oshsp18.0.
Os03t0267100-01	30 min	0	0.19	0.654	9.716	18.738	20.324	12.454	56.722	Hypothetical protein.
Os03t0267200-01	30 min	0.04	3.24	10.6	202.366	363.892	398.104	244.46	812.108	Low molecular mass heat shock protein Oshsp17.7.
Os03t0269900-01	30 min	94.65	0.0116667	0.92	3.584	2.272	1.566	2.866	3.034	Protein of unknown function DUF604 family protein.
Os03t0277300-01	30 min	423.627	0.103333	6.232	12.168	25.482	15.098	10.786	64.7	Heat shock protein 70.
Os03t0292100-01	30 min	5.82667	0.491667	11.99	13.544	24.922	12.82	3.378	21.556	Hypothetical conserved gene.
Os03t0310800-01	30 min	0.22	13.0733	113.33	197.392	292.416	285.29	226.892	587.436	Similar to Hypersensitive reaction associated Ca2+-binding protein.
Os03t0320100-01	30 min	819.697	0.538333	9.742	16.644	8.824	4.546	6.474	3.04	Alpha-L-arabinofuranosidase, C-terminal domain containing protein.
Os03t0334200-02	30 min	0.00666667	0	1.434	3.18	5.48	1.874	2.096	9.258	Protein of unknown function DUF3133 domain containing protein.
Os03t0360700-01	30 min	27.82	220.36	370.246	1009.1	1094.7	341.322	393.164	518.024	Similar to Protein-methionine-S-oxide reductase, PilB family.
Os03t0618300-01	30 min	0.163333	4.39667	29.426	244.402	197.31	86.424	297.462	335.092	Isopenicillin N synthase family protein.
Os03t0648500-01	30 min	5043.32	0.718333	58.192	24.94	27.916	27.082	17.048	21.308	Cupredoxin domain containing protein.
Os03t0678400-01	30 min	1107.67	19.1983	63.234	90.788	164.314	72.736	54.928	107.824	Zinc finger, RING/FYVE/PHD-type domain containing protein.
Os03t0678800-00	30 min	0.0433333	0.26	23.95	31.82	77.332	29.252	4.616	26.656	Glycosyl transferase, family 8 protein.
Os03t0736900-01	30 min	17.11	0.0283333	3.522	18.158	20.772	15.688	4.366	11.028	Similar to Sorghum bicolor protein targeted either to mitochondria or chloroplast proteins T50848.
Os03t0737300-01	30 min	587.14	0.1	11.202	29.964	38.914	49.668	21.74	60.506	HAD-superfamily phosphatase, subfamily IIIC domain containing protein.
Os03t0764100-01	30 min	0	0.115	11.566	27.688	46.634	6.004	14.57	50.904	Zinc finger transcription factor ZF1.
Os03t0776900-01	30 min	55.66	73.285	100.658	276.318	298.41	363.02	361.322	788.556	Similar to mitochondrial import inner membrane translocase subunit TIM14.
Os03t0815100-01	30 min	0.0733333	14.4133	36.626	127.136	180.062	86.642	127.148	183.69	Similar to OsNAC6 protein.
Os03t0820400-01	30 min	0.06	1.31833	43.182	79.352	188.284	98.906	19.814	164.748	Similar to ZPT2-13.
Os03t0839900-01	30 min	312.903	0.015	4.454	6.278	6.476	1.07	0.026	2.248	Serine/threonine protein kinase-related domain containing protein.
Os03t0844900-01	30 min	3.74	0.01	1.858	3.1	3.374	3.576	4.964	1.818	Nucleic acid-binding, OB-fold-like domain containing protein.
Os04t0107900-02	30 min	0	0	0.03	4.388	28.104	13.206	32.628	60.538	Heat shock protein 81-1 (HSP81-1) (Heat shock protein 83).
Os04t0142400-01	30 min	3.02	0.0183333	5.888	19.294	45.706	42.742	16.824	118.366	Conserved hypothetical protein.
Os04t0223300-00	30 min	0	0	0.012	3.51	7.572	0.08	2.908	5.042	Similar to Peroxisome type ascorbate peroxidase.
Os04t0415900-00	30 min	0	0	0.018	15.136	5.242	0	0.582	0.81	Similar to OSIGBa0092M08.3 protein.
Os04t0445100-01	30 min	0.08	0.801667	2.642	77.532	78.982	37.348	81.92	288.072	Similar to 22.7 kDa class IV heat shock protein precursor.
Os04t0464966-01	30 min	81.48	5.425	16.124	33.958	63.098	19.27	15.556	59.23	F-box-containing protein, Male meiotic DNA double-strand break repair, Regulation of meiotic progression
Os04t0475600-01	30 min	444.37	2.14833	9.198	23.584	22.258	25.428	4.246	6.736	2OG-Fe(II) oxygenase domain containing protein.
Os04t0546300-01	30 min	0.263333	0.015	0.076	3.254	0.836	2.45	1.586	1.772	Similar to GMPK2=PROTEIN kinase.
Os04t0546800-01	30 min	0	0	0.088	3.082	0.022	0	1.282	1.426	Pathogenesis-related transcriptional factor and ERF domain containing protein.
Os04t0550800-01	30 min	24670.5	4.49833	204.36	130.974	541.236	985.834	402.882	420.98	Major intrinsic protein family protein.
Os04t0552300-01	30 min	0	0	1.53	10.004	3.182	1.028	0.03	2.912	Cyclin-related 2 domain containing protein.
Os04t0554300-00	30 min	1506.81	0.398333	15.594	18.628	21.184	14.304	24.866	12.054	Similar to OSIGBa0143N19.14 protein.
Os04t0578300-00	30 min	0	0	0.046	3.56	1.2	0	0.01	0.938	Similar to H0404F02.10 protein.
Os04t0600300-01	30 min	0	0	0	10.858	50.118	41.984	135.002	266.918	Homodimeric diiron-carboxylate protein, Cyanide-resistant respiration in mitochondria, Reactive oxygen species (ROS) scavenging
Os04t0606200-01	30 min	0	0	0.018	26.662	0.798	0.018	1.222	0.808	Similar to OSIGBa0113I13.1 protein.
Os04t0619400-01	30 min	0	0	0.014	5.624	28.938	7.978	14.73	11.89	Protein kinase, core domain containing protein.
Os04t0627900-01	30 min	153.353	0.00666667	1.72	10.364	13.796	15.12	47.764	62.056	Translation initiation factor SUI1 domain containing protein.
Os04t0629300-02	30 min	578.14	2.91167	24.552	25.64	20.37	12.658	16.788	8.584	DEAD-like helicase, N-terminal domain containing protein.
Os04t0636400-01	30 min	20.8467	0.00666667	0	6.22	1.62	0.564	0.122	0.718	Similar to H0410G08.16 protein.
Os04t0650200-01	30 min	190.337	0	2.004	6.56	3.43	0.246	5.766	6.224	Lipase, GDSL domain containing protein.
Os04t0650700-02	30 min	0	0	0	7.714	14.372	0.008	3.242	0.412	Similar to OSIGBa0113E10.3 protein.
Os04t0684900-02	30 min	0	0	14.944	21.186	79.724	8.312	8.574	29.22	Component of the CCR4-NOTcomplex, Deadenylase, Component of the plant P-body, Deadenylation (poly(A) tail shortening), Development and stress response
Os04t0685300-02	30 min	0.156667	8.19667	50.392	55.12	209.516	197.618	33.88	140.922	Harpin-induced 1 domain containing protein.
Os05t0135800-01	30 min	0.1	16.5867	14.002	84.392	196.874	71.984	35.912	175.358	Ser/Thr protein kinase, Negative regulator of innate immunity
Os05t0186601-00	30 min	9.04667	0	17.908	13.504	0.782	14.61	0.292	0	Hypothetical gene.
Os05t0194500-01	30 min	0.0466667	2.28167	18.908	80.736	127.796	64.57	113.688	116.234	Similar to ANAC075.
Os05t0324700-01	30 min	0.0433333	0	1.906	26.064	238.076	57.046	158.506	538.158	Conserved hypothetical protein.
Os05t0407500-01	30 min	0.00666667	0	0.466	2.056	0.714	2.572	0.726	0.582	Soluble gibberellin receptor, Gibberellin signaling
Os05t0545400-01	30 min	0	0	4.816	3.322	0.954	3.176	0.258	2.398	Serine/threonine protein kinase domain containing protein.
Os05t0562300-01	30 min	0.03	8.90333	14.178	79.666	143.662	54.4	79.068	180.216	Similar to DnaJ-like protein.
Os06t0102300-03	30 min	0	0	3.526	3.214	2.318	0.728	1.496	2.354	Phytochelatin synthase 2, Cadmium (Cd) and arsenic (As) tolerance
Os06t0133400-01	30 min	0	1.97333	24.97	122.49	123.142	57.934	14.798	44.42	Conserved hypothetical protein.
Os06t0133500-00	30 min	77.55	20.9117	171.938	268.22	768.068	581.204	108.108	561.77	Conserved hypothetical protein.
Os06t0146900-01	30 min	21.16	0	0.112	3.014	1.118	1.154	4.042	2.128	Hypothetical protein.
Os06t0147300-01	30 min	0	0	8.054	22.444	115.408	45.59	17.664	94.878	Similar to cDNA clone:J023088C01, full insert sequence.
Os06t0159900-01	30 min	0.0866667	6.71333	38.39	141.678	181.754	106.144	233.668	311.782	Similar to Arm repeat containing protein.
Os06t0162700-01	30 min	62.0533	15.14	58.796	63.086	31.8	27.11	4.236	5.712	SANT domain, DNA binding domain containing protein.
Os06t0200250-01	30 min	0	0	0	3.988	0.428	2.99	0.764	15.378	Hypothetical conserved gene.
Os06t0216000-01	30 min	0	0	1.15	18.196	9.624	28.382	32.558	262.018	Similar to 12-oxo-phytodienoic acid reductase.
Os06t0253100-01	30 min	0.0866667	2.715	16.95	75.716	127.076	104.43	161.564	176.102	Heat shock protein Hsp20 domain containing protein.
Os06t0506600-01	30 min	0	4.07167	7.108	23.582	37.37	21.66	45.014	54.516	Similar to Ubiquitin carrier protein.
Os06t0592500-01	30 min	0	0.56	6.486	28.594	46.192	39.214	54.886	56.9	Similar to Ethylene-responsive transcriptional coactivator.
Os06t0594400-02	30 min	0	0.0216667	0.008	7.626	2.206	0.338	0.058	1.174	Kelch-type beta propeller domain containing protein.
Os06t0622700-01	30 min	19.34	11.9967	36.314	70.314	147.788	54.584	62.478	92.63	bZIP transcription factor, Endoplasmic reticulum stress response
Os06t0683400-02	30 min	9.84333	3.975	83.94	154.46	439.12	279.222	16.496	267.072	Small calcium-binding protein with one EF-hand motif, Positive regulation of osmotic and salt tolerance
Os06t0698674-01	30 min	18.34	24.2617	40.752	108.46	78.954	30.544	58.796	46.96	eIF4-gamma/eIF5/eIF2-epsilon domain containing protein.
Os07t0122300-01	30 min	19.77	0.00666667	3.404	2.1	0.51	0	0.626	1.916	Protein of unknown function DUF1719, Oryza sativa family protein.
Os07t0182900-02	30 min	33.7267	0	0.074	1.788	2.166	5.074	2.6	2.652	DNA methyltransferase, Maintenance of CpG methylation after DNA replication
Os07t0186000-02	30 min	8024.49	2140.91	2867.07	5054.38	4059.48	4381.27	6112.4	5389.24	H-type thioredoxin, Regulation of the apoplastic reactive oxygen species, Stress response
Os07t0509800-01	30 min	0.02	3.37167	12.222	22.106	19.826	14.822	14.604	14.094	Similar to adenosine 5'-phosphosulfate reductase 2.
Os07t0553800-00	30 min	130.913	0	10.728	7.126	8.066	5.42	0.008	0.346	Conserved hypothetical protein.
Os07t0624700-01	30 min	1588.26	39.2	55.092	156.912	306.848	473.26	152.936	439.38	UMP/CMP kinase a (EC 2.7.1.48).
Os07t0631200-01	30 min	0.08	0	3.594	62.014	168.1	42.014	193.768	217.638	Zinc finger, RING/FYVE/PHD-type domain containing protein.
Os07t0633200-01	30 min	1441.51	107.758	251.74	324.386	379.7	325.696	296.502	311.516	Similar to SC35-like splicing factor SCL30a, 30a kD.
Os07t0641700-01	30 min	1.65	621.975	1020.62	1352.25	1259.63	1052.5	1309.81	1704.56	Similar to 10 kDa chaperonin (Protein CPN10) (Protein groES).
Os07t0665300-00	30 min	29.6767	0.0366667	3.946	5.742	1.77	3.204	4.688	3.11	Similar to Superoxide dismutase.
Os07t0675200-01	30 min	0	0	0.126	15.558	49.032	1.922	11.622	23.198	Conserved hypothetical protein.
Os07t0680600-01	30 min	0	0.12	7.664	9.246	18.698	0.46	0.192	1.356	Protein of unknown function DUF3133 domain containing protein.
Os07t0694700-01	30 min	77.46	45.1917	89.202	315.002	390.826	430.744	973.102	940.91	Ascorbate peroxidase, ROS homeostasis, Chloroplast protection, Carbohydrate metabolism, Plant architecture, Fertility maintenance
Os08t0193600-01	30 min	0.0133333	0.0233333	1.074	3.604	2.066	1.774	2.646	1.456	Hypothetical conserved gene.
Os08t0205800-01	30 min	0	1.20333	7.97	42.576	148.814	66.324	12.26	211.36	Hypothetical conserved gene.
Os08t0448100-01	30 min	0	0	9.136	12.116	46.042	5.66	7.642	31.878	Conserved hypothetical protein.
Os09t0385700-01	30 min	1.92333	0.0933333	0.622	12.658	22.676	9.724	2.024	8.554	Zinc finger, AN1-type domain containing protein.
Os09t0412300-01	30 min	353.983	11.0667	80.094	90.646	89.352	68.676	34.76	90.978	Similar to Calmodulin-like protein.
Os09t0446700-00	30 min	0	0	4.376	38.482	149.422	43.142	0.902	240.05	Conserved hypothetical protein.
Os09t0483400-01	30 min	142.657	51.8467	240.346	629.28	221.158	854.126	769.012	154.1	Similar to Ubiquitin/ribosomal fusion protein (Fragment).
Os09t0492900-00	30 min	0	0	0.762	21.44	22.038	1.892	21.068	60.522	Conserved hypothetical protein.
Os09t0526500-00	30 min	0	0.61	10.356	24.726	38.478	6.856	3.692	22.326	C2 calcium/lipid-binding region, CaLB domain containing protein.
Os10t0456000-01	30 min	0.0233333	0	0.01	16.644	31.486	21.732	118.704	199.526	Hypothetical protein.
Os10t0535600-01	30 min	0	0.176667	3.698	22.826	18.934	7.956	0.554	4	Similar to Hydrolase.
Os11t0104966-00	30 min	0	0	0.026	7.164	19.534	1.196	0.026	3.998	Non-protein coding transcript.
Os11t0114300-01	30 min	0	0	22.58	73.832	99.898	170.016	6.866	207.09	Conserved hypothetical protein.
Os11t0244200-01	30 min	0	0	0.04	15.632	67.558	78.172	128.828	258.002	Similar to Pisum sativum 17.9 kDa heat shock protein (hsp17.9) (Fragment).
Os11t0249300-01	30 min	0	0	0.006	4.86	19.13	6.568	10.256	27.664	Conserved hypothetical protein.
Os11t0704000-00	30 min	591.337	18.2217	43.47	67.804	78.976	124.3	246.916	221.378	SelT/selW/selH selenoprotein family protein.
Os12t0104850-01	30 min	0	0	0	7.486	3.092	0.048	0.356	1.722	Hypothetical gene.
Os12t0127200-01	30 min	0	0	5.446	5.316	22.788	4.772	0.008	3.896	Harpin-induced 1 domain containing protein.
Os12t0478200-02	30 min	0	0	11.92	18.144	76.946	103.93	35.396	72.972	GRAM domain containing protein.
Os12t0547600-02	30 min	0	0	0.014	1.752	14.266	7.65	12.826	26.14	Hypothetical conserved gene.
Os12t0612300-01	30 min	1493.13	0.211667	24.248	13.138	5.69	0.386	0.016	1.488	Conserved hypothetical protein.
Os12t0623500-02	30 min	0.02	0.00666667	1.864	1.596	0.79	0.79	1.64	0.322	Similar to Cationic amino acid transporter-like protein.
Os01t0106400-01	1 h	1.02667	93.2633	117.936	491.866	894.946	338.432	827.536	507.776	Similar to Isoflavone reductase homolog IRL (EC 1.3.1.-).
Os01t0110100-01	1 h	0	0	0.026	1.302	9.32	3.706	3.386	4.496	Phosphate (Pi) transporter, Pi homeostasis
Os01t0121500-01	1 h	0	0.598333	4.126	23.65	21.078	11.64	0.652	6.012	Conserved hypothetical protein.
Os01t0172100-01	1 h	0.0133333	0.656667	7.662	23.994	43.45	30.44	37.08	39.6	Similar to Triose phosphate/phosphate translocator, non-green plastid, chloroplast precursor (CTPT).
Os01t0180800-01	1 h	5.23333	26.505	23.044	69.274	102.046	66.928	80.78	143.514	Heat shock protein Hsp70 family protein.
Os01t0180900-01	1 h	957.567	0.298333	9.182	27.35	32.692	30.408	15.664	9.392	2-oxoglutarate and iron-dependent oxygenase, Starch accumulation
Os01t0186900-03	1 h	0	5.4	6.29	21.986	54.506	45.638	2.862	26.644	Similar to cDNA clone:001-117-G12, full insert sequence.
Os01t0194000-01	1 h	0	0.03	1.758	2.662	4.444	1.018	0.07	1.436	Conserved hypothetical protein.
Os01t0205900-01	1 h	0	0	1.064	0	3.256	3.736	0	0.232	Similar to Class III peroxidase GvPx2b (Fragment).
Os01t0205900-02	1 h	0	0.00666667	2.958	0.006	5.62	8.248	0.52	1.528	Similar to Class III peroxidase GvPx2b (Fragment).
Os01t0223800-00	1 h	22.3667	0.015	2.642	1.294	1.906	0.848	0.87	0.564	Hypothetical conserved gene.
Os01t0224200-00	1 h	21.3633	1.66667	3.53	15.348	49.728	21.01	13.118	84.488	Hypothetical conserved gene.
Os01t0252100-02	1 h	0	0	0.65	0.014	4.358	1.06	1.488	3.896	Similar to Glycogen synthase kinase-3 homolog MsK-3 (EC 2.7.1.-).
Os01t0256500-02	1 h	0.873333	2.74667	30.938	25.978	55.156	32.016	18.86	72.63	Similar to ZnI.
Os01t0261200-01	1 h	4.77667	45.56	42.352	70.888	232.182	164.322	108.138	212.834	No apical meristem (NAM) protein domain containing protein.
Os01t0276700-03	1 h	26.2033	20.955	41.302	35.928	71.728	73.65	106.844	102.292	Similar to Pyruvate kinase.
Os01t0279400-01	1 h	0.786667	0.0233333	2.83	1.958	39.902	1.558	0	0	Major facilitator superfamily antiporter.
Os01t0298301-01	1 h	0.116667	13.0433	15.592	27.064	72.938	47.138	41.16	64.68	Hypothetical conserved gene.
Os01t0300000-01	1 h	0.65	14.045	62.232	255.222	159.314	125.016	725.04	624.49	3'-5' exonuclease domain containing protein.
Os01t0313300-01	1 h	0.0366667	3.08167	2.716	51.19	129.216	8.446	19.326	87.282	Similar to EREBP-3 protein (Fragment).
Os01t0316600-01	1 h	206.73	7.59	8.28	19.99	36.17	19.02	14.85	9.514	Similar to pre-mRNA-splicing factor SF2.
Os01t0369700-01	1 h	0	0	0	0.206	8.716	42.746	91.698	260.058	Similar to Glutathione S-transferase GST 8 (EC 2.5.1.18).
Os01t0369700-03	1 h	0	0	0	0.466	22.124	21.622	86.98	226.746	Similar to Glutathione S-transferase GST 8 (EC 2.5.1.18).
Os01t0384800-01	1 h	0.146667	2.48	79.806	93.408	146.1	90.128	56.934	83.504	Conserved hypothetical protein.
Os01t0498300-01	1 h	0	0	0.164	1.6	20.756	9.104	0.04	9.608	Glycosyltransferase AER61, uncharacterized domain containing protein.
Os01t0508500-01	1 h	0.0433333	0	4.386	11.87	5.858	10.304	15.974	3.228	Conserved hypothetical protein.
Os01t0511000-01	1 h	0	0.075	0	0.596	10.796	1.856	0.27	0	Similar to LOB domain protein 40.
Os01t0534800-02	1 h	0.0866667	18.75	24.864	71.358	83.012	47.848	29.982	68.956	Similar to PRLI-interacting factor K (Fragment).
Os01t0551000-01	1 h	0	0	0.216	0.6	12.038	4.572	1.54	6.552	Conserved hypothetical protein.
Os01t0559750-01	1 h	25.1433	92.7183	88.75	128.678	353.452	342.114	899.71	451.256	Hypothetical gene.
Os01t0582600-01	1 h	159.77	1.24167	5.674	14.792	33.106	12.24	23.688	23.564	Phospholipase A2, active site domain containing protein.
Os01t0606900-01	1 h	0.0533333	78.665	121.584	96.612	268.242	130.138	78.908	67.26	Heat shock protein DnaJ, N-terminal domain containing protein.
Os01t0612600-01	1 h	0.0466667	18.7083	29.014	24.744	56.326	36.892	54.068	67.032	Protein of unknown function DUF1644 family protein.
Os01t0618000-01	1 h	21.4167	6.74833	7.326	33.542	36.432	63.17	74.972	82.404	Exonuclease domain containing protein.
Os01t0623900-01	1 h	0.02	0	0	0.056	2.066	1.902	0.152	0.63	Conserved hypothetical protein.
Os01t0627600-01	1 h	0	0	0.006	0.088	5.31	0.548	7.884	1.632	Similar to Cytochrome P450 monooxygenase.
Os01t0627900-01	1 h	0	0	0.004	0.004	6.356	0.952	4.092	3.996	Similar to Cytochrome P450.
Os01t0627916-00	1 h	0	0	0	0.014	6.41	1.426	4.798	5.968	Hypothetical protein.
Os01t0656200-01	1 h	4.3	0.005	0.012	0.722	2.94	0.502	0.006	0.462	Protein phosphatase 2C family protein.
Os01t0672400-03	1 h	0	7.035	8.632	32.482	55.238	15.702	7.036	16.906	Drought induced 19 family protein.
Os01t0690800-01	1 h	0	0.01	0	2.29	3.902	2.786	1.294	1.508	Protein kinase, core domain containing protein.
Os01t0693300-01	1 h	101.16	7.85833	9.74	26.68	50.162	63.06	93.442	129.236	Similar to Lipid phosphate phosphatase 2 (EC 3.1.3.-) (AtLPP2) (Phosphatidic acid phosphatase 2) (AtPAP2) (Prenyl diphosphate phosphatase).
Os01t0698200-00	1 h	0	0	0	0.192	2.3	5.49	0.206	1.378	Similar to strictosidine synthase 1.
Os01t0699600-01	1 h	0	0	4.924	6.212	3.794	0.616	2.27	1.616	Mitogen-activated protein kinase kinase kinase (MAPKKK), Negative regulation of seed dormancy
Os01t0706400-01	1 h	165.923	12.8133	17.768	19.546	55.748	31.352	24.416	26.866	Protein of unknown function DUF292, eukaryotic domain containing protein.
Os01t0710700-01	1 h	0	0	5.77	0.198	7.212	25.208	49.002	31.47	Lipase, class 3 family protein.
Os01t0714600-01	1 h	0.06	0	9.836	29.478	43.82	9.092	4.602	48.232	Similar to cDNA clone:J023088C01, full insert sequence.
Os01t0715400-02	1 h	5.79	0	1.374	0.738	0.596	0.406	0.32	0.242	Conserved hypothetical protein.
Os01t0721000-01	1 h	14.4233	0.0116667	1.752	1.15	1.81	1.126	0.006	1.164	NB-ARC domain containing protein.
Os01t0748900-01	1 h	0	0	0.416	0.562	4.468	4.87	2.016	8.864	Membrane attack complex component/perforin/complement C9 family protein.
Os01t0783700-01	1 h	0.0666667	17.8683	14.192	54.978	341.236	682.794	15.468	155.772	Similar to EF-hand Ca2+-binding protein CCD1.
Os01t0787000-01	1 h	0	4.35667	20.934	14.49	69.82	82.552	31.848	73.202	Similar to Peroxidase (EC 1.11.1.7).
Os01t0793800-01	1 h	0	0	21.852	6.266	43.206	23.22	2.07	50.686	Conserved hypothetical protein.
Os01t0793900-01	1 h	0	0.341667	7.634	4.08	71.436	29.74	12.32	32.17	Conserved hypothetical protein.
Os01t0794100-01	1 h	11.4467	0.125	0.47	21.364	40.316	36.86	1.728	36.79	Conserved hypothetical protein.
Os01t0795600-01	1 h	0.0966667	0.0566667	1.162	8.01	38.128	42.442	6.668	41.832	Conserved hypothetical protein.
Os01t0799000-00	1 h	0	0.12	0.15	0.922	4.096	0.292	0.414	0.706	Leucine-rich repeat-containing protein domain containing protein.
Os01t0799100-01	1 h	0.00666667	0.303333	2.54	8.49	13.672	4.696	3.28	8.228	NB-ARC domain containing protein.
Os01t0806400-01	1 h	131.983	0.143333	2.994	11.084	14.704	10.948	7.292	6.08	Protein of unknown function DUF617, plant domain containing protein.
Os01t0812100-01	1 h	13.8833	4.91	7.874	14.22	66.112	37.738	38.138	58.024	Similar to NHL25.
Os01t0814400-01	1 h	114.557	21.2017	28.484	28.846	67.43	26.086	19.67	55.144	Conserved hypothetical protein.
Os01t0819700-01	1 h	0	0.0216667	3.018	8.952	32.114	7.518	6.176	10.736	Hypothetical conserved gene.
Os01t0825800-01	1 h	0	0	0.522	0.418	5.272	0	0.056	2.228	Amino acid transporter, transmembrane domain containing protein.
Os01t0826400-01	1 h	0	0	0	0	2.406	0.102	0.256	8.586	WRKY transcription factor 24 (WRKY24).
Os01t0839100-01	1 h	0	0.0116667	2.086	4.628	1.96	5.98	17.144	21.904	Zinc finger, C2H2 domain containing protein.
Os01t0840100-01	1 h	0.11	15.8217	45.852	134.626	278.2	111.478	271.38	443.742	Heat shock protein Hsp70 family protein.
Os01t0841700-01	1 h	0	0	1.086	0.014	15.922	39.574	162.294	443.764	Similar to Isoform ERG1b of Elicitor-responsive protein 1.
Os01t0845000-01	1 h	0	0	1.376	0.908	1.974	1.658	2.666	1.96	Hypothetical conserved gene.
Os01t0855600-01	1 h	0	0.00833333	1.54	1.27	25.632	11.076	2.534	24.206	Similar to Hs1pro-1 protein.
Os01t0855700-01	1 h	0	0	0.138	1.678	1.234	0.62	2.26	0.954	Hypothetical protein.
Os01t0856000-01	1 h	116.443	0.158333	0.342	5.594	3.896	3.486	1.378	3.472	Similar to CDC6 protein.
Os01t0863300-01	1 h	0	0.226667	6.742	23.506	51.142	2.698	12.284	21.4	Similar to MCB2 protein.
Os01t0864500-01	1 h	0.0333333	5.70667	33.96	108.152	287.102	258.96	34.454	893.616	Harpin-induced 1 domain containing protein.
Os01t0865700-00	1 h	9.94667	0.481667	12.938	6.314	49.574	14.12	12.884	36.942	Zinc finger, RING/FYVE/PHD-type domain containing protein.
Os01t0866000-01	1 h	0	0	0	0	13.2	0	3.632	17.83	Similar to E3 ubiquitin ligase EL5 (EC 6.3.2.-).
Os01t0878700-02	1 h	0.03	0.0133333	0.496	10.428	109.682	8.716	126.196	81.658	Amino acid transporter, transmembrane domain containing protein.
Os01t0878700-03	1 h	0	0	0.462	15.046	71.572	13.21	124.196	81.344	Amino acid transporter, transmembrane domain containing protein.
Os01t0878800-01	1 h	54.9167	5.32333	10.214	30.112	34.758	36.338	64.866	52.12	Similar to 4,5-DOPA dioxygenase extradiol.
Os01t0890300-01	1 h	0.603333	0	0.592	0.074	8.616	2.766	1.564	0.088	Conserved hypothetical protein.
Os01t0892500-01	1 h	0	0	2.806	0.048	36.902	45.078	130.044	287.912	Similar to carboxylic ester hydrolase.
Os01t0893400-02	1 h	0.19	0.0966667	0.012	2.378	15.456	5.062	0.334	2.096	Zinc finger, TAZ-type domain containing protein.
Os01t0902300-01	1 h	101.59	3.95	7.552	20.856	20.68	8.76	10.63	22.748	Alpha/beta hydrolase fold-3 domain containing protein.
Os01t0905300-01	1 h	0.5	0.0516667	0.174	3.562	8.964	1.89	0.004	2.164	Similar to Leucine zipper protein-like.
Os01t0908200-01	1 h	5.22333	0.005	0.16	0.794	10.57	5.698	2.764	1.708	Member of the Bric-a-Brac/Tramtrack/Broad (BTB) family, BT1/BT2 ortholog, Negative regulation of nitrate uptake and nitrogen use efficiency
Os01t0925000-02	1 h	0	0	1.058	0.104	0.718	0.208	1.406	0.386	ENTH/VHS domain containing protein.
Os01t0934100-01	1 h	46.97	40.055	37.298	66.094	183.834	111.346	53.756	128.584	C2 calcium-dependent membrane targeting domain containing protein.
Os01t0952900-01	1 h	0	0	0	0.012	18.296	0.474	8.336	17.408	Conserved hypothetical protein.
Os01t0955100-01	1 h	0.0633333	0.13	43.662	55.122	180.426	60.98	18.7	182.992	Similar to Calmodulin-like protein (Fragment).
Os01t0959200-01	1 h	0.0466667	5.18667	14.714	32.982	327.626	182.908	4.404	28.992	Similar to Ci21A protein.
Os01t0959600-00	1 h	12.3767	0.0283333	3.034	1.68	3.32	1.076	2.344	1.666	Pentatricopeptide repeat domain containing protein.
Os01t0966900-00	1 h	0	0	0	0.016	7.644	13.13	30.156	49.848	Similar to Sorbitol transporter.
Os01t0970700-01	1 h	0	0.0266667	1.284	4.716	10.31	0.348	6.532	4.278	Peptidase M48, Ste24p family protein.
Os01t0972000-01	1 h	0.0166667	1.95	16.18	11.768	58.24	13.16	6.082	17.266	Zinc finger, RING/FYVE/PHD-type domain containing protein.
Os01t0975000-02	1 h	0	0	2.74	1.11	14.258	9.928	17.048	40.95	Protein of unknown function DUF966 family protein.
Os02t0125300-02	1 h	2790.25	294.44	416.524	573.668	738.858	564.646	463.958	557.056	Bax inhibitor-1 (BI-1) (OsBI-1).
Os02t0126400-02	1 h	0	2.755	4.63	10.798	29.054	35.83	16.132	33.834	Similar to Calcium-dependent protein kinase.
Os02t0129800-01	1 h	0.253333	101.227	211.7	267.82	395.848	322.93	619.234	657.354	Conserved hypothetical protein.
Os02t0132300-01	1 h	0	0.025	0.024	0.338	3.124	0.69	2.744	1.034	Similar to Erythrocyte membrane protein PFEMP3 (Fragment).
Os02t0134200-01	1 h	22.99	0	26.136	73.898	78.998	20.918	8.806	81.49	DUF1645 family protein, Regulation of stress-tolerance and grain length
Os02t0139100-01	1 h	59.2867	21.22	40.098	119.914	176.83	108.388	143.13	243.316	Activator of Hsp90 ATPase, N-terminal domain containing protein.
Os02t0152400-01	1 h	13.94	0	0.072	4.698	2.154	1.04	0.642	1.664	Rubisco small subunit 1, Reguration of Rubisco catalytic activity
Os02t0153900-01	1 h	0	0	0.528	1.488	7.5	3.982	5.686	18.906	Leucine-rich repeat receptor-like kinase
Os02t0162600-01	1 h	0.0933333	0.155	2.244	0.328	11.62	0.076	0.198	0.096	Conserved hypothetical protein.
Os02t0165100-01	1 h	0	0.616667	9.664	12.508	126.192	38.802	15.188	133.06	Protein kinase, core domain containing protein.
Os02t0165200-01	1 h	0	0.00333333	0.086	0.238	1.428	0.222	0.166	0.742	Hypothetical protein.
Os02t0179200-01	1 h	0	0	1.938	2.49	11.566	4.87	0.068	2.96	Glutamine amidotransferase class-I domain containing protein.
Os02t0180700-01	1 h	0.12	25.4833	46.176	26.11	119.226	176.426	217.05	265.252	Similar to Cinnamoyl-CoA reductase (EC 1.2.1.44).
Os02t0181900-01	1 h	34.9	2.63333	7.342	15.82	22.636	14.722	17.226	26.832	Similar to ClpB.
Os02t0187700-00	1 h	0.02	0.00833333	0.614	1.264	9.554	0.464	0.754	3.704	Similar to Myb-related protein B (B-Myb) (Myb-related protein 1) (XMYB1).
Os02t0193000-01	1 h	0	0	0.112	0.008	1.288	0.708	0.416	1.21	Protein kinase-like domain containing protein.
Os02t0193300-01	1 h	0.07	0	1.316	6.664	29.83	12.384	7.022	48.628	Conserved hypothetical protein.
Os02t0216300-01	1 h	0	0.785	1.334	2.75	18.112	7.312	3.022	13.186	Similar to cDNA clone:J023088C01, full insert sequence.
Os02t0258200-01	1 h	0	2.17167	10.25	7.486	21.58	37.206	94.494	42.864	Similar to high mobility group family.
Os02t0259850-00	1 h	49.97	7.40833	1.346	82.554	145.096	51.454	104.034	121.14	Hypothetical gene.
Os02t0259900-01	1 h	22.3	2.78333	3.346	45.258	87.148	36.76	50.558	88.7	Conserved hypothetical protein.
Os02t0261100-01	1 h	0.526667	88.2083	98.952	281.17	628.346	525.254	170.668	707.56	Ubiquitin-conjugating enzyme E2, Elicitor-induced defense response
Os02t0299300-01	1 h	14.72	1.8	5.68	5.804	14.756	16.548	8.276	19.884	Similar to cDNA clone:J023112L03, full insert sequence.
Os02t0301100-01	1 h	3897.14	2.00667	54.088	24.282	23.728	25.582	28.73	13.286	Ortholog of maize ZmSWEET4c, Hexose transporter, Seed filling
Os02t0437200-01	1 h	1.27667	0.793333	1.168	3.294	7.494	5.698	1.18	6.12	SNAP-34.
Os02t0437200-02	1 h	33.1467	13.0917	13.974	29.002	88.286	106.756	16.5	85.086	SNAP25-type SNARE protein, Rice blast resistance
Os02t0455400-00	1 h	0	0	1.442	6.728	17.12	20.076	37.606	35.7	Hypothetical conserved gene.
Os02t0462800-01	1 h	21.6067	0.0766667	13.826	23.564	96.25	54.956	18.506	55.004	WRKY transcription factor 42, Transcriptional repressor, Promotion of leaf senescence
Os02t0475300-03	1 h	0.0366667	3.02167	5.686	9.776	15.562	29.696	23.276	18.286	Similar to MAC/Perforin domain containing protein.
Os02t0478900-00	1 h	0.393333	0	0.006	0.084	0.836	0	0.472	0.442	Similar to Splicing factor 3B subunit 1.
Os02t0518000-01	1 h	0	0	0.012	5.394	15.474	2.32	0.806	4.074	C2 calcium-dependent membrane targeting domain containing protein.
Os02t0527300-01	1 h	0.0333333	13.9283	13.578	42.66	87.326	30.034	11.134	23.982	Similar to Heat shock transcription factor 31 (Fragment).
Os02t0546600-01	1 h	0	0	0.106	0.008	5.988	3.798	3.326	8.662	Similar to AP2 domain containing protein RAP2.2 (Fragment).
Os02t0554000-01	1 h	41.6667	1.89167	8.926	5.88	10.134	5.336	5.718	3.772	SET domain domain containing protein.
Os02t0582800-01	1 h	0	0.0866667	1.696	0.696	20.79	79.312	99.446	45.274	Conserved hypothetical protein.
Os02t0584700-01	1 h	0	1.07167	16.264	11.218	146.328	25.226	42.062	90.892	Heavy metal transport/detoxification protein domain containing protein.
Os02t0586900-02	1 h	0	0	0	64.24	30.874	12.392	0	0	Similar to Glycine rich protein (Fragment).
Os02t0597200-01	1 h	0.14	23.3267	17.52	69.98	201.524	107.88	19.846	115.064	Conserved hypothetical protein.
Os02t0597300-01	1 h	0	0.08	0.326	6.738	14.962	2.574	2.216	6.098	Leucine-rich repeat domain containing protein.
Os02t0611200-01	1 h	224.503	3.19167	15.766	17.192	37.768	10.444	2.828	17.784	S-adenosylmethionine decarboxylase, Polyamine biosynthesis, Abiotic stress
Os02t0611200-02	1 h	287.97	3.97833	20.476	17.272	52.304	12.792	6.018	19.504	Similar to S-adenosylmethionine decarboxylase proenzyme (EC 4.1.1.50) (AdoMetDC) (SamDC) (Induced stolen tip protein TUB13) [Contains: S- adenosylmethionine decarboxylase alpha chain; S-adenosylmethionine decarboxylase beta chain].
Os02t0611200-03	1 h	105.53	5.91667	14.454	29.668	45.028	18.27	7.394	21.348	Similar to S-adenosylmethionine decarboxylase 2.
Os02t0614500-01	1 h	409.623	29.85	43.212	34.852	90.894	79.752	17.748	67.294	Protein of unknown function DUF250 domain containing protein.
Os02t0622500-01	1 h	60.2067	7.73833	16.21	28.354	53.402	30.058	17.132	27.474	Conserved hypothetical protein.
Os02t0624300-01	1 h	0	0	0.012	0.286	8.994	1.046	4.612	14.438	R2R3-type MYB transcription factor, Negative regulation of cold tolerance, Maintenance of Pi homeostasis
Os02t0626532-01	1 h	0	0	0	0	6.936	18.674	25.688	13.602	Hypothetical gene.
Os02t0631100-01	1 h	2987.76	11.255	58.12	96.882	186.496	397.78	283.56	163.42	Photosystem II oxygen evolving complex protein PsbQ family protein.
Os02t0636700-01	1 h	0	0	1.592	0.008	9.434	3.452	4.408	20.792	GRAM domain containing protein.
Os02t0644100-01	1 h	0.38	29.235	55.868	63.176	84.534	83.212	102.444	113.466	Similar to Heat shock protein STI (Stress inducible protein) (GmSTI).
Os02t0653900-03	1 h	0	0	0.3	0.014	8.6	1.858	7.032	9.734	Similar to Avr9/Cf-9 rapidly elicited protein 14 (Fragment).
Os02t0654700-01	1 h	0	0.00666667	0.524	0.27	3.654	0.64	3.33	11.358	AP2/ERF family protein, Abiotic stress response
Os02t0655700-01	1 h	64.0367	13.96	22.848	39.324	66.572	58.056	80.828	58.066	Amino acid/polyamine transporter I family protein.
Os02t0661100-01	1 h	0	0	0	0.012	19.752	0.842	0	0	Trehalose-6-phosphate phosphatase, Trehalose biosynthesis, Chilling tolerance
Os02t0661100-02	1 h	0	0	0.018	0.028	3.274	0	0.006	0	Similar to Trehalose-phosphate phosphatase.
Os02t0663900-01	1 h	0	0	0.72	0.01	7.248	0.898	0.204	0.306	Similar to Phosphoribosyltransferase (Fragment).
Os02t0664000-01	1 h	828.047	276.777	653.042	590.74	1318.72	2274.72	2507.39	2781.57	Similar to Phospholipid hydroperoxide glutathione peroxidase, chloroplast precursor (EC 1.11.1.12) (PHGPx).
Os02t0664400-01	1 h	553.737	4.13	18.11	15.696	29.512	8.292	2.788	4.842	Hypothetical conserved gene.
Os02t0668000-01	1 h	0	0.141667	1.8	4.916	13.994	1.79	2.056	10.334	Membrane protein, At2g17000, predicted domain containing protein.
Os02t0668000-02	1 h	0	0	0.144	5.004	9.262	2.566	0.674	9.19	Hypothetical protein.
Os02t0677300-02	1 h	0	0	0.486	0.054	38.65	4.916	1.222	5.894	Similar to CRT/DRE binding factor 1.
Os02t0682300-01	1 h	0	0.333333	6.6	8.566	41.068	3.114	0.824	5.768	RING-type E3 ligase, Negative regulation of cuticular wax biosynthesis, Drought stress response
Os02t0686700-01	1 h	0.146667	0.0283333	16.276	13.71	45.064	5.124	7.02	32.278	Protein of unknown function DUF581 family protein.
Os02t0693400-01	1 h	39.2967	3.95333	8.176	18.028	35.712	35.532	27.546	39.324	Peptidase C19, ubiquitin carboxyl-terminal hydrolase 2 family protein.
Os02t0702100-01	1 h	0.336667	0	23.018	11.326	78.57	360.524	63.202	452.348	Similar to transcription factor GT-3b.
Os02t0711300-01	1 h	18.1167	0	1.75	36.796	21.03	1.972	0.2	13.176	Heat shock protein Hsp20 domain containing protein.
Os02t0725500-00	1 h	36.1067	0	29.788	1.368	14	10.076	14.968	26.176	Cupredoxin domain containing protein.
Os02t0734600-02	1 h	306.687	14.675	29.786	17.92	53.478	58.978	32.182	38.31	Similar to caleosin related protein.
Os02t0740600-01	1 h	17.68	4.845	43.336	232.342	508.478	187.284	88.262	216.48	Conserved hypothetical protein.
Os02t0744100-01	1 h	0.08	18.49	13.424	51.6	149.082	82.578	64.296	143.56	Methyltransferase type 11 domain containing protein.
Os02t0748300-01	1 h	210.973	0.915	9.382	12.064	20.83	4.246	2.016	8.4	Similar to VMP3 protein.
Os02t0749800-01	1 h	0	0.0116667	0	0.008	4.408	10.212	5.224	6.188	Mitochodrial transcription termination factor-related family protein.
Os02t0751600-02	1 h	0	0	0	1.87	3.018	0.984	0	0	Peptidyl-prolyl cis-trans isomerase, FKBP-type domain containing protein.
Os02t0756200-02	1 h	0	0	0	0	62.73	4.96	0.098	0.396	Similar to Phi-1 protein.
Os02t0756800-01	1 h	0	0.0133333	0	0	23.736	13.26	0.718	9.854	Phosphate-induced protein 1 conserved region family protein.
Os02t0757100-01	1 h	0.18	2.08	13.944	8.55	67.462	2.052	0.16	30.562	Similar to Phi-1 protein.
Os02t0758000-01	1 h	0.203333	23.3067	69.446	306.13	287.862	230.118	215.29	579.074	Similar to Low molecular weight heat shock protein precursor (Mitochondrial small heat shock protein 22).
Os02t0758200-01	1 h	0	0	0.266	0.372	11.426	0	0.01	2.624	Conserved hypothetical protein.
Os02t0764700-01	1 h	3.99	52.9083	65.728	62.374	212.664	381.166	230.128	343.666	Similar to Ethylene-responsive transcription factor 4 (Ethylene-responsive element binding factor 4) (Related to APETALA-2 protein 5) (EREBP-4) (AtERF4).
Os02t0781300-00	1 h	0	0	0	0.36	15.07	0.15	1.864	1.146	Similar to AP2/ERF domain-containing transcription factor.
Os02t0782500-01	1 h	0.0633333	0	3.946	25.396	277.902	233.008	336.39	1136.7	Similar to Small heat stress protein class CIII.
Os02t0782500-02	1 h	0	0	0.658	0.904	10.768	1.758	0.544	4.834	Similar to 17.5 kDa class II heat shock protein.
Os02t0787966-00	1 h	0	0	0.016	0.642	0.676	0.006	0	0.062	Hypothetical protein.
Os02t0789700-01	1 h	0.03	1.29833	6.012	5.064	14.666	7.284	1.078	7.16	Nucleotide-binding, alpha-beta plait domain containing protein.
Os02t0791450-00	1 h	0.123333	1.73	16.662	18.976	40.182	22.728	7.978	25.392	Hypothetical protein.
Os02t0806350-00	1 h	4.20333	0.18	2.434	3.462	7.082	2.672	5.23	8.58	Hypothetical protein.
Os02t0806400-01	1 h	6.70333	0.0766667	1.618	1.59	7.022	1.3	4.414	5.182	Similar to Gata zn finger family protein.
Os02t0807100-03	1 h	0	0.00666667	0.008	0.01	5.398	0.076	1.498	1.788	Hypothetical gene.
Os02t0812500-01	1 h	0	0	0	6.706	3.616	2.918	4.7	5.784	Cyclin-like F-box domain containing protein.
Os02t0814000-01	1 h	0.216667	27.5483	56.532	129.582	173.994	114.52	114.976	210.86	Protein of unknown function DUF862, eukaryotic domain containing protein.
Os02t0818900-01	1 h	0	0	0	0.096	35.226	71.976	90.992	87.208	Heavy metal transport/detoxification protein domain containing protein.
Os02t0829500-01	1 h	0	7.69333	30.826	64.008	37.826	12.378	62.01	53.9	Beta-lactamase-like domain containing protein.
Os02t0829500-02	1 h	0.0666667	13.445	39.764	109.542	58.87	17.22	114.538	122.386	Beta-lactamase-like domain containing protein.
Os03t0113700-01	1 h	0.146667	45.4067	61.882	139.666	178.866	90.75	118.874	250.184	Similar to Heat shock 70 kDa protein, mitochondrial precursor.
Os03t0113900-02	1 h	0	0	0	0	11.238	1.236	0.682	15.144	Protein of unknown function DUF584 family protein.
Os03t0116400-01	1 h	1477.42	4.66167	23.014	35.782	99.082	74.902	59.162	101.944	Similar to Membrane protein.
Os03t0133000-01	1 h	0	0	1.614	0.016	3.764	17.832	10.334	7.878	NAC transcription factor, Drought and salt stress tolerance, Modulation of ABA-mediated pathway
Os03t0139400-01	1 h	25.4333	0.986667	7.202	11.804	41.298	9.14	10.916	6.462	Conserved hypothetical protein.
Os03t0140700-01	1 h	0	7.505	7.928	38.752	113.292	62.964	14.752	18.16	Tetratricopeptide-like helical domain containing protein.
Os03t0145150-00	1 h	0	0	0.022	0.14	0.99	0.226	0.306	0.416	Hypothetical gene.
Os03t0159600-01	1 h	0	0.015	0.1	0.042	14.152	9.9	1.152	29.166	Similar to Rab28 protein.
Os03t0165900-01	1 h	0	0.98	0.098	9.102	131.57	23.52	201.156	280.828	Tetratricopeptide-like helical domain containing protein.
Os03t0169000-01	1 h	0.03	0.0166667	1.132	1.532	4.162	3.788	0.506	3.502	Similar to F16A14.24.
Os03t0174600-01	1 h	0	0	2.99	0.824	2.01	2.154	1.14	0.62	Rossmann-like alpha/beta/alpha sandwich fold domain containing protein.
Os03t0183300-01	1 h	0	3.745	5.27	28.944	31.552	21.908	5.706	8.152	Pathogenesis-related transcriptional factor and ERF domain containing protein.
Os03t0186800-01	1 h	256.217	52.165	35.514	90.762	142.126	63.05	58.428	110.29	Modifier of rudimentary, Modr family protein.
Os03t0187700-01	1 h	875.053	119.458	108.336	202.91	394.882	398.902	105.844	327.214	Target SNARE coiled-coil region domain containing protein.
Os03t0188500-01	1 h	0	0.53	1.632	5.14	18.562	9.74	2.192	24.492	Glutelin family protein.
Os03t0190400-01	1 h	0	0	0.008	1.606	2.276	2.284	0	1.212	Hypothetical gene.
Os03t0195800-01	1 h	0.07	0.01	0.004	5.728	11.516	1.322	3.556	1.47	Similar to Sulfate transporter (Fragment).
Os03t0196600-01	1 h	0	0	0.026	3.774	7.698	8.73	4.856	8.54	Similar to satase isoform II.
Os03t0206600-01	1 h	79.7433	13.0967	19.526	28.332	58.83	24.246	23.126	45.86	Uncharacterised protein family UPF0497, trans-membrane plant domain containing protein.
Os03t0207400-01	1 h	0.476667	2.20667	5.314	3.076	20.176	32.314	16.312	24.786	Similar to Protein phosphatase 2C-like.
Os03t0218400-01	1 h	0	0	0.264	0.158	12.912	1.184	1.708	7.618	Similar to Hexose transporter.
Os03t0218500-01	1 h	219.41	91.7517	114.362	158.856	313.846	148.524	139.598	209.552	Similar to 70kD heat shock protein.
Os03t0221200-01	1 h	0.113333	0.0666667	11.02	140.148	255.21	68.038	310.5	326.786	Similar to Homocysteine S-methyltransferase 1 (EC 2.1.1.10) (S- methylmethionine:homocysteine methyltransferase 1) (SMM:Hcy S- methyltransferase 1) (ZmHMT-1).
Os03t0227800-02	1 h	84.7167	31.5483	79.982	42.16	102.196	128.666	90.646	83.544	Similar to cDNA clone:001-004-G07, full insert sequence.
Os03t0232400-00	1 h	0.193333	0	15.48	4.616	16.392	56.352	60.12	88.336	Phytosulfokine family protein.
Os03t0232900-01	1 h	81.7467	1.7	2.388	5.056	12.06	6.494	3.284	3.92	Hly-III related domain containing protein.
Os03t0233900-01	1 h	0.09	0	105.656	40.034	60.192	18.998	44.204	12.904	Non-symbiotic hemoglobin 1 (rHb1) (ORYsa GLB1a).
Os03t0241300-01	1 h	139.13	8.8	15.39	24.606	38.794	11.342	12.946	33.67	Conserved hypothetical protein.
Os03t0241900-02	1 h	53.74	15.115	6.306	24.81	69.364	16.256	3.314	12.284	Similar to Senescence-associated protein 12.
Os03t0241900-03	1 h	264.373	53.2583	27.678	137.24	280.622	52.586	13.866	47.11	Similar to Senescence-associated protein, expressed.
Os03t0245800-02	1 h	0	0	1.694	42.688	190.412	193.83	180.998	419.864	Similar to Heat shock protein 26.
Os03t0247900-01	1 h	25.8833	4.65167	13.39	13.802	25.892	52.346	35.81	21.994	F5O11.14 (ACR8).
Os03t0263700-01	1 h	518.927	120.81	150.962	246.966	398.454	342.824	440.404	580.972	Similar to glycine-rich protein.
Os03t0264150-01	1 h	10.52	1.42833	10.798	12.962	31.758	27.514	8.984	23.634	Hypothetical gene.
Os03t0265600-01	1 h	1960.7	22.0783	115.088	94.03	259.398	202.3	138.484	166.044	Similar to Transformer-2-like protein.
Os03t0266900-02	1 h	21.4933	0.376667	3.95	667.422	565.836	384.394	770.096	1503.85	Low molecular mass heat shock protein Oshsp17.3.
Os03t0267000-00	1 h	0.0933333	0	3.912	368.492	344.608	362.044	262.284	773.496	Low molecular mass heat shock protein Oshsp18.0.
Os03t0267100-01	1 h	0	0.19	0.654	9.716	18.738	20.324	12.454	56.722	Hypothetical protein.
Os03t0267200-01	1 h	0.04	3.24	10.6	202.366	363.892	398.104	244.46	812.108	Low molecular mass heat shock protein Oshsp17.7.
Os03t0269900-01	1 h	94.65	0.0116667	0.92	3.584	2.272	1.566	2.866	3.034	Protein of unknown function DUF604 family protein.
Os03t0276500-01	1 h	114.187	28.84	60.348	101.94	185.686	161.222	282.92	376.658	Similar to Heat shock protein 70.
Os03t0277300-01	1 h	423.627	0.103333	6.232	12.168	25.482	15.098	10.786	64.7	Heat shock protein 70.
Os03t0279200-01	1 h	127.623	0.145	0	7.488	6.454	17.232	32.968	163.94	Similar to Histone H2A.
Os03t0290300-01	1 h	0.116667	21.6217	30.726	17.366	118.206	134.196	46.268	163.392	Similar to W-3 fatty acid desaturase (Fragment).
Os03t0292100-01	1 h	5.82667	0.491667	11.99	13.544	24.922	12.82	3.378	21.556	Hypothetical conserved gene.
Os03t0297000-01	1 h	0	25.4733	31.402	41.322	106.236	130.574	91.554	160.522	Protein of unknown function DUF538 family protein.
Os03t0297000-02	1 h	0.283333	7.05667	18.914	20.64	79.148	73.238	43.924	92.9	Protein of unknown function DUF538 family protein.
Os03t0301200-01	1 h	0	7.28667	20.814	15.814	52.092	36.83	22.896	56.754	COBRA-like protein 7 precursor.
Os03t0301200-02	1 h	0.06	3.325	5.638	9.628	20.466	20.922	10.466	27.902	Glycosyl-phosphatidyl inositol-anchored, plant domain containing protein.
Os03t0302800-01	1 h	48.9133	30.3033	37.864	69.53	216.752	79.674	9.504	32.254	Similar to Long cell-linked locus protein.
Os03t0304500-01	1 h	2.01	0.0283333	5.032	0.016	6.104	0.896	0.126	0.93	Tetratricopeptide-like helical domain containing protein.
Os03t0305600-01	1 h	0	0.113333	0.016	3.436	16.998	7.512	36.708	43.448	Mitochondrial import inner membrane translocase, subunit Tim17/22 family protein.
Os03t0310800-01	1 h	0.22	13.0733	113.33	197.392	292.416	285.29	226.892	587.436	Similar to Hypersensitive reaction associated Ca2+-binding protein.
Os03t0315400-01	1 h	0	0	0.116	0.028	15.434	1.896	0.018	0.892	Similar to Typical P-type R2R3 Myb protein (Fragment).
Os03t0322800-01	1 h	0.0666667	69.0583	95.834	113.086	241.696	145.54	74.514	161.72	Engulfment and cell motility, ELM domain containing protein.
Os03t0331700-02	1 h	0.00666667	0.623333	6.124	2.712	16.996	42.658	37.198	56.85	Similar to cDNA clone:002-120-A09, full insert sequence.
Os03t0334200-01	1 h	0	0	2.184	0.396	32.94	6.664	7.512	16.372	Protein of unknown function DUF3133 domain containing protein.
Os03t0334200-02	1 h	0.00666667	0	1.434	3.18	5.48	1.874	2.096	9.258	Protein of unknown function DUF3133 domain containing protein.
Os03t0356484-01	1 h	315.84	105.177	228.434	303.168	315.972	218.394	149.34	143.88	Tetratricopeptide-like helical domain containing protein.
Os03t0360700-01	1 h	27.82	220.36	370.246	1009.1	1094.7	341.322	393.164	518.024	Similar to Protein-methionine-S-oxide reductase, PilB family.
Os03t0379300-01	1 h	142.957	13.46	19.218	31.094	55.758	29.8	18.216	19.22	Helix-loop-helix DNA-binding domain containing protein.
Os03t0407900-01	1 h	0	0	0	0	2.98	0.12	2.146	11.152	Similar to Serine/threonine protein kinase-like.
Os03t0425800-01	1 h	329.907	22.6383	55.542	53.912	109.644	40.152	31.64	47.386	SANT domain, DNA binding domain containing protein.
Os03t0439500-02	1 h	0	0	0	0	5.25	0.844	0.484	0	2OG-Fe(II) oxygenase domain containing protein.
Os03t0561400-01	1 h	0.02	0.015	0.03	0.502	2.232	0.17	0.27	0.492	Conserved hypothetical protein.
Os03t0564600-01	1 h	0	0	12.898	0.156	10.67	22.286	63.27	140.748	Protein of unknown function DUF26 domain containing protein.
Os03t0618300-01	1 h	0.163333	4.39667	29.426	244.402	197.31	86.424	297.462	335.092	Isopenicillin N synthase family protein.
Os03t0639600-01	1 h	90.2267	32.2867	15.014	68.224	133.986	138.25	50.712	263.334	Similar to Zinc-finger protein Lsd1.
Os03t0648500-01	1 h	5043.32	0.718333	58.192	24.94	27.916	27.082	17.048	21.308	Cupredoxin domain containing protein.
Os03t0659400-01	1 h	70.7633	3.08333	13.634	16.892	30.56	12.096	15.428	19.11	DWNN domain domain containing protein.
Os03t0663750-00	1 h	0	0	0.276	0.012	5.822	1.666	0.01	0.434	Hypothetical protein.
Os03t0667100-01	1 h	0	0.55	0.34	0.322	9.332	3.122	2.042	7.372	Similar to NPR1-like protein.
Os03t0673700-01	1 h	0.136667	1.045	124.476	76.026	138.136	235.726	290.492	676.418	Similar to predicted protein.
Os03t0678400-01	1 h	1107.67	19.1983	63.234	90.788	164.314	72.736	54.928	107.824	Zinc finger, RING/FYVE/PHD-type domain containing protein.
Os03t0678800-00	1 h	0.0433333	0.26	23.95	31.82	77.332	29.252	4.616	26.656	Glycosyl transferase, family 8 protein.
Os03t0700700-01	1 h	0	0	0	0.026	2.21	0.02	0	0	Similar to Lipoxygenase (Fragment).
Os03t0710000-01	1 h	0.1	9.52667	19.358	28.478	115.196	149.748	84.43	63.922	Protein of unknown function DUF292, eukaryotic domain containing protein.
Os03t0722400-01	1 h	0.00666667	5.39167	9.204	16.816	21.794	15.372	23.638	17.21	Chromatin remodeling factor, Genome-wide DNA methylation
Os03t0723800-01	1 h	0	0	0.292	0.65	2.53	0.26	0.594	0.61	Hypothetical protein.
Os03t0724700-01	1 h	0.03	0.0666667	0.568	0.326	7.514	7.97	14.674	13.204	Similar to cDNA clone:002-104-C06, full insert sequence.
Os03t0724700-02	1 h	0	0	0	0.034	5.064	1.24	3.77	2.124	Similar to cDNA clone:002-144-A12, full insert sequence.
Os03t0730200-00	1 h	0	0.0466667	3.872	0.496	20.794	7.562	97.132	105.536	Hypothetical conserved gene.
Os03t0733800-00	1 h	31.3133	17.94	17.82	28.818	76.798	47.874	29.994	22.366	Endoplasmic reticulum oxidoreductin 1 family protein.
Os03t0736900-01	1 h	17.11	0.0283333	3.522	18.158	20.772	15.688	4.366	11.028	Similar to Sorghum bicolor protein targeted either to mitochondria or chloroplast proteins T50848.
Os03t0737300-01	1 h	587.14	0.1	11.202	29.964	38.914	49.668	21.74	60.506	HAD-superfamily phosphatase, subfamily IIIC domain containing protein.
Os03t0743900-01	1 h	0.703333	33.7167	37.386	102.694	115.436	119.852	82.532	86.704	Similar to ATP sulfurylase.
Os03t0745000-01	1 h	0.01	0	0.362	0.43	12.918	1.704	0.898	7.434	Similar to Heat stress transcription factor A-2a.
Os03t0745600-01	1 h	405.647	12.715	17.552	71.522	103.548	10.25	51.444	167.504	Uncharacterised protein family UPF0005 domain containing protein.
Os03t0764100-01	1 h	0	0.115	11.566	27.688	46.634	6.004	14.57	50.904	Zinc finger transcription factor ZF1.
Os03t0776900-01	1 h	55.66	73.285	100.658	276.318	298.41	363.02	361.322	788.556	Similar to mitochondrial import inner membrane translocase subunit TIM14.
Os03t0787000-01	1 h	0	3.11333	10.676	18.134	62.242	25.778	12.318	36.632	Syntaxin, Rice blast resistance
Os03t0787300-01	1 h	72.2633	222.8	167.83	316.356	555.326	455.578	524.548	787.3	Similar to DnaJ homolog.
Os03t0799000-01	1 h	8.03667	0.055	0.088	4.788	5.114	3.212	6.546	5.3	Similar to Histone H1.
Os03t0800400-01	1 h	23.43	0.696667	10.046	5.61	14.248	29.8	47.478	37.348	Protein of unknown function DUF1618 domain containing protein.
Os03t0801900-01	1 h	5.91	0.0166667	0	0.47	10.942	16.792	0.97	12.302	Protein of unknown function DUF569 family protein.
Os03t0815100-01	1 h	0.0733333	14.4133	36.626	127.136	180.062	86.642	127.148	183.69	Similar to OsNAC6 protein.
Os03t0820400-01	1 h	0.06	1.31833	43.182	79.352	188.284	98.906	19.814	164.748	Similar to ZPT2-13.
Os03t0833100-01	1 h	0	0	2.884	1.428	4.104	2.724	4.98	9.38	Similar to Tasselseed2 protein (Fragment).
Os03t0839900-01	1 h	312.903	0.015	4.454	6.278	6.476	1.07	0.026	2.248	Serine/threonine protein kinase-related domain containing protein.
Os03t0844900-01	1 h	3.74	0.01	1.858	3.1	3.374	3.576	4.964	1.818	Nucleic acid-binding, OB-fold-like domain containing protein.
Os04t0107900-02	1 h	0	0	0.03	4.388	28.104	13.206	32.628	60.538	Heat shock protein 81-1 (HSP81-1) (Heat shock protein 83).
Os04t0107900-04	1 h	0	0	0	8.774	132.628	102.648	187.208	248.108	Similar to Heat shock protein 82.
Os04t0108101-00	1 h	0	0	0	2.39	29.792	21.912	34.828	57.794	Hypothetical protein.
Os04t0110100-01	1 h	0	0.025	15.688	0.494	9.284	2.814	43.686	21.074	Concanavalin A-like lectin/glucanase domain containing protein.
Os04t0128700-01	1 h	0	0	0.778	0.012	8.568	0.566	0.054	19.39	Thioredoxin-like fold domain containing protein.
Os04t0142400-01	1 h	3.02	0.0183333	5.888	19.294	45.706	42.742	16.824	118.366	Conserved hypothetical protein.
Os04t0149400-01	1 h	0.256667	1.06	0.532	5.012	79.284	11.424	56.008	319.604	Conserved hypothetical protein.
Os04t0223300-00	1 h	0	0	0.012	3.51	7.572	0.08	2.908	5.042	Similar to Peroxisome type ascorbate peroxidase.
Os04t0287400-01	1 h	4.87	0.0133333	0.81	0.54	6.296	3.752	2.494	6.24	WRKY transcription factor, Positive regulator in defense response, Negative regulator in GA signaling
Os04t0301500-01	1 h	0	0.123333	3.924	0.346	21.808	0	0	2.564	Helix-loop-helix DNA-binding domain containing protein.
Os04t0352400-01	1 h	0.13	30.0333	21.898	93.716	165.832	101.796	153.32	235.78	Peptidyl-prolyl cis-trans isomerase, FKBP-type domain containing protein.
Os04t0355401-01	1 h	0	0	0.684	0.26	2.234	1.21	2.362	1.774	Hypothetical protein.
Os04t0372700-01	1 h	816.203	79.3983	180.194	159.268	464.864	486.008	398.426	472.568	Similar to Quinone-oxidoreductase QR1 (Fragment).
Os04t0372750-00	1 h	807.597	66.34	155.622	153.47	416.624	458.498	360.762	420.546	Non-protein coding transcript.
Os04t0385600-01	1 h	0	0.01	0.04	0.794	2.21	0.14	0.748	0.714	Tetratricopeptide-like helical domain containing protein.
Os04t0412300-01	1 h	0.14	6.70833	16	5.864	58.114	19.92	6.492	7.428	Similar to H0717B12.10 protein.
Os04t0435500-01	1 h	1293.77	11.9967	27.502	35.9	130.01	82.584	27.908	85.502	Glutathione S-transferase, C-terminal-like domain containing protein.
Os04t0442100-01	1 h	0.0666667	8.31667	9.404	16.896	48.706	8.934	7.386	20.324	Smr protein/MutS2 C-terminal domain containing protein.
Os04t0445100-01	1 h	0.08	0.801667	2.642	77.532	78.982	37.348	81.92	288.072	Similar to 22.7 kDa class IV heat shock protein precursor.
Os04t0447700-01	1 h	0	1.66167	2.906	20.938	43.794	30.332	19.698	158.302	Similar to Polyketide reductase.
Os04t0450100-02	1 h	45.31	80.8333	52.866	167.988	266.454	195.582	150.372	374.948	Similar to H0818E04.16 protein.
Os04t0461600-01	1 h	1051.63	106.153	138.082	201.41	642.578	522.002	178.562	405.606	Similar to Fw2.2.
Os04t0464966-01	1 h	81.48	5.425	16.124	33.958	63.098	19.27	15.556	59.23	F-box-containing protein, Male meiotic DNA double-strand break repair, Regulation of meiotic progression
Os04t0475600-01	1 h	444.37	2.14833	9.198	23.584	22.258	25.428	4.246	6.736	2OG-Fe(II) oxygenase domain containing protein.
Os04t0492400-02	1 h	10.9033	20.0733	26.028	54.752	126.49	47.944	77.342	120.21	Similar to H0425E08.4 protein.
Os04t0497000-01	1 h	0	8.08167	17.02	18.828	134.534	154.686	67.812	216.324	Similar to Allyl alcohol dehydrogenase.
Os04t0497700-01	1 h	78.6767	0.0783333	1.344	3.124	3.222	3.166	0.682	1.44	Similar to CONSTANS-like protein.
Os04t0510600-01	1 h	0.03	0	4.962	2.652	12.89	17.826	11.462	12.388	Tetratricopeptide-like helical domain containing protein.
Os04t0517100-02	1 h	0	1.03833	6.328	17.61	20.056	22.242	11.584	19.55	SG2-type MYB transcription factor, Cold tolerance, Resistance to fungal and bacterial pathogens, Panicle development
Os04t0521900-01	1 h	0	0.0433333	0	5.572	19.28	27.748	12.668	6.978	Similar to Vegetative cell wall protein gp1.
Os04t0531400-01	1 h	1.54	0	1.856	0.324	15.914	37.356	27.812	58.944	Similar to Lectin-like receptor kinase 7;2.
Os04t0531500-01	1 h	0	0	0	0	3.024	3.314	5.58	9.376	Concanavalin A-like lectin/glucanase domain containing protein.
Os04t0538000-01	1 h	25.1733	47.8917	48.096	125.504	152.576	96.746	136.144	150.816	Tetratricopeptide TPR-1 domain containing protein.
Os04t0550200-01	1 h	0	0.956667	1.38	6.228	36.462	2.996	0	4.98	Pathogenesis-related transcriptional factor and ERF domain containing protein.
Os04t0550800-01	1 h	24670.5	4.49833	204.36	130.974	541.236	985.834	402.882	420.98	Major intrinsic protein family protein.
Os04t0554300-00	1 h	1506.81	0.398333	15.594	18.628	21.184	14.304	24.866	12.054	Similar to OSIGBa0143N19.14 protein.
Os04t0556300-01	1 h	5862.75	481.13	533.336	710.206	2016.82	3260.73	3028.58	4939.24	Glutathione peroxidase.
Os04t0556300-02	1 h	769.95	139.452	103.964	192.404	527.832	787.464	799.39	1157.95	Similar to Glutathione peroxidase.
Os04t0556600-01	1 h	0	0	0	0	6.824	33.32	29.09	26.386	cis-Zeatin-O-glucosyltransferase, Catalyze O-glucosylation of cZ and cZ-riboside
Os04t0558700-01	1 h	41.0133	0	0.78	1.58	4.266	2.19	0.394	1.064	Conserved hypothetical protein.
Os04t0578550-00	1 h	15.38	32.3467	53.614	89.17	119.354	92.002	140.1	152.452	Hypothetical conserved gene.
Os04t0583500-01	1 h	9.75333	0	0	1.072	7.41	26.718	20.178	34.018	Expansin, Al-inducible expansin, Root cell elongation
Os04t0594800-01	1 h	9.71333	0.05	0	2.626	4.238	1.394	1.466	0.676	Similar to OSIGBa0142I02-OSIGBa0101B20.31 protein.
Os04t0600300-01	1 h	0	0	0	10.858	50.118	41.984	135.002	266.918	Homodimeric diiron-carboxylate protein, Cyanide-resistant respiration in mitochondria, Reactive oxygen species (ROS) scavenging
Os04t0600500-01	1 h	8.07333	0	0.07	0.88	2.13	1.126	1.996	0.366	Disease resistance/zinc finger/chromosome condensation-like region domain containing protein.
Os04t0610400-01	1 h	0.0533333	0.201667	4.976	12.766	16.338	2.562	6.902	1.488	APETALA-2-like transcription Factor, Control of the abscisic acid (ABA)/gibberellin (GA) balance
Os04t0619400-01	1 h	0	0	0.014	5.624	28.938	7.978	14.73	11.89	Protein kinase, core domain containing protein.
Os04t0627900-01	1 h	153.353	0.00666667	1.72	10.364	13.796	15.12	47.764	62.056	Translation initiation factor SUI1 domain containing protein.
Os04t0629300-02	1 h	578.14	2.91167	24.552	25.64	20.37	12.658	16.788	8.584	DEAD-like helicase, N-terminal domain containing protein.
Os04t0634600-01	1 h	1.76	0.283333	0	6.306	24.662	15.698	0.314	7.884	Hypothetical gene.
Os04t0639200-01	1 h	202.657	0.0333333	1.84	1.368	2.308	0.522	1.284	0.662	Similar to OSIGBa0138H21-OSIGBa0138E01.1 protein.
Os04t0650200-01	1 h	190.337	0	2.004	6.56	3.43	0.246	5.766	6.224	Lipase, GDSL domain containing protein.
Os04t0650700-02	1 h	0	0	0	7.714	14.372	0.008	3.242	0.412	Similar to OSIGBa0113E10.3 protein.
Os04t0654500-01	1 h	0	0.0816667	0.098	4.064	19.77	21.722	10.888	61.034	Conserved hypothetical protein.
Os04t0661300-02	1 h	1619.17	16.1167	32.076	51.042	62.332	62.66	27.79	70.656	Similar to H0112G12.10 protein.
Os04t0668800-01	1 h	6759.96	18.27	52.932	78.604	92.958	82.28	34.07	49.652	Putative thiol-disulphide oxidoreductase DCC family protein.
Os04t0669800-01	1 h	0.0733333	48.78	46.938	108.478	180.098	171.676	203.596	187.584	Methylthioribose kinase (EC 2.7.1.100).
Os04t0674000-03	1 h	0.04	46.3083	52.284	101.37	214.798	174.592	49.47	92.01	Similar to H0403D02.10 protein.
Os04t0681400-01	1 h	0	0.00833333	3.336	0.422	2.502	1.942	2.112	1.23	Protein of unknown function DUF580 family protein.
Os04t0684900-02	1 h	0	0	14.944	21.186	79.724	8.312	8.574	29.22	Component of the CCR4-NOTcomplex, Deadenylase, Component of the plant P-body, Deadenylation (poly(A) tail shortening), Development and stress response
Os04t0685300-02	1 h	0.156667	8.19667	50.392	55.12	209.516	197.618	33.88	140.922	Harpin-induced 1 domain containing protein.
Os04t0685700-01	1 h	0.216667	0.738333	1.21	4.102	8.254	1.974	4.016	5.798	Similar to H0723C07.4 protein.
Os05t0112101-01	1 h	0	0	0.004	0.578	3.19	0.004	0	1.734	Epsin-like, N-terminal domain containing protein.
Os05t0119100-01	1 h	0.373333	92.755	131.966	189.408	828.388	799.526	293.206	433.102	Hypothetical protein.
Os05t0132700-01	1 h	0	0	0	0.01	5.79	0.144	1.198	1.726	Similar to R2R3 Myb-like protein.
Os05t0135800-01	1 h	0.1	16.5867	14.002	84.392	196.874	71.984	35.912	175.358	Ser/Thr protein kinase, Negative regulator of innate immunity
Os05t0138300-03	1 h	0.06	2.245	34.37	8.064	166.418	212.1	8.49	128.86	Similar to ICT protein (Fragment).
Os05t0145400-01	1 h	25.5033	1.12	1.524	2.936	8.972	6.716	6.632	8.658	PHD, FNIII, and VID domains containing protein
Os05t0151300-01	1 h	1158.73	358.683	653.932	777.992	1108.48	845.968	1151.12	1013.04	Rubber elongation factor family protein.
Os05t0181650-00	1 h	0	0	0.214	0.124	5.102	5.958	1.84	9.326	Hypothetical gene.
Os05t0193900-00	1 h	0	2.23167	6.256	4.51	26.228	12.802	5.536	13.56	Hypothetical conserved gene.
Os05t0194500-01	1 h	0.0466667	2.28167	18.908	80.736	127.796	64.57	113.688	116.234	Similar to ANAC075.
Os05t0194900-01	1 h	0	0.0233333	0.778	0.648	5.51	0.62	1.08	0.602	Similar to Pyrophosphate-fructose-6-phosphate 1-phosphotransferase-like protein (Pyrophosphate-dependent phosphofructo-1-kinase-like protein).
Os05t0198400-01	1 h	2.12	0.0483333	0.214	0.912	3.12	0.22	0.906	0.65	Plasma membrane Zn transporter of the Zn-regulated, iron-regulated transporter-like protein (ZIP) family
Os05t0209000-01	1 h	5.21333	0.055	2.838	1.458	7.034	1.682	0.008	1.44	Similar to Cytidine deaminase.
Os05t0223000-01	1 h	1.16333	7.89	8.604	9.636	50.624	48.284	16.768	22.934	Similar to TCH2 (TOUCH 2); calcium ion binding.
Os05t0238200-01	1 h	117.717	3.49667	7.004	17.844	23.156	6.05	9.132	11.646	Similar to Ubiquitin ligase SINAT5 (EC 6.3.2.-) (Seven in absentia homolog 5).
Os05t0241100-02	1 h	0	0	1.944	0.372	3.35	0.038	2.076	5.512	Similar to predicted protein.
Os05t0279400-01	1 h	2.40333	0.503333	2.016	1.902	4.318	1.984	3.436	1.82	Zinc finger, RING-type domain containing protein.
Os05t0296800-02	1 h	0	0.01	0.028	1.03	20.506	4.842	7.946	54.47	Conserved hypothetical protein.
Os05t0324700-01	1 h	0.0433333	0	1.906	26.064	238.076	57.046	158.506	538.158	Conserved hypothetical protein.
Os05t0343400-01	1 h	0	0.2	0.968	3.618	17.33	8.89	9.656	10.006	WRKY transcription factor, Disease resistance, Defense response
Os05t0382000-01	1 h	124.463	0	2.296	1.176	2.37	1.37	1.428	1.014	Similar to ABL164Cp.
Os05t0385400-01	1 h	0	0	0.014	0.01	9.544	0.334	2.27	5.67	Conserved hypothetical protein.
Os05t0389800-01	1 h	0.143333	0.00666667	0.022	1.078	1.088	0.628	0.242	0.44	Similar to ATP-dependent helicase DHX8 (RNA helicase HRH1) (DEAH-box protein 8).
Os05t0393100-01	1 h	24.3267	2.33833	1.532	8.724	33.144	16.748	5.236	10.074	Leucine-rich repeat, N-terminal domain containing protein.
Os05t0407100-01	1 h	0.153333	55.3567	40.242	106.858	250.23	240.544	126.95	291.61	Four F5 protein family protein.
Os05t0414300-02	1 h	0	0.04	0.218	0.91	3.92	0.168	2.702	2.18	NB-ARC domain containing protein.
Os05t0426200-02	1 h	104.377	19.77	28.572	28.468	98.13	52.29	74.132	60.27	No apical meristem (NAM) protein domain containing protein.
Os05t0435400-01	1 h	9.78667	10.8283	27.852	46.798	87.948	24.41	42.658	71.058	Conserved hypothetical protein.
Os05t0437401-00	1 h	0	0	0.864	8.074	28.898	30.7	1.722	6.106	Conserved hypothetical protein.
Os05t0446900-01	1 h	14.7333	4.805	14.286	17.076	34.382	19.116	16.058	16.992	Starch-binding domain-containing protein, Starch biosynthesis
Os05t0453700-01	1 h	11.05	0.956667	8.248	4.614	12.094	5.266	1.026	1.732	Similar to USP family protein.
Os05t0453700-02	1 h	227.573	210.73	182.348	248.14	725.494	599.726	298.408	431.528	Similar to ENOD18 protein (Fragment).
Os05t0456925-00	1 h	0	0	0	0.024	1.124	0.434	0.442	1.318	Similar to regulator of chromosome condensation (RCC1) family protein.
Os05t0457800-01	1 h	0	0.996667	2.528	2.784	14.954	15.196	6.138	14.392	Similar to Glycerol-3-phosphate acyltransferase 5 (EC 2.3.1.15) (AtGPAT5).
Os05t0460000-01	1 h	0.123333	31.1433	83.424	134.15	255.712	219.542	379.728	407.15	Similar to 70 kDa heat shock cognate protein 1.
Os05t0462301-00	1 h	30.6133	6.795	7.224	29.014	42.244	27.31	14.982	20.18	Similar to predicted protein.
Os05t0462400-01	1 h	12.3333	2.43667	5.392	6.818	12.632	7.274	3.34	3.92	Lipin, N-terminal conserved region domain containing protein.
Os05t0473500-01	1 h	12.2733	0.803333	5.15	3.572	13.918	6.162	1.12	5.984	Exo70 exocyst complex subunit family protein.
Os05t0474800-01	1 h	0	0	0	0.012	4.336	0	0.59	5.324	WRKY transcription factor, Herbivore resistance, Defense regulation by the volatile indole
Os05t0495300-01	1 h	275.72	3.27667	8.296	7.448	22.338	8.202	3.05	7.15	Conserved hypothetical protein.
Os05t0497300-01	1 h	1.39667	9.36667	23.892	28.7	52.924	25.87	10.076	31.094	Similar to Ethylene response factor 2.
Os05t0506000-01	1 h	0.116667	26.0533	92.372	58.538	130.43	111.222	73.93	168.632	Similar to MS5-like protein (Fragment).
Os05t0511400-01	1 h	94.7433	8.47333	14.162	10.664	34.65	26.524	16.632	30.668	Similar to Protein kinase GhCLK1 (Fragment).
Os05t0519200-02	1 h	59.88	10.7217	14.04	11.816	35.08	18.574	7.526	6.24	Serine/threonine protein kinase domain containing protein.
Os05t0519700-01	1 h	0	0.115	1.034	5.66	12.718	9.414	3.252	18.922	Heat shock protein, Long-term acquired thermotolerance
Os05t0526400-01	1 h	0.996667	136.417	150.516	263.336	476.766	364.86	150.35	105.402	Reticulon family protein.
Os05t0529700-01	1 h	0.02	0.00666667	0.52	0.234	1.356	2.53	0.904	1.892	Similar to electron transporter/ heat shock protein binding protein.
Os05t0529700-03	1 h	0	0	0.75	5.51	2.242	0.454	1.198	4.536	Heat shock protein DnaJ family protein.
Os05t0537400-01	1 h	40.5467	2.27	4.964	8.906	14.874	14.646	5.164	5.314	Clade A type 2C protein phosphatase, Negative regulation of ABA signaling, Stomatal closure
Os05t0539300-01	1 h	0.316667	0.005	0.03	1.542	6.25	10.378	6.362	12.734	Protein of unknown function DUF295 family protein.
Os05t0543700-02	1 h	10.2433	32.1183	37.07	48.802	106.82	115.68	44.296	80.418	Similar to Chaperone protein dnaJ.
Os05t0545400-01	1 h	0	0	4.816	3.322	0.954	3.176	0.258	2.398	Serine/threonine protein kinase domain containing protein.
Os05t0552800-01	1 h	0	0.31	0.58	6.024	18.74	0	0.03	1.236	Conserved hypothetical protein.
Os05t0560600-02	1 h	82.6367	2.53667	6.142	9.39	19.974	5.352	2.172	4.226	Homeodomain-like containing protein.
Os05t0562300-01	1 h	0.03	8.90333	14.178	79.666	143.662	54.4	79.068	180.216	Similar to DnaJ-like protein.
Os05t0585500-01	1 h	3.76	17.6317	18.874	18.948	58.912	80.176	43.926	49.87	Similar to Calcium-dependent protein kinase.
Os05t0591600-01	1 h	0.196667	78.9283	91.676	124.806	276.77	213.232	95.558	312.764	Similar to Carboxy-lyase.
Os06t0102300-03	1 h	0	0	3.526	3.214	2.318	0.728	1.496	2.354	Phytochelatin synthase 2, Cadmium (Cd) and arsenic (As) tolerance
Os06t0114300-01	1 h	13.13	0	0.828	2.2	5.352	5.47	66.57	72.412	Cyclin-like F-box domain containing protein.
Os06t0133400-01	1 h	0	1.97333	24.97	122.49	123.142	57.934	14.798	44.42	Conserved hypothetical protein.
Os06t0133500-00	1 h	77.55	20.9117	171.938	268.22	768.068	581.204	108.108	561.77	Conserved hypothetical protein.
Os06t0134900-01	1 h	31.0167	6.73167	6.226	26.822	35.328	10.024	26.088	39.544	Conserved hypothetical protein.
Os06t0143100-01	1 h	0	0.113333	41.024	34.996	42.658	0.31	0	1.162	Similar to Cadmium tolerant 1.
Os06t0146900-01	1 h	21.16	0	0.112	3.014	1.118	1.154	4.042	2.128	Hypothetical protein.
Os06t0147300-01	1 h	0	0	8.054	22.444	115.408	45.59	17.664	94.878	Similar to cDNA clone:J023088C01, full insert sequence.
Os06t0150300-01	1 h	5.25	0.04	1.738	2.57	15.966	17.878	3.252	16.696	Conserved hypothetical protein.
Os06t0159900-01	1 h	0.0866667	6.71333	38.39	141.678	181.754	106.144	233.668	311.782	Similar to Arm repeat containing protein.
Os06t0164500-00	1 h	95.8867	0.796667	4.054	8.116	14.24	8.226	6.06	5.546	Conserved hypothetical protein.
Os06t0182500-01	1 h	14.78	9.23333	11.264	13.956	31.088	7.628	3.566	3.456	Zinc finger, LIM-type domain containing protein, Homolog of the Arabidopsis DA1, High affinity to ubiquitin
Os06t0192800-01	1 h	0	0	0.008	2.462	4.286	1.25	2.058	4.508	Similar to RING-H2 finger protein ATL1R (RING-H2 finger protein ATL8).
Os06t0194000-01	1 h	0	0.0566667	3.848	2.924	5.158	0.956	0.09	8.756	AP2/ERF transcription factor, Drought resistance, Control of lignin biosynthesis
Os06t0195800-01	1 h	0.07	0	0	0	10.806	1.288	4.71	59.166	Similar to DNAJ heat shock N-terminal domain-containing protein.
Os06t0216000-01	1 h	0	0	1.15	18.196	9.624	28.382	32.558	262.018	Similar to 12-oxo-phytodienoic acid reductase.
Os06t0216200-00	1 h	0	0.0283333	1.274	2.86	16.938	17.528	40.064	148.184	Similar to Oxo-phytodienoic acid reductase.
Os06t0216300-01	1 h	0	0.415	3.428	9.886	49.356	49.132	125.794	382.15	Similar to 12-oxophytodienoic acid reductase.
Os06t0216350-00	1 h	0.0266667	0.131667	2.046	6.44	28.832	32.822	64.778	277.228	Hypothetical protein.
Os06t0248500-00	1 h	0	0	1.188	0.228	6.644	1.444	2.16	7.432	U box domain containing protein.
Os06t0253100-01	1 h	0.0866667	2.715	16.95	75.716	127.076	104.43	161.564	176.102	Heat shock protein Hsp20 domain containing protein.
Os06t0258000-01	1 h	0	0	0	0.082	36.964	0	0	0.014	Similar to Typical P-type R2R3 Myb protein (Fragment).
Os06t0308300-01	1 h	0	0.286667	1.482	1.596	11.534	8.326	4.778	2.086	Similar to 65kD microtubule associated protein.
Os06t0308300-03	1 h	0.0433333	0.566667	5.12	9.162	30.682	19.082	10.11	7.55	Similar to 65kD microtubule associated protein.
Os06t0318800-01	1 h	26.3067	167.887	208.498	466.404	1043.84	1632.78	1018.86	2362.73	Non-protein coding transcript.
Os06t0329900-01	1 h	0	0	0.468	0.384	1.66	0.516	0.564	1.01	SAM dependent carboxyl methyltransferase family protein.
Os06t0506600-01	1 h	0	4.07167	7.108	23.582	37.37	21.66	45.014	54.516	Similar to Ubiquitin carrier protein.
Os06t0565200-00	1 h	0	0	0	0	2.86	0.61	0.2	2.168	Putative heat stress transcription factor A-6a.
Os06t0574200-01	1 h	0.0666667	0	0	0.206	4.62	1.482	0.668	2.108	Serine/threonine protein kinase-related domain containing protein.
Os06t0579100-01	1 h	0	0	0.182	0.004	1.072	0.736	2.642	4.602	Conserved hypothetical protein.
Os06t0589300-01	1 h	1267.3	6.92333	16.826	9.112	34.504	22.736	18.506	10.004	ABC transporter-like domain containing protein.
Os06t0592500-01	1 h	0	0.56	6.486	28.594	46.192	39.214	54.886	56.9	Similar to Ethylene-responsive transcriptional coactivator.
Os06t0620700-00	1 h	0	0	0	0.112	12.762	10.122	2.512	12.84	Conserved hypothetical protein.
Os06t0622700-01	1 h	19.34	11.9967	36.314	70.314	147.788	54.584	62.478	92.63	bZIP transcription factor, Endoplasmic reticulum stress response
Os06t0637500-02	1 h	15.83	0.528333	3.342	6.614	19.608	14.776	8.03	11.552	MYB transcription factor, Regulation of leaf senescence
Os06t0652200-01	1 h	3.78333	0	0.384	1.37	16.31	0.246	0.656	11.378	Similar to Hemolysin-III related family protein.
Os06t0666400-01	1 h	0.336667	0	0	1.858	3.812	1.336	13.13	10.678	VQ domain containing protein.
Os06t0676801-00	1 h	217.567	0.01	4.278	1.498	2.902	2.504	3.544	2.976	Hypothetical gene.
Os06t0683400-02	1 h	9.84333	3.975	83.94	154.46	439.12	279.222	16.496	267.072	Small calcium-binding protein with one EF-hand motif, Positive regulation of osmotic and salt tolerance
Os06t0690200-01	1 h	3.57667	0.0483333	0.442	0.194	3.818	1.088	9.882	15.016	Serine/threonine protein kinase-related domain containing protein.
Os06t0693000-01	1 h	17.3133	0.0633333	1.766	2.094	6.858	13.41	18.54	19.522	Protein kinase, core domain containing protein.
Os06t0695800-01	1 h	0	0.101667	2.162	5.122	9.722	0.54	1.334	0.456	Phosphate transport system permease protein 1 domain containing protein.
Os06t0696400-01	1 h	0.243333	18.7317	38.052	23.672	392.026	204.542	20.662	214.898	Xyloglycan endo-transglycosylase precursor.
Os06t0715300-01	1 h	831.01	0.148333	7.268	4.898	4.992	2.75	1.758	0.186	Similar to CEL5=CELLULASE 5 (Fragment).
Os06t0728700-01	1 h	53.61	2.515	6.384	12.088	21.678	4.036	10.432	17.228	Homeodomain-like containing protein.
Os06t0729300-01	1 h	0.0133333	0.00833333	1.816	2.484	5.342	0.196	1.718	0.416	Similar to AGO1 homologous protein.
Os07t0117400-01	1 h	0	0.00333333	2.27	0.974	2.08	0.836	0.792	0.68	NB-ARC domain containing protein.
Os07t0122000-01	1 h	0	0.0266667	0.13	0.39	1.664	0.174	0.13	0.19	Protein of unknown function DUF1719, Oryza sativa family protein.
Os07t0176200-01	1 h	600.82	5.63167	10.67	17.11	57.606	26.648	4.648	31.206	Tesmin/TSO1-like, CXC domain containing protein.
Os07t0182000-01	1 h	0	0	0	0.268	4.992	1.216	2.06	3.912	Basic leucine zipper transcriptional activator, Grain filling
Os07t0182900-02	1 h	33.7267	0	0.074	1.788	2.166	5.074	2.6	2.652	DNA methyltransferase, Maintenance of CpG methylation after DNA replication
Os07t0182900-04	1 h	27.7767	0.01	0.518	1.168	1.324	3.348	4.94	2.534	DNA methyltransferase, Maintenance of CpG methylation after DNA replication
Os07t0182900-06	1 h	109.763	0.146667	1.394	6.18	11.4	14.87	21.394	18.726	DNA methyltransferase, Maintenance of CpG methylation after DNA replication
Os07t0194800-02	1 h	0	0	0.344	0.648	1	0.182	0.134	0.952	Similar to Galactosyltransferase/ transferase, transferring hexosyl groups.
Os07t0225300-01	1 h	0.0733333	14.855	23.922	76.098	117.332	111.458	140.602	73.772	OsNAC3 protein.
Os07t0231500-01	1 h	63.65	2.505	9.454	8.322	20.822	16.106	16.802	14.826	Cyclin-related 2 domain containing protein.
Os07t0276000-01	1 h	29.4133	0	0.704	0.008	2.232	2.932	11.364	5.742	F-box domain, cyclin-like domain containing protein.
Os07t0407700-01	1 h	0	2.56667	3.8	10.438	48.346	13.36	4.426	8.248	Hypothetical conserved gene.
Os07t0407700-02	1 h	0	3.24333	5.896	9.498	36.564	9.874	3.468	9.418	Conserved hypothetical protein.
Os07t0446100-01	1 h	22.1767	23.1183	54.138	54.934	102.322	71.992	102.296	121.516	Zinc finger, RING/FYVE/PHD-type domain containing protein.
Os07t0446100-02	1 h	20.4933	17.99	36.996	49.406	87.274	60.22	64.514	76.434	Similar to Protein binding protein.
Os07t0481400-01	1 h	1.54667	0	0.002	1.03	2.924	1.466	1.508	4.206	NB-ARC domain containing protein.
Os07t0484700-01	1 h	115.803	1.94167	4.032	9.69	17.284	8.606	1.944	6.232	Myb transcription factor domain containing protein.
Os07t0499800-01	1 h	0.233333	0.00333333	0.532	0.004	1.618	0.31	1.996	0.008	Ubiquitin-protein ligase E3 MDM2 domain containing protein.
Os07t0509800-01	1 h	0.02	3.37167	12.222	22.106	19.826	14.822	14.604	14.094	Similar to adenosine 5'-phosphosulfate reductase 2.
Os07t0516400-00	1 h	0	0	0	0.798	18.99	28.12	11.636	42.56	Hypothetical conserved gene.
Os07t0521500-01	1 h	0.293333	0	0.012	0.048	1.13	0.73	0.246	3.308	NB-ARC domain containing protein.
Os07t0537250-01	1 h	0	0	0	0.004	3.406	1.132	0.392	2.63	Hypothetical gene.
Os07t0545800-01	1 h	18.0833	25.9117	12.156	60.806	247.792	81.606	51.314	107.088	Similar to Chitin-inducible gibberellin-responsive protein.
Os07t0553800-00	1 h	130.913	0	10.728	7.126	8.066	5.42	0.008	0.346	Conserved hypothetical protein.
Os07t0566150-00	1 h	0.316667	0	0.174	2.594	16.966	1.186	2.47	4.522	Hypothetical conserved gene.
Os07t0583600-01	1 h	0	0	0	0	4.358	0	1.326	7.472	Chitin-inducible gibberellin-responsive protein.
Os07t0583600-02	1 h	0	0	0	0.004	12.55	0.004	2.782	3.104	Chitin-inducible gibberellin-responsive protein.
Os07t0584100-01	1 h	63.9067	2.995	10.096	24.32	29.826	35.87	97.576	110.672	Similar to MAP kinase-like protein.
Os07t0586200-01	1 h	0	0	0.754	1.706	2.37	1.48	0.436	0.744	Similar to Esterase precursor (EC 3.1.1.-) (Early nodule-specific protein homolog) (Latex allergen Hev b 13).
Os07t0587500-01	1 h	4.83333	0	0.558	1.602	2.154	0	0	0.13	Armadillo-like helical domain containing protein.
Os07t0593400-00	1 h	1064.68	9.065	29.826	44.598	109.236	98.304	40.806	75.736	Similar to golgi transport 1 protein B.
Os07t0603300-01	1 h	0	0.00333333	0.272	0.524	6.494	0.01	0.012	0.122	TON1 RECRUIT MOTIF (TRM)-containing protein, Regulation of grain size and shape
Os07t0604300-01	1 h	0.0933333	15.6767	16.658	31.422	80.144	37.238	5.598	28.764	A member of the COBRA-like protein family, Modulation of &beta;-glucan synthesis during endosperm cell wall formation
Os07t0624700-01	1 h	1588.26	39.2	55.092	156.912	306.848	473.26	152.936	439.38	UMP/CMP kinase a (EC 2.7.1.48).
Os07t0631200-01	1 h	0.08	0	3.594	62.014	168.1	42.014	193.768	217.638	Zinc finger, RING/FYVE/PHD-type domain containing protein.
Os07t0633200-01	1 h	1441.51	107.758	251.74	324.386	379.7	325.696	296.502	311.516	Similar to SC35-like splicing factor SCL30a, 30a kD.
Os07t0635500-01	1 h	0	0	0	0.064	35.45	5.04	2.918	33.696	Similar to Cytochrome P450.
Os07t0644100-01	1 h	20.7833	8.44667	9.486	20.616	39.196	20.582	33.71	49.452	bZIP transcription factor, bZIP-1 domain containing protein.
Os07t0675166-01	1 h	0	0	0	1.378	3.816	0.158	0.664	2.852	Non-protein coding transcript.
Os07t0675200-01	1 h	0	0	0.126	15.558	49.032	1.922	11.622	23.198	Conserved hypothetical protein.
Os07t0680600-01	1 h	0	0.12	7.664	9.246	18.698	0.46	0.192	1.356	Protein of unknown function DUF3133 domain containing protein.
Os07t0680900-01	1 h	0.0266667	7.82333	23.07	16.984	32.124	14.056	8.902	8.112	Similar to Ribosomal protein S6 kinase.
Os07t0681100-01	1 h	0	0	0	0.044	1.106	0	0.728	2.008	Similar to Receptor-like protein kinase.
Os07t0694700-01	1 h	77.46	45.1917	89.202	315.002	390.826	430.744	973.102	940.91	Ascorbate peroxidase, ROS homeostasis, Chloroplast protection, Carbohydrate metabolism, Plant architecture, Fertility maintenance
Os08t0104400-01	1 h	0	0	4.088	4.538	22.572	10.452	2.384	22.138	Conserved hypothetical protein.
Os08t0107400-01	1 h	0.0466667	12.2417	19.982	20.098	52.876	32.628	27.326	37.096	Similar to GDP-mannose transporter.
Os08t0107400-02	1 h	0.0233333	3.735	6.836	7.16	17.468	11.73	9.718	12.366	Similar to predicted protein.
Os08t0110500-01	1 h	98.5167	5.32667	11.83	13.678	37.83	20.396	14.748	23.87	U-box/ARM repeat E3 ligase, Stress response, Regulation of cell death, Blast disease resistance
Os08t0119500-01	1 h	23.6567	0.273333	3.7	3.088	17.946	3.992	0.468	3.076	Methyltransferase type 11 domain containing protein.
Os08t0137800-01	1 h	0	0	14.994	0.402	107.648	15.948	53.542	616.28	Cupredoxin domain containing protein.
Os08t0138100-00	1 h	0	0	0	0	11.114	8.422	20.426	57.866	Similar to blue copper protein.
Os08t0157900-01	1 h	5.27667	14.4617	14.714	34.394	88.374	39.568	36.338	39.044	Similar to NAM protein.
Os08t0167249-00	1 h	4.46333	1.04667	3.658	7.938	23.944	16.324	16.602	14.08	Similar to CTV.15.
Os08t0196700-01	1 h	0.15	47.2433	66.832	140.032	170.83	134.502	197.226	195.328	HAP2 subunit of HAP complex, Nuclear Factor Y (NF-YA) transcription factor, Drought stress tolerance
Os08t0205800-01	1 h	0	1.20333	7.97	42.576	148.814	66.324	12.26	211.36	Hypothetical conserved gene.
Os08t0224000-01	1 h	0	0	0.306	0.594	0.728	0.29	0.344	0.262	NB-ARC domain containing protein.
Os08t0270800-02	1 h	0	7.89167	7.006	22.594	56.062	40.056	14.57	23.728	Similar to cDNA clone:J013075I05, full insert sequence.
Os08t0282500-01	1 h	819.9	3.20833	11.08	17.054	19.128	20.916	18.56	27.95	WD40 repeat-like domain containing protein.
Os08t0293100-01	1 h	0	6.22333	22.414	27.008	55.784	10.78	0.124	2.352	Conserved hypothetical protein.
Os08t0318400-01	1 h	10.8767	9.885	16.076	20.156	44.812	43.738	14.434	39.488	Conserved hypothetical protein.
Os08t0379400-01	1 h	0	0	0	0.032	4.138	1.07	13.902	1.992	Similar to Quinone oxidoreductase-like protein.
Os08t0393700-01	1 h	0	0	0	0	8.982	2.07	0.16	1	Similar to predicted protein.
Os08t0406400-01	1 h	3.87333	1.00333	15.362	24.832	72.966	69.146	327.9	232.17	Similar to Sulfate transporter (Fragment).
Os08t0412600-01	1 h	171.5	5.755	6.646	12.514	22.742	13.63	12.724	19.124	RabGAP/TBC domain containing protein.
Os08t0412700-01	1 h	0	0	0	0.296	1.968	5.242	5.31	11.936	Protein of unknown function DUF1262 family protein.
Os08t0412800-01	1 h	0	0.0116667	2.398	0.026	3.986	3.434	3.848	10.062	Protein of unknown function DUF1262 family protein.
Os08t0427700-00	1 h	146.037	0.273333	0.246	1.96	14.44	0.328	14.61	29.226	Histone H2A.
Os08t0436400-00	1 h	0	0	0	0.074	37.178	0	0	0.334	Zinc finger A20 and AN1 domain-containing stress-associated protein 12.
Os08t0443800-01	1 h	53.0633	2.01333	5.032	8.412	72.368	4.13	1.526	0.414	Tetraspanin domain containing protein.
Os08t0444440-01	1 h	16.2367	4.72333	18.24	33.534	98.228	61.224	37.912	118.618	Hypothetical conserved gene.
Os08t0448100-01	1 h	0	0	9.136	12.116	46.042	5.66	7.642	31.878	Conserved hypothetical protein.
Os08t0452900-01	1 h	0.173333	0	0	0.038	2.164	0.11	0.05	0.434	Similar to Chaperone protein dnaJ.
Os08t0464000-01	1 h	0.0133333	10.3967	20.392	35.556	42.104	35.136	56.112	60.524	Activator of Hsp90 ATPase homologue 1-like family protein.
Os08t0478700-01	1 h	1.4	37.6533	34.264	62.798	122.908	132.392	63.624	71.928	Similar to Mitochondrial uncoupling protein 4.
Os08t0479300-01	1 h	176.81	0.128333	2.328	3.046	12.778	16.874	1.462	2.43	Cyclin, A/B/D/E domain containing protein.
Os08t0482600-01	1 h	0	0.0133333	3.802	0.044	39.442	14.53	8.102	35.92	Cupredoxin domain containing protein.
Os08t0496700-00	1 h	7.02	0	1.518	0.014	2.122	0.526	0	0.38	Myb/SANT-like domain domain containing protein.
Os08t0500800-01	1 h	4.91333	14.8267	38.24	40.26	63.816	24.562	38.674	68.166	WLM domain containing protein.
Os08t0504700-01	1 h	0.636667	3.49	5.288	24.492	35.094	7.574	7.358	21.922	Gibberellin-induced A20/AN1 zinc-finger protein, Negative regulation of GA (gibberellin) -mediated cell elongation
Os08t0514100-01	1 h	0	0	0	0.168	1.332	0.224	0.05	0.52	Legume lectin, beta chain domain containing protein.
Os08t0517200-03	1 h	5.66333	0.516667	2.778	3.852	10.016	9.584	4.868	7.694	Similar to P-type ATPase (Fragment).
Os08t0520600-00	1 h	0	5.03667	12.546	41.982	82.918	4.482	39.604	77.152	Conserved hypothetical protein.
Os08t0524200-01	1 h	0.02	1.49667	1.288	18.14	39.246	38.162	47.978	39.536	Uncharacterised conserved protein UCP037471 domain containing protein.
Os08t0540400-01	1 h	2.96333	13.5933	21.156	17.456	54.796	51.906	20.812	26.308	Similar to Calcium-dependent protein kinase.
Os08t0562800-01	1 h	0	0	0.132	0.182	2.874	3.204	4.668	5.784	Similar to Transparent testa 12 protein.
Os08t0562800-02	1 h	0	0	1.052	0.86	15.47	22.624	28.796	40.674	Similar to Transparent testa 12 protein.
Os09t0103700-01	1 h	246.617	13.1533	30.768	29.608	44.802	50.172	44.852	67.21	Zinc finger, CCHC-type domain containing protein.
Os09t0109600-01	1 h	0	0	7.17	13.46	12.46	0	3.524	0.624	Small peptide, Drought tolerance
Os09t0126600-01	1 h	0.02	0.01	2.652	2.264	3.896	16.952	41.614	25.11	Conserved hypothetical protein.
Os09t0267600-01	1 h	200.217	89.4167	95.06	91.82	217.34	204.26	98.258	169.628	Similar to Charged multivesicular body protein 4b.
Os09t0267600-02	1 h	93.21	31.4967	65.68	70.45	120.402	104.25	65.126	49.046	Similar to Charged multivesicular body protein 4b.
Os09t0268800-00	1 h	0	0	0	0.042	9.23	0.18	2.382	5.086	Conserved hypothetical protein.
Os09t0314500-01	1 h	248.03	0.075	2.006	1.66	5.472	7.77	7.422	3.594	Hypothetical conserved gene.
Os09t0341500-01	1 h	0.886667	0	0	0.028	4.58	2.738	2.894	3.346	F-box domain, cyclin-like domain containing protein.
Os09t0364400-00	1 h	0	0	0	0.026	4.402	0.426	1.384	1.956	Conserved hypothetical protein.
Os09t0366500-01	1 h	0	0	11.834	3.634	6.094	7.994	7.856	17.062	Conserved hypothetical protein.
Os09t0369400-01	1 h	0	0.045	0	0.468	15.084	2.948	0.022	0.164	Similar to predicted protein.
Os09t0385700-01	1 h	1.92333	0.0933333	0.622	12.658	22.676	9.724	2.024	8.554	Zinc finger, AN1-type domain containing protein.
Os09t0392400-01	1 h	8.21	2.31667	3.268	4.74	11.196	7.51	3.894	4.684	Similar to Pleiotropic drug resistance protein 13.
Os09t0411500-00	1 h	0.0233333	12.3533	14.378	63.15	183.83	199.892	80.6	70.27	Similar to predicted protein.
Os09t0412300-01	1 h	353.983	11.0667	80.094	90.646	89.352	68.676	34.76	90.978	Similar to Calmodulin-like protein.
Os09t0434900-02	1 h	0	0	0	0.01	4.796	2.584	7.084	7.458	Zinc finger, RING-type domain containing protein.
Os09t0444100-00	1 h	89.4367	0.0116667	1.896	1.972	2.266	2.67	1.858	9.478	Similar to Minus dominance protein.
Os09t0446350-01	1 h	0	0	0	1.148	2.006	0	0	0	Hypothetical conserved gene.
Os09t0446700-00	1 h	0	0	4.376	38.482	149.422	43.142	0.902	240.05	Conserved hypothetical protein.
Os09t0457900-01	1 h	0	0.00833333	0.078	0.042	15.904	0	0	3.352	AP2/ERF transcription factor, Regulation of the internode elongation
Os09t0462550-01	1 h	0	0	0.006	0	0.766	0.054	0.006	0.072	Hypothetical gene.
Os09t0462700-02	1 h	0	0.0416667	1.862	0.134	11.616	9.436	5.29	6.58	Similar to H0818E04.14 protein.
Os09t0467700-01	1 h	20.3367	4.93167	11.726	14.922	32.362	14.63	33.528	26.078	Conserved hypothetical protein.
Os09t0484800-01	1 h	0.05	1.31	0.444	12.072	44.316	4.21	11.452	37.038	Similar to Pirin-like protein.
Os09t0491756-02	1 h	18.7633	13.485	32.388	34.352	54.892	36.292	53.704	55.504	U2 snRNP auxiliary factor, small subunit.
Os09t0492900-00	1 h	0	0	0.762	21.44	22.038	1.892	21.068	60.522	Conserved hypothetical protein.
Os09t0493000-01	1 h	0	3.27833	14.898	34.024	75.164	14.97	10.798	63.628	Conserved hypothetical protein.
Os09t0494500-00	1 h	0	0.923333	0.856	15.034	18.618	5.526	13.688	21.69	Conserved hypothetical protein.
Os09t0511600-04	1 h	0.14	9.75167	17.264	44.918	82.594	39.152	51.338	76.884	Glycoside hydrolase, family 1 protein.
Os09t0522000-01	1 h	0	0	0.766	15.222	20.272	0.408	0.346	8.836	Similar to Dehydration-responsive element-binding protein 1B.
Os09t0522100-00	1 h	0	0	0	2.516	5.746	0	0	0.522	Similar to Dehydration-responsive element-binding protein 1H.
Os09t0524800-02	1 h	0	0.005	0	2.014	4.098	0.452	0	0	Apoptosis regulator Bcl-2 protein, BAG domain containing protein.
Os09t0526500-00	1 h	0	0.61	10.356	24.726	38.478	6.856	3.692	22.326	C2 calcium/lipid-binding region, CaLB domain containing protein.
Os09t0527500-01	1 h	33.4333	5.03333	10.32	23.974	130.714	75.676	10.952	60.958	Similar to MEG5.
Os09t0533600-01	1 h	0	0.438333	3.262	5.968	13.084	19.35	25.768	37.228	Receptor-like cytoplasmic kinase, Resistance to multiple bacterial and fungal pathogens
Os09t0535500-01	1 h	0.0366667	1.00333	12.974	27.592	74.164	34.572	0.976	17.64	Similar to RING-H2 finger protein ATL1R (RING-H2 finger protein ATL8).
Os09t0535900-01	1 h	0.07	0	0.028	3.52	2.436	1.81	0	0.794	Similar to Ki1 protein.
Os09t0542900-01	1 h	0	0	5.172	1.52	34.924	1.874	1.29	8.86	Conserved hypothetical protein.
Os09t0549600-00	1 h	0.29	9.195	304.466	184.996	267.616	629.596	1283.39	867.5	Heavy metal transport/detoxification protein domain containing protein.
Os09t0561600-01	1 h	0	0	0	0	1.756	0	0.294	2.698	Wall-associated receptor-like kinase, Regulation of early embryo sac development, Female gametophyte development, Positive regulation of rice blast resistance
Os09t0572400-01	1 h	0	0.00666667	0.008	0.216	1.644	1.69	1.046	3.678	Similar to Abcf2-prov protein.
Os10t0124100-01	1 h	83.8733	2.35333	14.642	8.712	15.942	4.482	5.772	10.058	Conserved hypothetical protein.
Os10t0136150-00	1 h	0	0	2.738	1.17	1.124	0	0.648	0.514	Similar to F-box domain containing protein, expressed.
Os10t0412700-01	1 h	2.65	0	1.268	0.322	4.188	1.136	0.1	1.198	Thaumatin, pathogenesis-related family protein.
Os10t0415300-01	1 h	70.7833	7.82833	19.266	24.91	34.77	21.756	29.394	34.28	Similar to Chloroplastic glutathione reductase.
Os10t0419300-01	1 h	0	0.681667	3.016	10.278	15.148	10.712	9.582	9.794	Heat stress transcription factor
Os10t0456000-01	1 h	0.0233333	0	0.01	16.644	31.486	21.732	118.704	199.526	Hypothetical protein.
Os10t0464800-00	1 h	0	0	0.196	0.432	1.218	0.386	0.21	1.8	Zinc finger, RING-type domain containing protein.
Os10t0469700-01	1 h	0	0	0.876	1.028	1.68	1.93	2.67	11.808	Leucine-rich repeat, typical subtype containing protein.
Os10t0497700-01	1 h	0.763333	148.342	146.106	137.168	449.77	432.14	391.258	287.018	Similar to Phytochelatin synthetase.
Os10t0512100-00	1 h	83.9	0.0116667	0	2.1	2.476	2.352	0.626	0.06	Protein of unknown function DUF726 family protein.
Os10t0517500-02	1 h	142.547	1.17	3.97	5.91	50.476	35.72	27.786	69.672	Cys/Met metabolism, pyridoxal phosphate-dependent enzyme domain containing protein.
Os10t0519800-01	1 h	0	0	0.012	0.232	8.834	15.986	59.798	65.124	DUF295-domain protein, Regulation of seed development
Os10t0520100-00	1 h	0	0	0.008	1.25	12.076	7.292	3.63	6.442	Cyclin-like F-box domain containing protein.
Os10t0521900-01	1 h	177.29	33.7983	32.25	82.208	161.54	143.266	9.894	60.272	Similar to Membrane protein.
Os10t0529500-01	1 h	0	0	0	0.012	12.202	0	7.444	0.794	Tau class glutathione S-transferase, Heavy metal and drought stress tolerance
Os10t0533500-00	1 h	11.2233	0	0.288	1.256	3.392	3.518	0.302	3.62	Similar to Beta-ring hydroxylase (Fragment).
Os10t0535600-01	1 h	0	0.176667	3.698	22.826	18.934	7.956	0.554	4	Similar to Hydrolase.
Os10t0535800-01	1 h	0	0	0.012	0.018	11.924	1.264	21.076	55.484	Protein of unknown function Cys-rich domain containing protein.
Os10t0568900-01	1 h	0	0	0	0.752	3.388	0.088	12.85	11.52	Similar to Catalytic/ hydrolase.
Os10t0580900-01	1 h	0	2.92667	4.132	16.61	32.97	36.788	33.826	65.446	Conserved hypothetical protein.
Os10t0580900-02	1 h	0	4.74	11.086	13.614	60.276	31.398	38.872	94.39	Conserved hypothetical protein.
Os11t0104966-00	1 h	0	0	0.026	7.164	19.534	1.196	0.026	3.998	Non-protein coding transcript.
Os11t0105000-00	1 h	0.2	0	0.042	6.894	18.064	1.792	0.016	5.364	EF-HAND 2 domain containing protein.
Os11t0113300-01	1 h	96.04	7.69667	23.026	30.97	48.218	25.98	19.98	51.582	Conserved hypothetical protein.
Os11t0114300-01	1 h	0	0	22.58	73.832	99.898	170.016	6.866	207.09	Conserved hypothetical protein.
Os11t0120100-01	1 h	26.3267	0.00666667	0	0.016	4.328	0.3	2.79	6.3	Similar to Harpin-induced protein 1 containing protein, expressed.
Os11t0149200-00	1 h	0	0	0	0.426	25.062	0.158	27.386	49.376	Conserved hypothetical protein.
Os11t0173500-03	1 h	0	0	0.118	1.208	0.676	0.614	0.726	0.024	Leucine-rich repeat, typical subtype domain containing protein.
Os11t0206000-01	1 h	0.0233333	0	0.188	0.14	5.3	6.332	8.672	5.586	Conserved hypothetical protein.
Os11t0207700-00	1 h	2.43333	0.095	0.062	0.148	15.11	57.886	31.704	8.2	Similar to Flavin-binding monooxygenase-like family protein.
Os11t0210201-00	1 h	0	0	0.034	0.566	80.074	17.026	10.588	70.194	Conserved hypothetical protein.
Os11t0226933-01	1 h	0.0133333	0	0.69	0.214	2.578	1.568	0.596	1.802	NB-ARC domain containing protein.
Os11t0227700-01	1 h	0.493333	0.106667	0.484	1.49	4.454	0.496	0.288	0.61	Similar to Non-TIR-NBS-LRR type resistance protein.
Os11t0227800-01	1 h	0	1.47	1.902	10.656	49.646	22.324	22.238	39.694	NB-ARC domain containing protein.
Os11t0229400-01	1 h	0.916667	5.36167	5.12	11.572	44.84	21.52	26.08	57.492	Similar to NBS-LRR protein (Fragment).
Os11t0230700-00	1 h	15.68	8.465	19.098	5.148	34.034	24.134	37.784	29.104	Serpin-Z6B.
Os11t0234200-01	1 h	16.7133	8.03167	5.844	12.008	32.468	36.324	25.636	35.296	Zinc finger, RING/FYVE/PHD-type domain containing protein.
Os11t0236932-01	1 h	0	0	0	0.156	26.552	7.17	10.092	160.164	Hypothetical conserved gene.
Os11t0244200-01	1 h	0	0	0.04	15.632	67.558	78.172	128.828	258.002	Similar to Pisum sativum 17.9 kDa heat shock protein (hsp17.9) (Fragment).
Os11t0249300-01	1 h	0	0	0.006	4.86	19.13	6.568	10.256	27.664	Conserved hypothetical protein.
Os11t0282700-01	1 h	0	0	0	0.006	1.952	0.046	1.93	4.44	Homeodomain-like containing protein.
Os11t0474450-01	1 h	0.0333333	0	0.014	0.002	3.164	4.512	4.466	14.708	Hypothetical gene.
Os11t0474500-00	1 h	0	0	0.006	0	18.8	31.55	30.176	107.208	NB-ARC domain containing protein.
Os11t0506800-00	1 h	2.89333	0.748333	2.414	9.378	12.974	3.588	8.992	15.186	Similar to BAG domain containing protein.
Os11t0545300-01	1 h	96.38	10.13	11.968	13.828	28.874	19.868	13.164	13.532	Similar to Topoisomerase 6 subunit A-like protein.
Os11t0601950-01	1 h	10.5233	0	0.006	0.138	1.492	0.232	0.24	2.704	Similar to cDNA clone:002-114-B06, full insert sequence.
Os11t0604600-02	1 h	99.3933	17.72	31.44	40.776	70.664	34.94	37.416	61.314	Zinc finger, RING/FYVE/PHD-type domain containing protein.
Os11t0605600-00	1 h	0	0	0	0.012	8.47	0	0	0.102	Similar to NB-ARC domain containing protein, expressed.
Os11t0664500-01	1 h	0.01	1.33667	3.462	2.156	35.05	23.032	5.668	42.374	Hypothetical conserved gene.
Os11t0664800-00	1 h	4.21	7.465	4.408	9.02	88.388	54.4	17.928	63.218	Hypothetical conserved gene.
Os11t0666200-00	1 h	0	3.095	2.364	10.306	34.92	29.032	6.984	16.548	Similar to Protein kinase domain containing protein.
Os11t0667700-01	1 h	0	3.67333	2.732	15.534	60.016	21.624	2.21	3.8	Similar to Protein kinase domain containing protein, expressed.
Os11t0703400-01	1 h	22.9233	138.312	141.604	192.096	425.876	297.146	131.514	222.492	Similar to BRI1-KD interacting protein 109.
Os11t0704000-00	1 h	591.337	18.2217	43.47	67.804	78.976	124.3	246.916	221.378	SelT/selW/selH selenoprotein family protein.
Os11t0704800-01	1 h	200.497	17.4017	23.44	33.51	73.246	89.012	29.236	104.546	Similar to Membrane protein.
Os12t0127200-01	1 h	0	0	5.446	5.316	22.788	4.772	0.008	3.896	Harpin-induced 1 domain containing protein.
Os12t0131100-01	1 h	16.5067	29.6867	29.506	46.444	140.426	88.108	49.212	152.056	Similar to Glucosamine--fructose-6-phosphate aminotransferase [isomerizing] (EC 2.6.1.16) (Hexosephosphate aminotransferase) (D-fructose-6- phosphate amidotransferase) (GFAT).
Os12t0146500-01	1 h	0	0.0633333	0	0.914	5.36	0.606	1.724	2.64	Protein of unknown function DUF668 domain containing protein.
Os12t0146625-00	1 h	0	0	0	0.212	0.938	0.29	0.428	0.584	Hypothetical gene.
Os12t0159000-01	1 h	0	0	0	0.238	6.454	4.976	10.522	18.758	Harpin-induced 1 domain containing protein.
Os12t0235650-01	1 h	0.84	0.00166667	0.238	0.166	3.55	1.234	0.174	1.56	Hypothetical gene.
Os12t0278700-02	1 h	4.97	0.133333	4.344	7.084	18.088	2.824	1.876	7.988	Similar to Cystinosin homolog.
Os12t0478200-02	1 h	0	0	11.92	18.144	76.946	103.93	35.396	72.972	GRAM domain containing protein.
Os12t0516350-01	1 h	0	4.83	16.704	18.334	67.234	52.196	6.49	36.258	Hypothetical conserved gene.
Os12t0516400-00	1 h	0.09	5.38167	13.152	27.514	66.572	49.116	9.026	59.89	Hypothetical conserved gene.
Os12t0547600-01	1 h	0	0.303333	0.158	4.496	15.592	10.512	13.786	30.804	Calmodulin binding protein-like domain containing protein.
Os12t0547600-02	1 h	0	0	0.014	1.752	14.266	7.65	12.826	26.14	Hypothetical conserved gene.
Os12t0604300-01	1 h	4.10667	0	0.232	0.258	0.698	0.052	0.708	0.778	Hypothetical gene.
Os12t0612300-01	1 h	1493.13	0.211667	24.248	13.138	5.69	0.386	0.016	1.488	Conserved hypothetical protein.
Os01t0106400-01	2 h	1.02667	93.2633	117.936	491.866	894.946	338.432	827.536	507.776	Similar to Isoflavone reductase homolog IRL (EC 1.3.1.-).
Os01t0110100-01	2 h	0	0	0.026	1.302	9.32	3.706	3.386	4.496	Phosphate (Pi) transporter, Pi homeostasis
Os01t0131300-01	2 h	73.1967	60.8417	95.612	72.222	77.304	161.262	102.386	56.546	Conserved hypothetical protein.
Os01t0138800-01	2 h	0	0	0	0	0	24.46	4.818	5.244	Peptidase C26 domain containing protein.
Os01t0148700-02	2 h	0.03	0	0	0	0	4.134	0.296	0	Protein of unknown function DUF1677, Oryza sativa family protein.
Os01t0155200-00	2 h	0	0	0.36	0.004	1.816	1.026	0	0.662	Similar to H0525E10.8 protein.
Os01t0171200-02	2 h	1.19333	0	0.88	0	1.494	3.486	0	3.166	Conserved hypothetical protein.
Os01t0172100-01	2 h	0.0133333	0.656667	7.662	23.994	43.45	30.44	37.08	39.6	Similar to Triose phosphate/phosphate translocator, non-green plastid, chloroplast precursor (CTPT).
Os01t0179600-01	2 h	0.696667	0	0	0	0.954	6.78	25.218	20.334	UDP-glucuronosyl/UDP-glucosyltransferase family protein.
Os01t0180900-01	2 h	957.567	0.298333	9.182	27.35	32.692	30.408	15.664	9.392	2-oxoglutarate and iron-dependent oxygenase, Starch accumulation
Os01t0184100-01	2 h	0.273333	178.125	342.788	359.396	491.956	603.986	521.594	1101.14	Class II small heat shock protein, Positive regulation in both Xoo resistance and heat/salt tolerance
Os01t0185900-01	2 h	0	0	0	0	0	0.924	3.546	13.196	Similar to WRKY 1 (Fragment).
Os01t0186900-03	2 h	0	5.4	6.29	21.986	54.506	45.638	2.862	26.644	Similar to cDNA clone:001-117-G12, full insert sequence.
Os01t0191700-01	2 h	2.96667	3.71333	1.746	8.75	20.576	26.898	22.412	36.444	Similar to Pyrophosphate-fructose-6-phosphate 1-phosphotransferase-like protein (Pyrophosphate-dependent phosphofructo-1-kinase-like protein).
Os01t0224100-01	2 h	0	0	0	0.766	0.166	1.666	0.944	0.88	Similar to DNA binding protein-like protein.
Os01t0256500-02	2 h	0.873333	2.74667	30.938	25.978	55.156	32.016	18.86	72.63	Similar to ZnI.
Os01t0261200-01	2 h	4.77667	45.56	42.352	70.888	232.182	164.322	108.138	212.834	No apical meristem (NAM) protein domain containing protein.
Os01t0276700-01	2 h	29.2333	32.38	57.21	44.952	86.468	108.958	165.89	173.168	Similar to Pyruvate kinase, cytosolic isozyme (EC 2.7.1.40) (PK).
Os01t0276700-03	2 h	26.2033	20.955	41.302	35.928	71.728	73.65	106.844	102.292	Similar to Pyruvate kinase.
Os01t0279700-02	2 h	0.01	0	0	0.55	0.968	1.366	0.408	0.002	Major facilitator superfamily protein.
Os01t0300000-01	2 h	0.65	14.045	62.232	255.222	159.314	125.016	725.04	624.49	3'-5' exonuclease domain containing protein.
Os01t0303000-02	2 h	0	0	0.33	2.302	1.852	30.21	9.466	61.306	Similar to CP12 (Fragment).
Os01t0306100-01	2 h	13.42	0	0	0.384	2.472	4.6	6.818	2.288	Plant specific eukaryotic initiation factor 4B family protein.
Os01t0311800-01	2 h	0	0	0	0	0.408	1.674	4.504	5.538	Similar to Pectin methylesterase 8 (Fragment).
Os01t0369700-01	2 h	0	0	0	0.206	8.716	42.746	91.698	260.058	Similar to Glutathione S-transferase GST 8 (EC 2.5.1.18).
Os01t0369700-03	2 h	0	0	0	0.466	22.124	21.622	86.98	226.746	Similar to Glutathione S-transferase GST 8 (EC 2.5.1.18).
Os01t0384800-01	2 h	0.146667	2.48	79.806	93.408	146.1	90.128	56.934	83.504	Conserved hypothetical protein.
Os01t0498300-01	2 h	0	0	0.164	1.6	20.756	9.104	0.04	9.608	Glycosyltransferase AER61, uncharacterized domain containing protein.
Os01t0508500-01	2 h	0.0433333	0	4.386	11.87	5.858	10.304	15.974	3.228	Conserved hypothetical protein.
Os01t0510100-01	2 h	13.4733	85.0167	122.302	52.68	183.508	287.436	214.204	250.384	MAP kinase kinase 1.
Os01t0515300-01	2 h	0	0.01	0.222	0	0.88	3.752	4.16	2.584	Similar to Leucine Rich Repeat family protein.
Os01t0538000-03	2 h	6.93667	0	0	0.186	0	3.02	0.47	0	Similar to cDNA, clone: J065161O13, full insert sequence.
Os01t0550300-02	2 h	0.103333	72.615	96.148	140.296	166.322	200.364	135.706	152.29	Similar to N-rich protein.
Os01t0551000-01	2 h	0	0	0.216	0.6	12.038	4.572	1.54	6.552	Conserved hypothetical protein.
Os01t0557500-01	2 h	0	0.00833333	0.01	0.758	0.878	3.096	2.204	1.356	Cation/proton exchanger 1a.
Os01t0559750-01	2 h	25.1433	92.7183	88.75	128.678	353.452	342.114	899.71	451.256	Hypothetical gene.
Os01t0575000-01	2 h	0.0166667	0.0116667	0.012	0.01	0.024	2.29	0.04	0.034	Root hair defective 3 GTP-binding family protein.
Os01t0582600-01	2 h	159.77	1.24167	5.674	14.792	33.106	12.24	23.688	23.564	Phospholipase A2, active site domain containing protein.
Os01t0588900-01	2 h	3.64333	0	0.858	0.676	1.132	6.712	13.662	15.542	Cytokinin-activating enzyme, Bioactive cytokinin synthesis
Os01t0607000-01	2 h	0	0	0	0.542	1.756	4.228	6.724	19.872	Glutelin family protein.
Os01t0618000-01	2 h	21.4167	6.74833	7.326	33.542	36.432	63.17	74.972	82.404	Exonuclease domain containing protein.
Os01t0690800-01	2 h	0	0.01	0	2.29	3.902	2.786	1.294	1.508	Protein kinase, core domain containing protein.
Os01t0693300-01	2 h	101.16	7.85833	9.74	26.68	50.162	63.06	93.442	129.236	Similar to Lipid phosphate phosphatase 2 (EC 3.1.3.-) (AtLPP2) (Phosphatidic acid phosphatase 2) (AtPAP2) (Prenyl diphosphate phosphatase).
Os01t0696600-01	2 h	0.0733333	0	6.006	6.892	5.966	12.116	24.428	23.326	Similar to MDR-like ABC transporter.
Os01t0698200-00	2 h	0	0	0	0.192	2.3	5.49	0.206	1.378	Similar to strictosidine synthase 1.
Os01t0710700-01	2 h	0	0	5.77	0.198	7.212	25.208	49.002	31.47	Lipase, class 3 family protein.
Os01t0714600-01	2 h	0.06	0	9.836	29.478	43.82	9.092	4.602	48.232	Similar to cDNA clone:J023088C01, full insert sequence.
Os01t0748900-01	2 h	0	0	0.416	0.562	4.468	4.87	2.016	8.864	Membrane attack complex component/perforin/complement C9 family protein.
Os01t0762500-00	2 h	0	0.015	0	0.13	0	43.458	0.104	0.062	Glutelin subunit mRNA.
Os01t0763750-02	2 h	0	2.04833	4.352	3.586	1.024	16.58	5.008	20.802	Exo70 exocyst complex subunit family protein.
Os01t0768100-01	2 h	0.0366667	2.87	4.246	3.848	37.778	44.184	19.49	40.084	Conserved hypothetical protein.
Os01t0776600-01	2 h	6.76333	26.3917	36.39	29.502	45.86	82.704	113.572	38.8	Similar to Purple acid phosphatase (EC 3.1.3.2).
Os01t0780800-02	2 h	0.07	0.605	2.804	0	1.176	13.814	6.468	7.994	Similar to predicted protein.
Os01t0783700-01	2 h	0.0666667	17.8683	14.192	54.978	341.236	682.794	15.468	155.772	Similar to EF-hand Ca2+-binding protein CCD1.
Os01t0787000-01	2 h	0	4.35667	20.934	14.49	69.82	82.552	31.848	73.202	Similar to Peroxidase (EC 1.11.1.7).
Os01t0793500-01	2 h	255.8	13.7717	26.378	29.014	33.708	57.084	66.93	35.764	Similar to mRNA, clone: RTFL01-05-M08.
Os01t0793701-00	2 h	1.88667	0.136667	0.488	1.226	2.718	6.282	6.094	3.19	Hypothetical protein.
Os01t0793800-01	2 h	0	0	21.852	6.266	43.206	23.22	2.07	50.686	Conserved hypothetical protein.
Os01t0793900-01	2 h	0	0.341667	7.634	4.08	71.436	29.74	12.32	32.17	Conserved hypothetical protein.
Os01t0794100-01	2 h	11.4467	0.125	0.47	21.364	40.316	36.86	1.728	36.79	Conserved hypothetical protein.
Os01t0795600-01	2 h	0.0966667	0.0566667	1.162	8.01	38.128	42.442	6.668	41.832	Conserved hypothetical protein.
Os01t0798800-01	2 h	0	0	0.016	0.144	1.764	1.268	0.984	3.166	Protein of unknown function DUF594 family protein.
Os01t0799100-01	2 h	0.00666667	0.303333	2.54	8.49	13.672	4.696	3.28	8.228	NB-ARC domain containing protein.
Os01t0806400-01	2 h	131.983	0.143333	2.994	11.084	14.704	10.948	7.292	6.08	Protein of unknown function DUF617, plant domain containing protein.
Os01t0812100-01	2 h	13.8833	4.91	7.874	14.22	66.112	37.738	38.138	58.024	Similar to NHL25.
Os01t0814400-03	2 h	0	0	0	1.832	0	5.498	0.184	6.314	Similar to 91A protein (Fragment).
Os01t0819700-01	2 h	0	0.0216667	3.018	8.952	32.114	7.518	6.176	10.736	Hypothetical conserved gene.
Os01t0835900-00	2 h	4591.78	300.183	328.14	373.378	452.866	686.84	973.646	805.942	Similar to Histone H4.
Os01t0839100-01	2 h	0	0.0116667	2.086	4.628	1.96	5.98	17.144	21.904	Zinc finger, C2H2 domain containing protein.
Os01t0840100-01	2 h	0.11	15.8217	45.852	134.626	278.2	111.478	271.38	443.742	Heat shock protein Hsp70 family protein.
Os01t0841700-01	2 h	0	0	1.086	0.014	15.922	39.574	162.294	443.764	Similar to Isoform ERG1b of Elicitor-responsive protein 1.
Os01t0843700-01	2 h	1.29333	0.256667	0.2	2.646	4.994	54.15	27.726	21.614	Conserved hypothetical protein.
Os01t0845000-01	2 h	0	0	1.376	0.908	1.974	1.658	2.666	1.96	Hypothetical conserved gene.
Os01t0850900-01	2 h	0	0	0	0	2.136	12.744	0.516	28.118	SOUL haem-binding protein domain containing protein.
Os01t0855600-01	2 h	0	0.00833333	1.54	1.27	25.632	11.076	2.534	24.206	Similar to Hs1pro-1 protein.
Os01t0855700-01	2 h	0	0	0.138	1.678	1.234	0.62	2.26	0.954	Hypothetical protein.
Os01t0860800-01	2 h	0	0.115	0	0	0.002	3.788	2.306	2.688	Glycoside hydrolase, family 17 protein.
Os01t0860800-02	2 h	0	0.0516667	0	0.15	0	66.364	34.736	55.668	Glycoside hydrolase, family 17 protein.
Os01t0864500-01	2 h	0.0333333	5.70667	33.96	108.152	287.102	258.96	34.454	893.616	Harpin-induced 1 domain containing protein.
Os01t0866200-00	2 h	2337.51	484.07	364.994	655.47	721.118	1445.64	2131.65	1953.85	Similar to Histone H3.
Os01t0867900-01	2 h	198.7	17.61	43.258	23.99	57.586	60.918	36.63	77.526	Protein of unknown function DUF502 family protein.
Os01t0872900-01	2 h	0	0	0	0.004	1.182	2.948	29.122	31.18	Protein of unknown function DUF635 family protein.
Os01t0878700-02	2 h	0.03	0.0133333	0.496	10.428	109.682	8.716	126.196	81.658	Amino acid transporter, transmembrane domain containing protein.
Os01t0878700-03	2 h	0	0	0.462	15.046	71.572	13.21	124.196	81.344	Amino acid transporter, transmembrane domain containing protein.
Os01t0878800-01	2 h	54.9167	5.32333	10.214	30.112	34.758	36.338	64.866	52.12	Similar to 4,5-DOPA dioxygenase extradiol.
Os01t0883900-02	2 h	0	0	0.3	0	0.076	1.69	0.898	0.49	Protein of unknown function DUF248, methyltransferase putative family protein.
Os01t0890300-01	2 h	0.603333	0	0.592	0.074	8.616	2.766	1.564	0.088	Conserved hypothetical protein.
Os01t0892500-01	2 h	0	0	2.806	0.048	36.902	45.078	130.044	287.912	Similar to carboxylic ester hydrolase.
Os01t0893400-02	2 h	0.19	0.0966667	0.012	2.378	15.456	5.062	0.334	2.096	Zinc finger, TAZ-type domain containing protein.
Os01t0895600-01	2 h	0.01	1.66	46.01	7.332	29.966	169.35	835.454	327.086	Similar to Calreticulin-3.
Os01t0899800-01	2 h	0	0	0.31	0.074	0.43	2.364	8.974	2.492	Pathogenesis-related transcriptional factor and ERF domain containing protein.
Os01t0908200-01	2 h	5.22333	0.005	0.16	0.794	10.57	5.698	2.764	1.708	Member of the Bric-a-Brac/Tramtrack/Broad (BTB) family, BT1/BT2 ortholog, Negative regulation of nitrate uptake and nitrogen use efficiency
Os01t0911700-02	2 h	7.99667	0	0	0	0.012	1.172	0.43	1.246	Transcription activator VP1-rice.
Os01t0918300-01	2 h	38.5433	30.645	69.128	80.824	121.028	202.378	164.12	98.562	Ubiquitin-like protein SMT3.
Os01t0930900-00	2 h	0	0	0.45	4.814	3.278	5.958	4.51	14.866	Similar to Short chain alcohol dehydrogenase-like.
Os01t0934300-03	2 h	0.0366667	0	0.91	1.766	0.558	2.47	0.546	0.178	Similar to Flowering-time protein isoform alpha.
Os01t0955100-01	2 h	0.0633333	0.13	43.662	55.122	180.426	60.98	18.7	182.992	Similar to Calmodulin-like protein (Fragment).
Os01t0956200-01	2 h	0	0	0	0.164	0	1.598	0.324	1.096	Glycosyltransferase AER61, uncharacterized domain containing protein.
Os01t0958500-01	2 h	0	0	0	0	1.788	1.346	1.692	1.304	Similar to RNA binding protein-like.
Os01t0959200-01	2 h	0.0466667	5.18667	14.714	32.982	327.626	182.908	4.404	28.992	Similar to Ci21A protein.
Os01t0966900-00	2 h	0	0	0	0.016	7.644	13.13	30.156	49.848	Similar to Sorbitol transporter.
Os01t0975000-02	2 h	0	0	2.74	1.11	14.258	9.928	17.048	40.95	Protein of unknown function DUF966 family protein.
Os02t0106600-01	2 h	0	0	0	0.022	0	5.07	1.74	1.686	Zinc finger, RING/FYVE/PHD-type domain containing protein.
Os02t0126400-02	2 h	0	2.755	4.63	10.798	29.054	35.83	16.132	33.834	Similar to Calcium-dependent protein kinase.
Os02t0134200-01	2 h	22.99	0	26.136	73.898	78.998	20.918	8.806	81.49	DUF1645 family protein, Regulation of stress-tolerance and grain length
Os02t0135200-00	2 h	0.00666667	0.951667	0.89	0.886	0.986	12.442	19.336	26.404	Similar to Mitogen-activated protein kinase 13.
Os02t0139100-01	2 h	59.2867	21.22	40.098	119.914	176.83	108.388	143.13	243.316	Activator of Hsp90 ATPase, N-terminal domain containing protein.
Os02t0147800-02	2 h	38.0733	16.35	26.126	18.298	35.448	47.262	64.212	47.176	Similar to Homeo protein (Fragment).
Os02t0153900-01	2 h	0	0	0.528	1.488	7.5	3.982	5.686	18.906	Leucine-rich repeat receptor-like kinase
Os02t0160200-01	2 h	69.94	7.59833	9.522	15.16	28.976	41.904	29.816	29.858	Cyclin-like F-box domain containing protein.
Os02t0165100-01	2 h	0	0.616667	9.664	12.508	126.192	38.802	15.188	133.06	Protein kinase, core domain containing protein.
Os02t0173800-01	2 h	34.4333	31.5117	27.684	43.674	48.902	88.58	92.32	90.012	Protein of unknown function DUF284, transmembrane eukaryotic family protein.
Os02t0179200-01	2 h	0	0	1.938	2.49	11.566	4.87	0.068	2.96	Glutamine amidotransferase class-I domain containing protein.
Os02t0180700-01	2 h	0.12	25.4833	46.176	26.11	119.226	176.426	217.05	265.252	Similar to Cinnamoyl-CoA reductase (EC 1.2.1.44).
Os02t0181900-01	2 h	34.9	2.63333	7.342	15.82	22.636	14.722	17.226	26.832	Similar to ClpB.
Os02t0186900-01	2 h	0	0.08	0.132	0	0.024	12.628	15.59	17.894	Cytochrome P450 family protein.
Os02t0193300-01	2 h	0.07	0	1.316	6.664	29.83	12.384	7.022	48.628	Conserved hypothetical protein.
Os02t0202900-00	2 h	0	0.03	0.874	0.038	0.41	2.168	0.772	0.728	Similar to ring canal kelch.
Os02t0215200-02	2 h	0	0	3.018	0.32	0.554	5.308	17.6	10.478	Similar to Histone deacetylase.
Os02t0258200-01	2 h	0	2.17167	10.25	7.486	21.58	37.206	94.494	42.864	Similar to high mobility group family.
Os02t0258250-00	2 h	0	1.25667	2.77	5.71	16.416	30.176	63.938	27.326	Hypothetical conserved gene.
Os02t0261100-01	2 h	0.526667	88.2083	98.952	281.17	628.346	525.254	170.668	707.56	Ubiquitin-conjugating enzyme E2, Elicitor-induced defense response
Os02t0268100-01	2 h	0	0	0	0	0	7.4	0	0	Similar to Glutelin (Fragment).
Os02t0271000-01	2 h	0	0	0	0	1.458	2.644	3.686	2.502	Similar to Subtilase.
Os02t0272100-00	2 h	0	0	0.382	0	0.886	1.44	1.852	1.154	F-box domain, cyclin-like domain containing protein.
Os02t0299300-01	2 h	14.72	1.8	5.68	5.804	14.756	16.548	8.276	19.884	Similar to cDNA clone:J023112L03, full insert sequence.
Os02t0300700-01	2 h	0.0433333	0.223333	0	0.038	18.47	40.85	39.846	54.878	Similar to Eukaryotic translation initiation factor 1A (EIF-1A) (EIF-4C).
Os02t0301100-01	2 h	3897.14	2.00667	54.088	24.282	23.728	25.582	28.73	13.286	Ortholog of maize ZmSWEET4c, Hexose transporter, Seed filling
Os02t0317500-01	2 h	102.43	211.44	244.836	198.38	339.198	499.772	498.914	476.354	Cyclin-like F-box domain containing protein.
Os02t0437200-02	2 h	33.1467	13.0917	13.974	29.002	88.286	106.756	16.5	85.086	SNAP25-type SNARE protein, Rice blast resistance
Os02t0453600-01	2 h	0	0	0.982	0	0	9.058	0.008	0	Similar to Glutelin.
Os02t0455400-00	2 h	0	0	1.442	6.728	17.12	20.076	37.606	35.7	Hypothetical conserved gene.
Os02t0462800-01	2 h	21.6067	0.0766667	13.826	23.564	96.25	54.956	18.506	55.004	WRKY transcription factor 42, Transcriptional repressor, Promotion of leaf senescence
Os02t0466400-01	2 h	0	0.07	0	0.802	5.566	25.618	23.072	55.848	Similar to Inositol phosphate kinase.
Os02t0467300-01	2 h	0.0433333	1.20167	15.39	1.966	8.28	445.744	393.954	464.12	Conserved hypothetical protein.
Os02t0467400-01	2 h	0.57	0.648333	1.424	1.222	0.964	6.554	6.438	5.54	Hypothetical protein.
Os02t0467500-01	2 h	0	0.06	0.036	0.466	0.316	49.338	111.82	64.376	Aminotransferase-like, plant mobile domain domain containing protein.
Os02t0467600-01	2 h	0	0	0.708	0	0.136	7.486	3.532	4.808	Similar to Cinnamate 4-hydroxylase CYP73.
Os02t0475300-01	2 h	0	0.125	0.984	0.69	1.682	5.428	4.326	3.328	Membrane attack complex component/perforin/complement C9 family protein.
Os02t0475300-02	2 h	0	0	0.03	0	0.948	0.71	0.296	1.444	Similar to MAC/Perforin domain containing protein.
Os02t0475300-03	2 h	0.0366667	3.02167	5.686	9.776	15.562	29.696	23.276	18.286	Similar to MAC/Perforin domain containing protein.
Os02t0490500-02	2 h	0.0133333	0	0	0	0.036	3.89	1.2	1.064	UDP-glucuronosyl/UDP-glucosyltransferase family protein.
Os02t0514500-01	2 h	8.89	85.3583	108.102	105.706	121.884	267.832	172.638	126.34	Glycerophosphodiester phosphodiesterase, Response to Pi deficiency, Low Pi acclimation
Os02t0530600-02	2 h	1.7	0	1.186	3.48	1.386	1.558	3.958	1.498	Similar to Poly.
Os02t0540700-00	2 h	0	0.05	0.846	2.144	2.658	3.224	1.8	1.938	Similar to Arm repeat-containing protein.
Os02t0567800-01	2 h	0	0.14	0.068	0.242	0.258	8.872	19.418	4.908	Alpha/beta hydrolase fold-3 domain containing protein.
Os02t0579800-01	2 h	45.0167	0	4.886	4.762	3.65	21.376	48.342	32.862	Similar to Fw2.2.
Os02t0582800-01	2 h	0	0.0866667	1.696	0.696	20.79	79.312	99.446	45.274	Conserved hypothetical protein.
Os02t0591600-02	2 h	0	0	0.77	0.244	0.83	2.252	2.576	1.694	Conserved hypothetical protein.
Os02t0592200-01	2 h	16.2033	2.91667	4.044	9.442	8.014	15.494	9.226	4.418	Similar to alkaline phosphatase D.
Os02t0614300-01	2 h	0	0	0	0	1.024	12.136	47.012	9.942	Similar to ANT-like protein.
Os02t0614500-01	2 h	409.623	29.85	43.212	34.852	90.894	79.752	17.748	67.294	Protein of unknown function DUF250 domain containing protein.
Os02t0620400-01	2 h	0.0333333	1.91833	10.534	17.082	51.088	55.704	87.474	101.682	RmlC-like jelly roll fold domain containing protein.
Os02t0622500-01	2 h	60.2067	7.73833	16.21	28.354	53.402	30.058	17.132	27.474	Conserved hypothetical protein.
Os02t0624100-00	2 h	30.72	0.531667	0	0	0.054	24.236	31.092	38.126	EGF-type aspartate/asparagine hydroxylation site domain containing protein.
Os02t0626532-01	2 h	0	0	0	0	6.936	18.674	25.688	13.602	Hypothetical gene.
Os02t0627100-01	2 h	0.0966667	0.06	0	0	3.26	14.68	2.958	2.616	Similar to Phenylalanine ammonia-lyase (EC 4.3.1.5).
Os02t0631100-01	2 h	2987.76	11.255	58.12	96.882	186.496	397.78	283.56	163.42	Photosystem II oxygen evolving complex protein PsbQ family protein.
Os02t0636700-01	2 h	0	0	1.592	0.008	9.434	3.452	4.408	20.792	GRAM domain containing protein.
Os02t0637000-01	2 h	0	0.345	0.016	1.15	4.61	17.024	11.184	42.734	Similar to OSIGBa0135K14.7 protein.
Os02t0644100-01	2 h	0.38	29.235	55.868	63.176	84.534	83.212	102.444	113.466	Similar to Heat shock protein STI (Stress inducible protein) (GmSTI).
Os02t0653900-03	2 h	0	0	0.3	0.014	8.6	1.858	7.032	9.734	Similar to Avr9/Cf-9 rapidly elicited protein 14 (Fragment).
Os02t0655700-01	2 h	64.0367	13.96	22.848	39.324	66.572	58.056	80.828	58.066	Amino acid/polyamine transporter I family protein.
Os02t0664000-01	2 h	828.047	276.777	653.042	590.74	1318.72	2274.72	2507.39	2781.57	Similar to Phospholipid hydroperoxide glutathione peroxidase, chloroplast precursor (EC 1.11.1.12) (PHGPx).
Os02t0668100-02	2 h	1.06	17.735	29	21.708	39.568	165.99	174.018	94.634	Similar to Geranylgeranyl-diphosphate synthase.
Os02t0668100-04	2 h	1.16	24.6783	15.118	20.33	45.048	130.866	128.818	111.194	Similar to predicted protein.
Os02t0677300-02	2 h	0	0	0.486	0.054	38.65	4.916	1.222	5.894	Similar to CRT/DRE binding factor 1.
Os02t0681900-01	2 h	10.5	4.90667	15.198	19.642	26.362	35.384	14.688	19.364	GRAS transcription factor domain containing protein.
Os02t0686700-01	2 h	0.146667	0.0283333	16.276	13.71	45.064	5.124	7.02	32.278	Protein of unknown function DUF581 family protein.
Os02t0693400-01	2 h	39.2967	3.95333	8.176	18.028	35.712	35.532	27.546	39.324	Peptidase C19, ubiquitin carboxyl-terminal hydrolase 2 family protein.
Os02t0702100-01	2 h	0.336667	0	23.018	11.326	78.57	360.524	63.202	452.348	Similar to transcription factor GT-3b.
Os02t0705400-02	2 h	0.113333	14.7283	19.656	21.606	51.126	92.4	18.776	105.958	Similar to Pathogen induced protein 2-4.
Os02t0712500-01	2 h	50.1933	6.63167	2.05	5.936	16.682	26.3	7.516	12.11	Protein of unknown function DUF23 family protein.
Os02t0721200-00	2 h	0	0	0	0	0.934	5.07	10.61	6.554	Ubiquitin-conjugating enzyme, E2 domain containing protein.
Os02t0725500-00	2 h	36.1067	0	29.788	1.368	14	10.076	14.968	26.176	Cupredoxin domain containing protein.
Os02t0729400-01	2 h	0	0	0	0	0	4.444	0	0	Similar to Extracellular calcium sensing receptor.
Os02t0734600-02	2 h	306.687	14.675	29.786	17.92	53.478	58.978	32.182	38.31	Similar to caleosin related protein.
Os02t0740500-01	2 h	1948.15	1.43	20.904	28.912	19.806	43.284	2.9	26.632	Conserved hypothetical protein.
Os02t0740600-01	2 h	17.68	4.845	43.336	232.342	508.478	187.284	88.262	216.48	Conserved hypothetical protein.
Os02t0744100-01	2 h	0.08	18.49	13.424	51.6	149.082	82.578	64.296	143.56	Methyltransferase type 11 domain containing protein.
Os02t0749300-01	2 h	0.03	2.75667	4.036	7.844	13.202	24.132	6.844	15.37	Similar to Shikimate kinase, chloroplast precursor (EC 2.7.1.71).
Os02t0749800-01	2 h	0	0.0116667	0	0.008	4.408	10.212	5.224	6.188	Mitochodrial transcription termination factor-related family protein.
Os02t0749800-02	2 h	0	0.01	0	0	0.074	4	2.878	1.14	Mitochodrial transcription termination factor-related family protein.
Os02t0755400-01	2 h	1.48667	0	0.148	0	1.228	2.618	2.224	1.942	Similar to RNA recognition motif-containing protein SEB-4.
Os02t0756200-02	2 h	0	0	0	0	62.73	4.96	0.098	0.396	Similar to Phi-1 protein.
Os02t0756800-01	2 h	0	0.0133333	0	0	23.736	13.26	0.718	9.854	Phosphate-induced protein 1 conserved region family protein.
Os02t0758000-01	2 h	0.203333	23.3067	69.446	306.13	287.862	230.118	215.29	579.074	Similar to Low molecular weight heat shock protein precursor (Mitochondrial small heat shock protein 22).
Os02t0764700-01	2 h	3.99	52.9083	65.728	62.374	212.664	381.166	230.128	343.666	Similar to Ethylene-responsive transcription factor 4 (Ethylene-responsive element binding factor 4) (Related to APETALA-2 protein 5) (EREBP-4) (AtERF4).
Os02t0767000-01	2 h	14.0133	3.015	0.018	2.42	6.636	21.892	17.76	12.178	Remorin, C-terminal domain containing protein.
Os02t0770100-01	2 h	496.217	3.045	9.614	17.624	13.174	16.43	8.632	6.146	WD40 repeat domain containing protein.
Os02t0782500-01	2 h	0.0633333	0	3.946	25.396	277.902	233.008	336.39	1136.7	Similar to Small heat stress protein class CIII.
Os02t0789700-01	2 h	0.03	1.29833	6.012	5.064	14.666	7.284	1.078	7.16	Nucleotide-binding, alpha-beta plait domain containing protein.
Os02t0812500-01	2 h	0	0	0	6.706	3.616	2.918	4.7	5.784	Cyclin-like F-box domain containing protein.
Os02t0812600-00	2 h	166.777	0	0.766	3.58	0.758	6.68	1.45	2.31	F-box domain, cyclin-like domain containing protein.
Os02t0814000-01	2 h	0.216667	27.5483	56.532	129.582	173.994	114.52	114.976	210.86	Protein of unknown function DUF862, eukaryotic domain containing protein.
Os02t0818900-01	2 h	0	0	0	0.096	35.226	71.976	90.992	87.208	Heavy metal transport/detoxification protein domain containing protein.
Os02t0819300-01	2 h	24.18	10.4567	15.06	12.79	25.212	49.638	29.232	19.764	Hypothetical conserved gene.
Os03t0105500-01	2 h	0.0166667	0	0	0	2.134	2.292	1.966	2.666	Conserved hypothetical protein.
Os03t0110600-00	2 h	0.0366667	4.64	8.67	9.16	12.796	19.8	21.54	18.59	Similar to LysM domain containing protein, expressed.
Os03t0114400-01	2 h	0	0	2.006	0.006	0.408	2.734	4.202	4.432	Similar to Avr9/Cf-9 rapidly elicited protein 102 (Fragment).
Os03t0116400-01	2 h	1477.42	4.66167	23.014	35.782	99.082	74.902	59.162	101.944	Similar to Membrane protein.
Os03t0130100-01	2 h	0	0	0	0	0.04	7.702	4.912	13.632	Similar to Acyl-activating enzyme 11.
Os03t0133000-01	2 h	0	0	1.614	0.016	3.764	17.832	10.334	7.878	NAC transcription factor, Drought and salt stress tolerance, Modulation of ABA-mediated pathway
Os03t0140700-01	2 h	0	7.505	7.928	38.752	113.292	62.964	14.752	18.16	Tetratricopeptide-like helical domain containing protein.
Os03t0169000-01	2 h	0.03	0.0166667	1.132	1.532	4.162	3.788	0.506	3.502	Similar to F16A14.24.
Os03t0174600-01	2 h	0	0	2.99	0.824	2.01	2.154	1.14	0.62	Rossmann-like alpha/beta/alpha sandwich fold domain containing protein.
Os03t0183300-01	2 h	0	3.745	5.27	28.944	31.552	21.908	5.706	8.152	Pathogenesis-related transcriptional factor and ERF domain containing protein.
Os03t0187600-01	2 h	33.4933	150.795	291.026	388.796	464.626	681.862	587.57	707.564	GRAM domain containing protein.
Os03t0187700-01	2 h	875.053	119.458	108.336	202.91	394.882	398.902	105.844	327.214	Target SNARE coiled-coil region domain containing protein.
Os03t0187800-01	2 h	0	0	0	0	0	9.012	2.892	43.328	Protein of unknown function DUF250 domain containing protein.
Os03t0190400-01	2 h	0	0	0.008	1.606	2.276	2.284	0	1.212	Hypothetical gene.
Os03t0195800-01	2 h	0.07	0.01	0.004	5.728	11.516	1.322	3.556	1.47	Similar to Sulfate transporter (Fragment).
Os03t0196600-01	2 h	0	0	0.026	3.774	7.698	8.73	4.856	8.54	Similar to satase isoform II.
Os03t0207400-01	2 h	0.476667	2.20667	5.314	3.076	20.176	32.314	16.312	24.786	Similar to Protein phosphatase 2C-like.
Os03t0211500-01	2 h	0	0	0	0	0	14.664	45.492	9.098	Hypothetical conserved gene.
Os03t0221200-01	2 h	0.113333	0.0666667	11.02	140.148	255.21	68.038	310.5	326.786	Similar to Homocysteine S-methyltransferase 1 (EC 2.1.1.10) (S- methylmethionine:homocysteine methyltransferase 1) (SMM:Hcy S- methyltransferase 1) (ZmHMT-1).
Os03t0227800-02	2 h	84.7167	31.5483	79.982	42.16	102.196	128.666	90.646	83.544	Similar to cDNA clone:001-004-G07, full insert sequence.
Os03t0230000-01	2 h	0	0	0.496	3.782	1.638	3.944	0.538	1.988	Non-protein coding transcript.
Os03t0232400-00	2 h	0.193333	0	15.48	4.616	16.392	56.352	60.12	88.336	Phytosulfokine family protein.
Os03t0233900-01	2 h	0.09	0	105.656	40.034	60.192	18.998	44.204	12.904	Non-symbiotic hemoglobin 1 (rHb1) (ORYsa GLB1a).
Os03t0245800-02	2 h	0	0	1.694	42.688	190.412	193.83	180.998	419.864	Similar to Heat shock protein 26.
Os03t0247900-01	2 h	25.8833	4.65167	13.39	13.802	25.892	52.346	35.81	21.994	F5O11.14 (ACR8).
Os03t0258200-01	2 h	0	0.005	0	0.006	2.794	8.808	5.45	11.98	Alpha/beta hydrolase fold-3 domain containing protein.
Os03t0258900-01	2 h	0	0	3.456	4.318	0	4.374	3.708	2.248	Galactose oxidase, beta-propeller domain containing protein.
Os03t0263700-01	2 h	518.927	120.81	150.962	246.966	398.454	342.824	440.404	580.972	Similar to glycine-rich protein.
Os03t0264150-01	2 h	10.52	1.42833	10.798	12.962	31.758	27.514	8.984	23.634	Hypothetical gene.
Os03t0265600-01	2 h	1960.7	22.0783	115.088	94.03	259.398	202.3	138.484	166.044	Similar to Transformer-2-like protein.
Os03t0266900-02	2 h	21.4933	0.376667	3.95	667.422	565.836	384.394	770.096	1503.85	Low molecular mass heat shock protein Oshsp17.3.
Os03t0267000-00	2 h	0.0933333	0	3.912	368.492	344.608	362.044	262.284	773.496	Low molecular mass heat shock protein Oshsp18.0.
Os03t0267100-01	2 h	0	0.19	0.654	9.716	18.738	20.324	12.454	56.722	Hypothetical protein.
Os03t0267200-01	2 h	0.04	3.24	10.6	202.366	363.892	398.104	244.46	812.108	Low molecular mass heat shock protein Oshsp17.7.
Os03t0270800-00	2 h	19.0267	0.075	0.168	1.292	2.156	5.12	0.624	1.514	Conserved hypothetical protein.
Os03t0274000-01	2 h	0.29	97.4717	105.61	93.648	212.954	260.512	244.718	265.022	Oxysterol-binding protein family protein.
Os03t0276500-01	2 h	114.187	28.84	60.348	101.94	185.686	161.222	282.92	376.658	Similar to Heat shock protein 70.
Os03t0277300-01	2 h	423.627	0.103333	6.232	12.168	25.482	15.098	10.786	64.7	Heat shock protein 70.
Os03t0278800-00	2 h	0.166667	44.2767	61.414	46.168	88.636	140.892	61.47	93.914	Nucleotide-binding, alpha-beta plait domain containing protein.
Os03t0279200-01	2 h	127.623	0.145	0	7.488	6.454	17.232	32.968	163.94	Similar to Histone H2A.
Os03t0286300-01	2 h	0.18	22.1067	16.896	17.442	51.634	62.836	22.204	46.364	Similar to Phosphate/phosphoenolpyruvate translocator protein-like.
Os03t0290300-01	2 h	0.116667	21.6217	30.726	17.366	118.206	134.196	46.268	163.392	Similar to W-3 fatty acid desaturase (Fragment).
Os03t0292100-01	2 h	5.82667	0.491667	11.99	13.544	24.922	12.82	3.378	21.556	Hypothetical conserved gene.
Os03t0297000-01	2 h	0	25.4733	31.402	41.322	106.236	130.574	91.554	160.522	Protein of unknown function DUF538 family protein.
Os03t0297000-02	2 h	0.283333	7.05667	18.914	20.64	79.148	73.238	43.924	92.9	Protein of unknown function DUF538 family protein.
Os03t0301200-01	2 h	0	7.28667	20.814	15.814	52.092	36.83	22.896	56.754	COBRA-like protein 7 precursor.
Os03t0301200-02	2 h	0.06	3.325	5.638	9.628	20.466	20.922	10.466	27.902	Glycosyl-phosphatidyl inositol-anchored, plant domain containing protein.
Os03t0310800-01	2 h	0.22	13.0733	113.33	197.392	292.416	285.29	226.892	587.436	Similar to Hypersensitive reaction associated Ca2+-binding protein.
Os03t0320600-01	2 h	10.31	0	0	0	0.728	3.844	1.576	4.692	VQ domain containing protein.
Os03t0331700-02	2 h	0.00666667	0.623333	6.124	2.712	16.996	42.658	37.198	56.85	Similar to cDNA clone:002-120-A09, full insert sequence.
Os03t0334200-01	2 h	0	0	2.184	0.396	32.94	6.664	7.512	16.372	Protein of unknown function DUF3133 domain containing protein.
Os03t0356526-00	2 h	0	0	0.086	0	1.32	3.242	5.884	22.888	Hypothetical conserved gene.
Os03t0426350-00	2 h	0	0.161667	0.252	0.646	1.562	5.038	3.728	3.15	Conserved hypothetical protein.
Os03t0449200-00	2 h	0.0266667	0.0116667	0.002	0.374	0.958	3.714	2.31	1.004	Similar to Protein argonaute 7.
Os03t0563200-01	2 h	0	13.1433	12.316	25.346	39.892	73.474	55.308	101.656	Hypothetical conserved gene.
Os03t0564600-01	2 h	0	0	12.898	0.156	10.67	22.286	63.27	140.748	Protein of unknown function DUF26 domain containing protein.
Os03t0566500-01	2 h	0	0	0.73	0	0.184	3.618	3.4	1.102	Lupus La protein family protein.
Os03t0603600-01	2 h	0.03	0.005	0.006	0.042	0.062	5.18	3.422	2.59	PLC-like phosphodiesterase, TIM beta/alpha-barrel domain domain containing protein.
Os03t0617900-01	2 h	6.33667	35.9433	24.94	41.792	71.31	112.562	82.372	73.288	Semialdehyde dehydrogenase, dimerisation region domain containing protein.
Os03t0633800-01	2 h	0	0.0166667	0	0.442	5.694	27.784	0.402	8.3	Similar to IAA6 (Fragment).
Os03t0648500-01	2 h	5043.32	0.718333	58.192	24.94	27.916	27.082	17.048	21.308	Cupredoxin domain containing protein.
Os03t0663750-00	2 h	0	0	0.276	0.012	5.822	1.666	0.01	0.434	Hypothetical protein.
Os03t0663900-00	2 h	0.98	0	0.09	0.47	0.914	5.042	9.244	11.058	Hypothetical conserved gene.
Os03t0673700-01	2 h	0.136667	1.045	124.476	76.026	138.136	235.726	290.492	676.418	Similar to predicted protein.
Os03t0678400-01	2 h	1107.67	19.1983	63.234	90.788	164.314	72.736	54.928	107.824	Zinc finger, RING/FYVE/PHD-type domain containing protein.
Os03t0678800-00	2 h	0.0433333	0.26	23.95	31.82	77.332	29.252	4.616	26.656	Glycosyl transferase, family 8 protein.
Os03t0684700-01	2 h	0.1	0	0.108	0.006	0.414	6.396	0.718	2.706	HPP family protein.
Os03t0703000-01	2 h	640.563	1	4.986	7.11	11.75	32.664	36.282	7.938	Similar to Beta-glucosidase.
Os03t0709000-01	2 h	0.143333	33.5333	23.554	129.638	162.188	186.694	472.036	603.402	Membrane-associated, eicosanoid and glutathione metabolism (MAPEG) domain containing protein.
Os03t0710000-01	2 h	0.1	9.52667	19.358	28.478	115.196	149.748	84.43	63.922	Protein of unknown function DUF292, eukaryotic domain containing protein.
Os03t0710000-02	2 h	0.0166667	16.6067	24.12	41.714	135.886	260.238	99.512	113.672	Protein of unknown function DUF292, eukaryotic domain containing protein.
Os03t0717900-01	2 h	6.69667	3.72	6.358	12.882	24.126	24.504	35.624	31.088	Similar to ABRH7 (Fragment).
Os03t0724500-01	2 h	24.1133	157.898	236.1	235.328	465.038	599.876	305.53	589.01	Conserved hypothetical protein.
Os03t0724700-01	2 h	0.03	0.0666667	0.568	0.326	7.514	7.97	14.674	13.204	Similar to cDNA clone:002-104-C06, full insert sequence.
Os03t0724700-03	2 h	0	0.203333	2.75	1.314	6.352	8.028	37.06	31.278	Maf-like protein family protein.
Os03t0734500-01	2 h	0	0	6.574	1.736	5.262	18.402	31.292	57.3	Conserved hypothetical protein.
Os03t0736900-01	2 h	17.11	0.0283333	3.522	18.158	20.772	15.688	4.366	11.028	Similar to Sorghum bicolor protein targeted either to mitochondria or chloroplast proteins T50848.
Os03t0737300-01	2 h	587.14	0.1	11.202	29.964	38.914	49.668	21.74	60.506	HAD-superfamily phosphatase, subfamily IIIC domain containing protein.
Os03t0743900-01	2 h	0.703333	33.7167	37.386	102.694	115.436	119.852	82.532	86.704	Similar to ATP sulfurylase.
Os03t0749300-02	2 h	10.2967	0	0	0	0.37	1.784	4.922	2.944	Similar to Exoglucanase precursor.
Os03t0757900-01	2 h	1.64333	13.795	20.382	19.004	29.93	59.174	58.82	39.468	Similar to UDP-glucose 6-dehydrogenase (EC 1.1.1.22) (UDP-Glc dehydrogenase) (UDP-GlcDH) (UDPGDH).
Os03t0757950-00	2 h	10.76	10.16	17.582	14.622	25.404	53.614	52.496	43.018	Hypothetical protein.
Os03t0764100-01	2 h	0	0.115	11.566	27.688	46.634	6.004	14.57	50.904	Zinc finger transcription factor ZF1.
Os03t0766100-01	2 h	0	0.0266667	0	0	0	67.82	0	0	10 kDa prolamin precursor.
Os03t0776900-01	2 h	55.66	73.285	100.658	276.318	298.41	363.02	361.322	788.556	Similar to mitochondrial import inner membrane translocase subunit TIM14.
Os03t0794200-00	2 h	0	0	0	0	0	17.614	28.062	108.626	Similar to N-acetyltransferase.
Os03t0800400-01	2 h	23.43	0.696667	10.046	5.61	14.248	29.8	47.478	37.348	Protein of unknown function DUF1618 domain containing protein.
Os03t0801900-01	2 h	5.91	0.0166667	0	0.47	10.942	16.792	0.97	12.302	Protein of unknown function DUF569 family protein.
Os03t0812800-00	2 h	0	0	0.02	0	0	11.414	2.05	6.776	Similar to calcium-binding allergen Ole e 8.
Os03t0815100-01	2 h	0.0733333	14.4133	36.626	127.136	180.062	86.642	127.148	183.69	Similar to OsNAC6 protein.
Os03t0816800-01	2 h	0.0633333	1.22667	0.708	8.54	25.72	51.448	16.264	48.45	Protein of unknown function DUF567 family protein.
Os03t0820400-01	2 h	0.06	1.31833	43.182	79.352	188.284	98.906	19.814	164.748	Similar to ZPT2-13.
Os03t0829200-01	2 h	38.56	0.623333	1.036	0.082	2.476	24.79	34.272	46.102	Similar to Soluble epoxide hydrolase.
Os03t0830400-01	2 h	0	0	0	0	0	8.39	0.126	14.536	PGPS/D12.
Os03t0830500-01	2 h	0	0	19.016	3.082	6.812	13.668	65.682	34.98	Similar to PGPS/D12.
Os03t0833100-01	2 h	0	0	2.884	1.428	4.104	2.724	4.98	9.38	Similar to Tasselseed2 protein (Fragment).
Os03t0844900-01	2 h	3.74	0.01	1.858	3.1	3.374	3.576	4.964	1.818	Nucleic acid-binding, OB-fold-like domain containing protein.
Os03t0854800-01	2 h	98.11	14.0633	12.028	13.956	23.558	40.208	56.934	47.74	Similar to Poly polymerase catalytic domain containing protein, expressed.
Os04t0106000-01	2 h	124.93	24.615	48.442	48.972	64.574	87.012	109.198	67.946	Pectinesterase inhibitor domain containing protein.
Os04t0107900-02	2 h	0	0	0.03	4.388	28.104	13.206	32.628	60.538	Heat shock protein 81-1 (HSP81-1) (Heat shock protein 83).
Os04t0107900-04	2 h	0	0	0	8.774	132.628	102.648	187.208	248.108	Similar to Heat shock protein 82.
Os04t0110100-01	2 h	0	0.025	15.688	0.494	9.284	2.814	43.686	21.074	Concanavalin A-like lectin/glucanase domain containing protein.
Os04t0136700-01	2 h	0.1	32.0383	36.552	102.406	92.59	152.01	251.212	244.272	Cystathionine beta-synthase, core domain containing protein.
Os04t0142400-01	2 h	3.02	0.0183333	5.888	19.294	45.706	42.742	16.824	118.366	Conserved hypothetical protein.
Os04t0209200-01	2 h	0	0	0	0.012	0	1.33	2.286	1.99	Similar to MRP-like ABC transporter.
Os04t0281900-01	2 h	0.123333	49.7983	64.03	91.078	115.156	141.39	73.528	42.08	Uncharacterised protein family UPF0497, trans-membrane plant subgroup domain containing protein.
Os04t0287400-01	2 h	4.87	0.0133333	0.81	0.54	6.296	3.752	2.494	6.24	WRKY transcription factor, Positive regulator in defense response, Negative regulator in GA signaling
Os04t0339400-01	2 h	0	0.0133333	0.444	1.806	0.706	32.482	121.852	135.502	Aldo/keto reductase family protein.
Os04t0355401-01	2 h	0	0	0.684	0.26	2.234	1.21	2.362	1.774	Hypothetical protein.
Os04t0372700-01	2 h	816.203	79.3983	180.194	159.268	464.864	486.008	398.426	472.568	Similar to Quinone-oxidoreductase QR1 (Fragment).
Os04t0372750-00	2 h	807.597	66.34	155.622	153.47	416.624	458.498	360.762	420.546	Non-protein coding transcript.
Os04t0428300-00	2 h	91.4167	0	1.664	1.284	0.596	3.524	0.728	0.52	Protein of unknown function DUF1677, Oryza sativa domain containing protein.
Os04t0435500-01	2 h	1293.77	11.9967	27.502	35.9	130.01	82.584	27.908	85.502	Glutathione S-transferase, C-terminal-like domain containing protein.
Os04t0461600-01	2 h	1051.63	106.153	138.082	201.41	642.578	522.002	178.562	405.606	Similar to Fw2.2.
Os04t0475600-01	2 h	444.37	2.14833	9.198	23.584	22.258	25.428	4.246	6.736	2OG-Fe(II) oxygenase domain containing protein.
Os04t0497000-01	2 h	0	8.08167	17.02	18.828	134.534	154.686	67.812	216.324	Similar to Allyl alcohol dehydrogenase.
Os04t0497000-02	2 h	0	6.72333	12.558	16.37	57.826	77.982	55.134	77.584	Similar to Allyl alcohol dehydrogenase.
Os04t0497700-01	2 h	78.6767	0.0783333	1.344	3.124	3.222	3.166	0.682	1.44	Similar to CONSTANS-like protein.
Os04t0503600-01	2 h	0	0.015	1.586	2.026	0.604	6.774	20.946	11.734	Similar to OSIGBa0112M24.5 protein.
Os04t0509600-01	2 h	0	0	0	0	1.004	3.426	6.04	9.954	Ammonium transporter, Ammonium uptake, Ammonium transport
Os04t0510600-01	2 h	0.03	0	4.962	2.652	12.89	17.826	11.462	12.388	Tetratricopeptide-like helical domain containing protein.
Os04t0517100-02	2 h	0	1.03833	6.328	17.61	20.056	22.242	11.584	19.55	SG2-type MYB transcription factor, Cold tolerance, Resistance to fungal and bacterial pathogens, Panicle development
Os04t0521900-01	2 h	0	0.0433333	0	5.572	19.28	27.748	12.668	6.978	Similar to Vegetative cell wall protein gp1.
Os04t0530200-01	2 h	0.693333	107.16	196.262	52.246	211.36	345.742	311.204	295.06	Similar to OSIGBa0155K17.10 protein.
Os04t0530900-02	2 h	0	0	2.416	1.288	1.438	3.564	1.144	2.754	Glycosyl transferase, family 8 protein.
Os04t0531400-01	2 h	1.54	0	1.856	0.324	15.914	37.356	27.812	58.944	Similar to Lectin-like receptor kinase 7;2.
Os04t0531500-01	2 h	0	0	0	0	3.024	3.314	5.58	9.376	Concanavalin A-like lectin/glucanase domain containing protein.
Os04t0531600-01	2 h	0	0.045	0.004	0.026	4.354	17.532	19.618	26.484	Hypothetical protein.
Os04t0537800-01	2 h	0.133333	0	0	0.294	1.364	8.584	14.598	10.776	Protein of unknown function DUF26 domain containing protein.
Os04t0546300-01	2 h	0.263333	0.015	0.076	3.254	0.836	2.45	1.586	1.772	Similar to GMPK2=PROTEIN kinase.
Os04t0550800-01	2 h	24670.5	4.49833	204.36	130.974	541.236	985.834	402.882	420.98	Major intrinsic protein family protein.
Os04t0554300-00	2 h	1506.81	0.398333	15.594	18.628	21.184	14.304	24.866	12.054	Similar to OSIGBa0143N19.14 protein.
Os04t0556300-01	2 h	5862.75	481.13	533.336	710.206	2016.82	3260.73	3028.58	4939.24	Glutathione peroxidase.
Os04t0556300-02	2 h	769.95	139.452	103.964	192.404	527.832	787.464	799.39	1157.95	Similar to Glutathione peroxidase.
Os04t0556600-01	2 h	0	0	0	0	6.824	33.32	29.09	26.386	cis-Zeatin-O-glucosyltransferase, Catalyze O-glucosylation of cZ and cZ-riboside
Os04t0583500-01	2 h	9.75333	0	0	1.072	7.41	26.718	20.178	34.018	Expansin, Al-inducible expansin, Root cell elongation
Os04t0600300-01	2 h	0	0	0	10.858	50.118	41.984	135.002	266.918	Homodimeric diiron-carboxylate protein, Cyanide-resistant respiration in mitochondria, Reactive oxygen species (ROS) scavenging
Os04t0600500-01	2 h	8.07333	0	0.07	0.88	2.13	1.126	1.996	0.366	Disease resistance/zinc finger/chromosome condensation-like region domain containing protein.
Os04t0605100-01	2 h	0.0266667	0.328333	1.416	0.422	3.746	8.78	12.288	6.236	WRKY transcription factor 68.
Os04t0615200-01	2 h	1.69667	544.257	865.286	513.47	1019.88	1671.56	768.636	997.414	Hypothetical protein.
Os04t0619400-01	2 h	0	0	0.014	5.624	28.938	7.978	14.73	11.89	Protein kinase, core domain containing protein.
Os04t0624450-00	2 h	187.45	3.26333	13.74	14.082	26.518	65.686	14.664	20.464	Similar to H0215F08.12 protein.
Os04t0627900-01	2 h	153.353	0.00666667	1.72	10.364	13.796	15.12	47.764	62.056	Translation initiation factor SUI1 domain containing protein.
Os04t0632400-02	2 h	6.55667	0	0	0.726	0.708	0.66	0.1	0.41	Hypothetical protein.
Os04t0654500-01	2 h	0	0.0816667	0.098	4.064	19.77	21.722	10.888	61.034	Conserved hypothetical protein.
Os04t0660900-01	2 h	0	0.0333333	0	0.112	2.156	18.946	4.964	15.236	TGF-beta receptor, type I/II extracellular region family protein.
Os04t0661300-02	2 h	1619.17	16.1167	32.076	51.042	62.332	62.66	27.79	70.656	Similar to H0112G12.10 protein.
Os04t0669800-01	2 h	0.0733333	48.78	46.938	108.478	180.098	171.676	203.596	187.584	Methylthioribose kinase (EC 2.7.1.100).
Os04t0674000-03	2 h	0.04	46.3083	52.284	101.37	214.798	174.592	49.47	92.01	Similar to H0403D02.10 protein.
Os04t0683700-01	2 h	1.51	16.735	23.984	33.52	45.714	73.04	59.208	20.156	4-coumarate-Co-A ligase (4CL) like protein, Adenosine monophosphate binding protein, Regulation of rice blast resistance, floret development, and lignin biosynthesis
Os04t0684900-02	2 h	0	0	14.944	21.186	79.724	8.312	8.574	29.22	Component of the CCR4-NOTcomplex, Deadenylase, Component of the plant P-body, Deadenylation (poly(A) tail shortening), Development and stress response
Os04t0685300-02	2 h	0.156667	8.19667	50.392	55.12	209.516	197.618	33.88	140.922	Harpin-induced 1 domain containing protein.
Os04t0687300-01	2 h	14.6967	4.72167	27.626	11.452	17.87	20.836	21.426	25.582	Molecular chaperone, heat shock protein, Hsp40, DnaJ domain containing protein.
Os05t0102600-01	2 h	33.83	36.4317	23.508	43.228	78.148	114.588	142.176	100.688	Zinc finger, RING/FYVE/PHD-type domain containing protein.
Os05t0119000-01	2 h	0.0266667	0	0	0	0	2.44	9.406	6.294	Bacterial-type ATP binding cassette (ABC) transporter, Al tolerance
Os05t0119100-01	2 h	0.373333	92.755	131.966	189.408	828.388	799.526	293.206	433.102	Hypothetical protein.
Os05t0135800-01	2 h	0.1	16.5867	14.002	84.392	196.874	71.984	35.912	175.358	Ser/Thr protein kinase, Negative regulator of innate immunity
Os05t0138300-03	2 h	0.06	2.245	34.37	8.064	166.418	212.1	8.49	128.86	Similar to ICT protein (Fragment).
Os05t0145400-01	2 h	25.5033	1.12	1.524	2.936	8.972	6.716	6.632	8.658	PHD, FNIII, and VID domains containing protein
Os05t0186601-00	2 h	9.04667	0	17.908	13.504	0.782	14.61	0.292	0	Hypothetical gene.
Os05t0194500-01	2 h	0.0466667	2.28167	18.908	80.736	127.796	64.57	113.688	116.234	Similar to ANAC075.
Os05t0223000-01	2 h	1.16333	7.89	8.604	9.636	50.624	48.284	16.768	22.934	Similar to TCH2 (TOUCH 2); calcium ion binding.
Os05t0244700-01	2 h	0	0	0.742	1.946	0.246	2.242	2.884	10.256	Aminotransferase, class IV family protein.
Os05t0249100-01	2 h	0	0	0	0	0	6.044	0	0	Conserved hypothetical protein.
Os05t0249100-02	2 h	0	0	0	0	0	6.67	0.012	0.016	Hypothetical conserved gene.
Os05t0286100-01	2 h	0.213333	0	0	0	1.326	2.942	3.516	6.09	Similar to Zinc-finger protein KNUCKLES.
Os05t0296800-02	2 h	0	0.01	0.028	1.03	20.506	4.842	7.946	54.47	Conserved hypothetical protein.
Os05t0324700-01	2 h	0.0433333	0	1.906	26.064	238.076	57.046	158.506	538.158	Conserved hypothetical protein.
Os05t0325400-01	2 h	19.97	0	0.322	0.5	0.646	1.272	0.498	0.058	Conserved hypothetical protein.
Os05t0328800-00	2 h	0	0	0	0	0	85.042	0.05	0	Prolamin 7.
Os05t0329100-01	2 h	0	0	0	0	0	137.99	0.12	0	Prolamin.
Os05t0329300-01	2 h	0	0	0	0	0	137.99	0.12	0	Prolamin.
Os05t0329350-00	2 h	0	0	0	0.078	0	75.216	0.058	0	Prolamin.
Os05t0329700-01	2 h	0	0	0	0	0	54.836	0	0	Similar to Prolamin.
Os05t0332000-01	2 h	0	0	0	0	0	25.546	0	0	Similar to Prolamin precursor.
Os05t0332600-01	2 h	0	0.298333	0.942	1.58	4.21	14.868	8.13	10.03	Xanthine/uracil/vitamin C permease family protein.
Os05t0332801-00	2 h	0	0.0683333	0.272	0.474	1.904	4.762	3.346	3.832	Hypothetical protein.
Os05t0343400-01	2 h	0	0.2	0.968	3.618	17.33	8.89	9.656	10.006	WRKY transcription factor, Disease resistance, Defense response
Os05t0382000-01	2 h	124.463	0	2.296	1.176	2.37	1.37	1.428	1.014	Similar to ABL164Cp.
Os05t0386400-00	2 h	159.88	14.1917	25.986	24.476	24.62	58.264	57.046	35.598	Conserved hypothetical protein.
Os05t0393100-01	2 h	24.3267	2.33833	1.532	8.724	33.144	16.748	5.236	10.074	Leucine-rich repeat, N-terminal domain containing protein.
Os05t0407100-01	2 h	0.153333	55.3567	40.242	106.858	250.23	240.544	126.95	291.61	Four F5 protein family protein.
Os05t0407500-01	2 h	0.00666667	0	0.466	2.056	0.714	2.572	0.726	0.582	Soluble gibberellin receptor, Gibberellin signaling
Os05t0437401-00	2 h	0	0	0.864	8.074	28.898	30.7	1.722	6.106	Conserved hypothetical protein.
Os05t0444200-01	2 h	0	0.005	0	0	0	4.756	0.578	4.786	Similar to T6J4.5 protein (WIP6 protein).
Os05t0457800-01	2 h	0	0.996667	2.528	2.784	14.954	15.196	6.138	14.392	Similar to Glycerol-3-phosphate acyltransferase 5 (EC 2.3.1.15) (AtGPAT5).
Os05t0460000-01	2 h	0.123333	31.1433	83.424	134.15	255.712	219.542	379.728	407.15	Similar to 70 kDa heat shock cognate protein 1.
Os05t0467700-02	2 h	0	0	0	0.016	0.18	3.362	2.97	5.666	Protein of unknown function DUF1618 domain containing protein.
Os05t0468800-01	2 h	0	1.835	4.252	3.842	44.36	62.458	0.788	4.97	Phosphatidylethanolamine-binding protein PEBP domain containing protein.
Os05t0476000-01	2 h	0	0	0	0	0.89	3.882	4.846	1.818	Protein of unknown function DUF688 domain containing protein.
Os05t0489200-01	2 h	9.37333	25.8233	114.548	46.702	75.244	109.18	231.842	134.606	Plant lipid transfer protein/seed storage/trypsin-alpha amylase inhibitor domain containing protein.
Os05t0495900-01	2 h	103.047	0	0	0.428	1.62	4.626	18.888	20.08	Similar to Beta-1,3-glucanase precursor (Fragment).
Os05t0497600-01	2 h	15.87	2.15333	1.966	11.756	12.866	20.232	10.812	37.5	Arsenic-induced RING E3 ligase, Abiotic stress response
Os05t0512000-01	2 h	28.3067	5.69833	15.46	16.418	25.49	32.81	61.352	40.58	Zinc finger, RING/FYVE/PHD-type domain containing protein.
Os05t0526400-01	2 h	0.996667	136.417	150.516	263.336	476.766	364.86	150.35	105.402	Reticulon family protein.
Os05t0529700-01	2 h	0.02	0.00666667	0.52	0.234	1.356	2.53	0.904	1.892	Similar to electron transporter/ heat shock protein binding protein.
Os05t0537400-01	2 h	40.5467	2.27	4.964	8.906	14.874	14.646	5.164	5.314	Clade A type 2C protein phosphatase, Negative regulation of ABA signaling, Stomatal closure
Os05t0539300-01	2 h	0.316667	0.005	0.03	1.542	6.25	10.378	6.362	12.734	Protein of unknown function DUF295 family protein.
Os05t0539700-01	2 h	0.0833333	42.315	46.394	45.7	103.236	194.17	333.574	277.418	Similar to Nucleosome assembly protein 1.
Os05t0545400-01	2 h	0	0	4.816	3.322	0.954	3.176	0.258	2.398	Serine/threonine protein kinase domain containing protein.
Os05t0549300-01	2 h	352.107	70.2033	33.924	66.688	154.128	412.806	370.756	244.312	Conserved hypothetical protein.
Os05t0550800-01	2 h	0	0	0.252	0.252	0.388	4.166	10.024	9.224	Serine/threonine protein kinase domain containing protein.
Os05t0553400-01	2 h	0	0	0.44	0.354	0.99	4.262	6.122	3.716	Similar to Myb-related transcription factor-like protein (MYB transcription factor).
Os05t0562300-01	2 h	0.03	8.90333	14.178	79.666	143.662	54.4	79.068	180.216	Similar to DnaJ-like protein.
Os05t0571200-01	2 h	0	0	0	2.58	0.158	8.008	100.434	44.122	Similar to WRKY transcription factor 19.
Os05t0585500-01	2 h	3.76	17.6317	18.874	18.948	58.912	80.176	43.926	49.87	Similar to Calcium-dependent protein kinase.
Os05t0595100-01	2 h	1375.68	92.1483	106.052	143.382	256.308	444.366	337.154	367.686	Uridine-diphospho-(UDP)-glucose 4-epimerase, Cell wall carbohydrate partitioning during nitrogen (N) limitation
Os06t0114300-01	2 h	13.13	0	0.828	2.2	5.352	5.47	66.57	72.412	Cyclin-like F-box domain containing protein.
Os06t0115700-02	2 h	198.38	31.535	28.48	30.508	101.254	353.98	426.736	404.314	Hypothetical conserved gene.
Os06t0116400-02	2 h	109.02	3.44667	2.048	6.066	19.414	26.45	11.918	13.468	Nickel/cobalt transporter, high-affinity domain containing protein.
Os06t0130900-00	2 h	6823.67	459.113	581.602	659.81	744.562	987.06	1304.75	1329.16	Similar to Histone H3 (Fragment).
Os06t0133500-00	2 h	77.55	20.9117	171.938	268.22	768.068	581.204	108.108	561.77	Conserved hypothetical protein.
Os06t0135300-01	2 h	0	0.0533333	0	0	1.66	11.334	13.628	5.168	Hypothetical protein.
Os06t0138900-01	2 h	145.297	1.86667	1.48	11.214	18.76	70.262	108.648	120.356	Conserved hypothetical protein.
Os06t0139150-01	2 h	145.297	1.86667	1.48	11.214	18.76	70.262	108.648	120.356	Conserved hypothetical protein.
Os06t0147300-01	2 h	0	0	8.054	22.444	115.408	45.59	17.664	94.878	Similar to cDNA clone:J023088C01, full insert sequence.
Os06t0150300-01	2 h	5.25	0.04	1.738	2.57	15.966	17.878	3.252	16.696	Conserved hypothetical protein.
Os06t0159450-00	2 h	262.96	56.335	55.532	64.072	118.92	265.084	460.792	717.518	Similar to Histone H3.
Os06t0159900-01	2 h	0.0866667	6.71333	38.39	141.678	181.754	106.144	233.668	311.782	Similar to Arm repeat containing protein.
Os06t0215600-02	2 h	0	0	0.008	3.18	0.652	2.82	27.018	57.286	Similar to Oxo-phytodienoic acid reductase.
Os06t0215900-02	2 h	0	0	0	0	0	22.202	34.192	95.996	Similar to 12-oxophytodienoic acid reductase.
Os06t0216000-01	2 h	0	0	1.15	18.196	9.624	28.382	32.558	262.018	Similar to 12-oxo-phytodienoic acid reductase.
Os06t0216200-00	2 h	0	0.0283333	1.274	2.86	16.938	17.528	40.064	148.184	Similar to Oxo-phytodienoic acid reductase.
Os06t0216300-01	2 h	0	0.415	3.428	9.886	49.356	49.132	125.794	382.15	Similar to 12-oxophytodienoic acid reductase.
Os06t0216350-00	2 h	0.0266667	0.131667	2.046	6.44	28.832	32.822	64.778	277.228	Hypothetical protein.
Os06t0248500-00	2 h	0	0	1.188	0.228	6.644	1.444	2.16	7.432	U box domain containing protein.
Os06t0253100-01	2 h	0.0866667	2.715	16.95	75.716	127.076	104.43	161.564	176.102	Heat shock protein Hsp20 domain containing protein.
Os06t0308300-03	2 h	0.0433333	0.566667	5.12	9.162	30.682	19.082	10.11	7.55	Similar to 65kD microtubule associated protein.
Os06t0318800-01	2 h	26.3067	167.887	208.498	466.404	1043.84	1632.78	1018.86	2362.73	Non-protein coding transcript.
Os06t0472000-01	2 h	17.0633	19.71	12.66	30.88	73.672	83.974	33.12	35.602	Methionine sulphoxide reductase B domain containing protein.
Os06t0506600-01	2 h	0	4.07167	7.108	23.582	37.37	21.66	45.014	54.516	Similar to Ubiquitin carrier protein.
Os06t0507200-01	2 h	0	0	0	0	0	102.41	0.038	0	Bifunctional inhibitor/plant lipid transfer protein/seed storage domain containing protein.
Os06t0507400-01	2 h	0.0566667	14.1383	13.13	18.704	31.992	47.038	28.106	34.118	Similar to GAMYB-binding protein (Fragment).
Os06t0574200-01	2 h	0.0666667	0	0	0.206	4.62	1.482	0.668	2.108	Serine/threonine protein kinase-related domain containing protein.
Os06t0587100-00	2 h	0	0.38	0.678	0.676	2.356	40.722	61.422	43.788	Conserved hypothetical protein.
Os06t0592500-01	2 h	0	0.56	6.486	28.594	46.192	39.214	54.886	56.9	Similar to Ethylene-responsive transcriptional coactivator.
Os06t0637500-02	2 h	15.83	0.528333	3.342	6.614	19.608	14.776	8.03	11.552	MYB transcription factor, Regulation of leaf senescence
Os06t0651000-01	2 h	0.0366667	0.351667	2.34	6.528	9.648	11.72	74.166	77.554	Similar to Helminthosporium carbonum susceptibility1.
Os06t0668400-01	2 h	0	0.0866667	17.506	2.37	1.138	32.038	121.29	48.692	Kelch related domain containing protein.
Os06t0674000-01	2 h	0.01	0.00333333	0	0	0.076	0.602	0.162	1.146	Conserved hypothetical protein.
Os06t0676801-00	2 h	217.567	0.01	4.278	1.498	2.902	2.504	3.544	2.976	Hypothetical gene.
Os06t0683400-02	2 h	9.84333	3.975	83.94	154.46	439.12	279.222	16.496	267.072	Small calcium-binding protein with one EF-hand motif, Positive regulation of osmotic and salt tolerance
Os06t0693000-01	2 h	17.3133	0.0633333	1.766	2.094	6.858	13.41	18.54	19.522	Protein kinase, core domain containing protein.
Os06t0702700-01	2 h	10.55	110.942	97.766	175.018	180.53	443.632	1091.77	535.372	Butirosin biosynthesis, BtrG-like domain containing protein.
Os06t0726800-01	2 h	0.0133333	0.0416667	1.43	0.496	0	13.278	0.508	22.144	G2/mitotic-specific cyclin 2 (B-like cyclin) (CycOs2).
Os07t0136400-01	2 h	0	0	0	0.014	0.934	2.228	0.852	4.31	Conserved hypothetical protein.
Os07t0153150-01	2 h	0	0.00333333	0	0	0.056	1.902	1.892	1.02	Conserved hypothetical protein.
Os07t0153150-02	2 h	0	0	0	0.166	0	3.292	4.154	1.196	Conserved hypothetical protein.
Os07t0182900-02	2 h	33.7267	0	0.074	1.788	2.166	5.074	2.6	2.652	DNA methyltransferase, Maintenance of CpG methylation after DNA replication
Os07t0182900-04	2 h	27.7767	0.01	0.518	1.168	1.324	3.348	4.94	2.534	DNA methyltransferase, Maintenance of CpG methylation after DNA replication
Os07t0182900-06	2 h	109.763	0.146667	1.394	6.18	11.4	14.87	21.394	18.726	DNA methyltransferase, Maintenance of CpG methylation after DNA replication
Os07t0206400-01	2 h	0	0	0	0	0	248.546	0.104	0	13 kDa prolamin precursor.
Os07t0206500-00	2 h	0	0	0	0	0	354.606	0.144	0	13 kDa prolamin precursor.
Os07t0208600-01	2 h	0	0.00666667	0.31	0	0.014	3.57	2.734	1.12	Remorin, C-terminal region domain containing protein.
Os07t0213800-01	2 h	0	0	0	0	0	61.954	0.03	0	Similar to Allergenic protein.
Os07t0214100-01	2 h	0	0	0	0	0	62.094	0.018	0	Seed allergenic protein RA17 precursor.
Os07t0214300-01	2 h	0	0.03	0	0	0	187.932	0.144	0	Seed allergenic protein RAG2 precursor.
Os07t0214600-01	2 h	0	0	0.898	0	0	50.914	0.018	0.274	Similar to Seed allergenic protein RA17 precursor.
Os07t0215500-01	2 h	0	0	0	0	0	27.074	0.018	0	Allergenic protein.
Os07t0216700-01	2 h	0	0	0	0	0.934	23.088	0.016	0.242	Bifunctional trypsin/alpha-amylase inhibitor domain containing protein.
Os07t0219400-01	2 h	0	0	0	0	0	52.418	0	0	Prolamin precursor.
Os07t0225300-01	2 h	0.0733333	14.855	23.922	76.098	117.332	111.458	140.602	73.772	OsNAC3 protein.
Os07t0241700-00	2 h	0	0	0	0	0	1.416	2.022	1.464	Similar to Cytokinin-N-glucosyltransferase 1.
Os07t0242900-00	2 h	106.737	0	1.6	1.4	0.866	2.728	7.832	15.132	F-box domain, cyclin-like domain containing protein.
Os07t0259700-01	2 h	0	0	0	0	0.392	1.822	2.884	2.634	Similar to PRLI-interacting factor G (Fragment).
Os07t0276000-01	2 h	29.4133	0	0.704	0.008	2.232	2.932	11.364	5.742	F-box domain, cyclin-like domain containing protein.
Os07t0296100-01	2 h	0.0666667	10.8633	18.204	16.398	27.412	64.226	33.864	22.924	Conserved hypothetical protein.
Os07t0419800-02	2 h	328.637	11.7167	27.636	24.884	38.806	40.294	36.938	33.672	Protein of unknown function DUF1644 family protein.
Os07t0446100-01	2 h	22.1767	23.1183	54.138	54.934	102.322	71.992	102.296	121.516	Zinc finger, RING/FYVE/PHD-type domain containing protein.
Os07t0474700-01	2 h	0.596667	5.54833	8.046	7.992	17.504	25.338	17.642	8.724	Similar to cDNA, clone: J090064H24, full insert sequence.
Os07t0481400-01	2 h	1.54667	0	0.002	1.03	2.924	1.466	1.508	4.206	NB-ARC domain containing protein.
Os07t0483500-02	2 h	0	0	0.2	0	1.62	1.514	0	5.158	Similar to Phosphoribosyltransferase (Fragment).
Os07t0495100-01	2 h	215.43	4.43667	9.8	15.51	18.63	23.636	18.152	19.704	Protein kinase beta subunit (regulatory subunit), Regulation of phosphate transporters
Os07t0509800-01	2 h	0.02	3.37167	12.222	22.106	19.826	14.822	14.604	14.094	Similar to adenosine 5'-phosphosulfate reductase 2.
Os07t0516400-00	2 h	0	0	0	0.798	18.99	28.12	11.636	42.56	Hypothetical conserved gene.
Os07t0535800-01	2 h	0	0.015	0.62	0.23	2.39	1.342	4.394	7.628	Similar to SRK15 protein (Fragment).
Os07t0540600-00	2 h	0	0	0	0	0.114	3.326	1.434	2.302	Gnk2-homologous domain domain containing protein.
Os07t0561500-01	2 h	0	0	0	3.59	4.668	5.8	1.9	6.802	Short-chain dehydrogenase/reductase SDR domain containing protein.
Os07t0573300-02	2 h	133.693	10.2117	13.44	21.454	35.512	48.91	31.202	46.31	Similar to FYVE finger-containing phosphoinositide kinase (EC 2.7.1.68) (1- phosphatidylinositol-4-phosphate 5-kinase) (PIP5K) (PtdIns(4)P-5- kinase) (PIKfyve) (p235).
Os07t0575800-01	2 h	72.3367	0.00833333	0	1.652	1.546	3.646	0.538	1.014	Similar to hydrolase, alpha/beta fold family protein.
Os07t0584100-01	2 h	63.9067	2.995	10.096	24.32	29.826	35.87	97.576	110.672	Similar to MAP kinase-like protein.
Os07t0593400-00	2 h	1064.68	9.065	29.826	44.598	109.236	98.304	40.806	75.736	Similar to golgi transport 1 protein B.
Os07t0624700-01	2 h	1588.26	39.2	55.092	156.912	306.848	473.26	152.936	439.38	UMP/CMP kinase a (EC 2.7.1.48).
Os07t0628600-00	2 h	611.483	2.87	12.896	20.292	19.856	20.256	86.424	67.936	Origin recognition complex subunit 6 family protein.
Os07t0631200-01	2 h	0.08	0	3.594	62.014	168.1	42.014	193.768	217.638	Zinc finger, RING/FYVE/PHD-type domain containing protein.
Os07t0631700-01	2 h	0	0.01	0	3.172	0.844	6.73	5.594	7.404	EF-Hand type domain containing protein.
Os07t0633200-01	2 h	1441.51	107.758	251.74	324.386	379.7	325.696	296.502	311.516	Similar to SC35-like splicing factor SCL30a, 30a kD.
Os07t0635500-01	2 h	0	0	0	0.064	35.45	5.04	2.918	33.696	Similar to Cytochrome P450.
Os07t0673900-01	2 h	0	0.63	1.736	3.918	8.6	42.236	8.57	10.758	Hypoxia induced protein, Early stage of hypoxia signalling
Os07t0685700-01	2 h	0	0.0216667	0	0.004	1.78	3.876	0.35	0.194	Transcription factor, Response to ethylene stimulus, Wound signaling
Os07t0694700-01	2 h	77.46	45.1917	89.202	315.002	390.826	430.744	973.102	940.91	Ascorbate peroxidase, ROS homeostasis, Chloroplast protection, Carbohydrate metabolism, Plant architecture, Fertility maintenance
Os08t0104100-01	2 h	10.16	39.4017	67.674	64.318	80.204	124.018	138.622	236.578	Similar to Transmembrane protein 18.
Os08t0104400-01	2 h	0	0	4.088	4.538	22.572	10.452	2.384	22.138	Conserved hypothetical protein.
Os08t0110500-01	2 h	98.5167	5.32667	11.83	13.678	37.83	20.396	14.748	23.87	U-box/ARM repeat E3 ligase, Stress response, Regulation of cell death, Blast disease resistance
Os08t0136750-01	2 h	0	0	0	0	0.432	14.228	10.6	18.66	Non-protein coding transcript.
Os08t0137600-00	2 h	0.0866667	0	0	0	0.016	17.488	0.288	2.55	Hypothetical protein.
Os08t0137800-01	2 h	0	0	14.994	0.402	107.648	15.948	53.542	616.28	Cupredoxin domain containing protein.
Os08t0163300-00	2 h	581.447	52.6233	49.064	66.55	129.14	244.872	322.584	216.104	Similar to delta DNA polymerase.
Os08t0186200-00	2 h	31.0367	0	0	0.534	0	33.58	33.308	5.484	Hypothetical conserved gene.
Os08t0193600-01	2 h	0.0133333	0.0233333	1.074	3.604	2.066	1.774	2.646	1.456	Hypothetical conserved gene.
Os08t0199525-00	2 h	0	0	0	0	0	1.852	0.408	0.848	ADP-glucose pyrophosphorylase, conserved site domain containing protein.
Os08t0205800-01	2 h	0	1.20333	7.97	42.576	148.814	66.324	12.26	211.36	Hypothetical conserved gene.
Os08t0237000-01	2 h	0	0.15	0.012	0.184	8.564	18.03	0.922	10.364	Xyloglucan endotransglycosylase/hydrolase protein 8 precursor (EC 2.4.1.207) (End-xyloglucan transferase) (OsXTH8) (OsXRT5).
Os08t0270800-02	2 h	0	7.89167	7.006	22.594	56.062	40.056	14.57	23.728	Similar to cDNA clone:J013075I05, full insert sequence.
Os08t0282500-01	2 h	819.9	3.20833	11.08	17.054	19.128	20.916	18.56	27.95	WD40 repeat-like domain containing protein.
Os08t0318400-01	2 h	10.8767	9.885	16.076	20.156	44.812	43.738	14.434	39.488	Conserved hypothetical protein.
Os08t0390700-01	2 h	0	0	0	0.44	0.718	9.144	16.522	41.798	Similar to 2-oxoglutarate-dependent oxygenase.
Os08t0391000-00	2 h	0	0	0.012	0.57	0.788	10.176	12.47	28.162	Hypothetical protein.
Os08t0406400-01	2 h	3.87333	1.00333	15.362	24.832	72.966	69.146	327.9	232.17	Similar to Sulfate transporter (Fragment).
Os08t0406600-01	2 h	0	0	0	0	0	7.164	32.252	16.008	Kelch related domain containing protein.
Os08t0412700-01	2 h	0	0	0	0.296	1.968	5.242	5.31	11.936	Protein of unknown function DUF1262 family protein.
Os08t0448100-01	2 h	0	0	9.136	12.116	46.042	5.66	7.642	31.878	Conserved hypothetical protein.
Os08t0462800-01	2 h	0	0	0	0	2.206	6.06	18.774	12.646	Protein of unknown function DUF716 family protein.
Os08t0469500-01	2 h	0	0	0.838	0.114	0	1.656	11.556	30.356	Similar to F-box domain containing protein.
Os08t0478700-01	2 h	1.4	37.6533	34.264	62.798	122.908	132.392	63.624	71.928	Similar to Mitochondrial uncoupling protein 4.
Os08t0479300-01	2 h	176.81	0.128333	2.328	3.046	12.778	16.874	1.462	2.43	Cyclin, A/B/D/E domain containing protein.
Os08t0480100-01	2 h	566.09	176.788	202.78	270.548	427.81	404.578	412.724	348.062	Signal recognition particle receptor, alpha subunit, N-terminal domain containing protein.
Os08t0482600-01	2 h	0	0.0133333	3.802	0.044	39.442	14.53	8.102	35.92	Cupredoxin domain containing protein.
Os08t0482700-01	2 h	0	0.536667	5.762	2.078	22.364	88.346	392.938	450.414	Cupredoxin domain containing protein.
Os08t0517200-03	2 h	5.66333	0.516667	2.778	3.852	10.016	9.584	4.868	7.694	Similar to P-type ATPase (Fragment).
Os08t0524200-01	2 h	0.02	1.49667	1.288	18.14	39.246	38.162	47.978	39.536	Uncharacterised conserved protein UCP037471 domain containing protein.
Os08t0525500-01	2 h	0	0.0966667	8.874	3.938	5.832	7.456	5.388	8.126	Pentatricopeptide repeat domain containing protein.
Os08t0540400-01	2 h	2.96333	13.5933	21.156	17.456	54.796	51.906	20.812	26.308	Similar to Calcium-dependent protein kinase.
Os08t0547100-01	2 h	0	0	0	0	0.108	4.224	0.298	1.782	Similar to 6-phosphogluconolactonase.
Os08t0557600-01	2 h	0.176667	52.0583	128.754	107.464	164.074	168.184	301.706	407.446	Similar to Monodehydroascorbate reductase (EC 1.6.5.4) (MDAR) (Ascorbate free radical reductase) (AFR reductase).
Os08t0562800-01	2 h	0	0	0.132	0.182	2.874	3.204	4.668	5.784	Similar to Transparent testa 12 protein.
Os08t0562800-02	2 h	0	0	1.052	0.86	15.47	22.624	28.796	40.674	Similar to Transparent testa 12 protein.
Os08t0563500-00	2 h	0	0	11.52	0	0.9	6.432	18.27	26.066	Hypothetical conserved gene.
Os08t0564000-01	2 h	0	0	0	0	0	10.564	23.39	17.526	Pi transporter, Pi homeostasis
Os09t0103700-01	2 h	246.617	13.1533	30.768	29.608	44.802	50.172	44.852	67.21	Zinc finger, CCHC-type domain containing protein.
Os09t0126600-01	2 h	0.02	0.01	2.652	2.264	3.896	16.952	41.614	25.11	Conserved hypothetical protein.
Os09t0267600-02	2 h	93.21	31.4967	65.68	70.45	120.402	104.25	65.126	49.046	Similar to Charged multivesicular body protein 4b.
Os09t0275400-01	2 h	3.3	0	0.412	1.162	0.14	2.314	0.46	0.78	Cytochrome P450 family protein.
Os09t0314500-01	2 h	248.03	0.075	2.006	1.66	5.472	7.77	7.422	3.594	Hypothetical conserved gene.
Os09t0329000-00	2 h	0	0	0	0	0.032	2.94	1.192	0.346	BURP domain-containing protein 14.
Os09t0341500-01	2 h	0.886667	0	0	0.028	4.58	2.738	2.894	3.346	F-box domain, cyclin-like domain containing protein.
Os09t0366500-01	2 h	0	0	11.834	3.634	6.094	7.994	7.856	17.062	Conserved hypothetical protein.
Os09t0367700-01	2 h	0	0	0	10.088	0.588	27.244	147.046	72.582	Similar to GST6 protein (EC 2.5.1.18).
Os09t0408900-00	2 h	0	0.01	0.64	1.662	0.932	1.404	3.85	4.582	Similar to kinase family protein.
Os09t0411500-00	2 h	0.0233333	12.3533	14.378	63.15	183.83	199.892	80.6	70.27	Similar to predicted protein.
Os09t0412300-01	2 h	353.983	11.0667	80.094	90.646	89.352	68.676	34.76	90.978	Similar to Calmodulin-like protein.
Os09t0417800-01	2 h	0	0.01	0	1.45	2.486	4.346	34.78	40.99	WRKY transcription factor, Transcriptional repressor, Pathogen defense
Os09t0419600-01	2 h	0	0	0	0.452	0.606	5.196	6.18	8.236	Zinc finger, RING-type domain containing protein.
Os09t0421700-01	2 h	0.86	283.438	407.668	290.626	776.63	1123.25	1140.84	1086.21	Zinc finger, U1-type domain containing protein.
Os09t0425900-02	2 h	0.02	2.63333	1.634	13.136	25.5	34.914	47.796	34.08	Similar to Senescence-associated protein 5.
Os09t0434900-02	2 h	0	0	0	0.01	4.796	2.584	7.084	7.458	Zinc finger, RING-type domain containing protein.
Os09t0444100-00	2 h	89.4367	0.0116667	1.896	1.972	2.266	2.67	1.858	9.478	Similar to Minus dominance protein.
Os09t0446700-00	2 h	0	0	4.376	38.482	149.422	43.142	0.902	240.05	Conserved hypothetical protein.
Os09t0452900-01	2 h	0.266667	32.135	78.73	28.838	76.412	166.49	173.472	177.412	Glycosyl transferase, family 31 protein.
Os09t0459450-01	2 h	0	0	0.156	0	0.144	3.394	1.586	3.146	Hypothetical gene.
Os09t0462700-02	2 h	0	0.0416667	1.862	0.134	11.616	9.436	5.29	6.58	Similar to H0818E04.14 protein.
Os09t0466300-01	2 h	131.753	8.08167	9.35	8.076	40.832	42.23	19.806	14.57	Similar to FIP1.
Os09t0483400-01	2 h	142.657	51.8467	240.346	629.28	221.158	854.126	769.012	154.1	Similar to Ubiquitin/ribosomal fusion protein (Fragment).
Os09t0485950-00	2 h	30.6767	0	6.584	2.838	5.364	16.928	15.828	8.466	Conserved hypothetical protein.
Os09t0486000-00	2 h	17.3467	0	3.57	1.016	6.812	10.834	10.5	2.064	Similar to BCR/ABL-regulated protein.
Os09t0506000-01	2 h	0	15.3783	25.224	18.742	24.272	53.64	78.094	53.702	Nucleotide pyrophosphatase/phosphodiesterase
Os09t0516600-02	2 h	551.043	19.5667	44.324	25.126	33.388	76.378	51.354	83.382	Glyoxalase II.
Os09t0526600-02	2 h	0	0	0.592	0.548	0.906	2.022	1.392	2.118	Similar to Heat shock factor protein 3 (HSF 3) (Heat shock transcription factor 3) (HSTF 3).
Os09t0527500-01	2 h	33.4333	5.03333	10.32	23.974	130.714	75.676	10.952	60.958	Similar to MEG5.
Os09t0533600-01	2 h	0	0.438333	3.262	5.968	13.084	19.35	25.768	37.228	Receptor-like cytoplasmic kinase, Resistance to multiple bacterial and fungal pathogens
Os09t0535900-01	2 h	0.07	0	0.028	3.52	2.436	1.81	0	0.794	Similar to Ki1 protein.
Os09t0542900-01	2 h	0	0	5.172	1.52	34.924	1.874	1.29	8.86	Conserved hypothetical protein.
Os09t0549600-00	2 h	0.29	9.195	304.466	184.996	267.616	629.596	1283.39	867.5	Heavy metal transport/detoxification protein domain containing protein.
Os09t0572400-01	2 h	0	0.00666667	0.008	0.216	1.644	1.69	1.046	3.678	Similar to Abcf2-prov protein.
Os10t0104900-01	2 h	0.626667	3.59667	3.666	2.974	10.642	35.026	15.84	29.308	Chromomethylase, Plant development, Silencing of transposable elements (TEs)
Os10t0106550-00	2 h	2.27667	0	0	1.01	2.856	9.268	15.864	26.362	Conserved hypothetical protein.
Os10t0206800-01	2 h	0.273333	26.4883	44.236	42.7	52.218	76.542	82.858	42.898	Multidrug and toxic compound extrusion (MATE) protein, Al-induced secretion of citrate
Os10t0373400-01	2 h	0	13.4	38.948	32.73	74.762	94.516	36.468	84.206	Hypothetical protein.
Os10t0375600-01	2 h	0.0266667	10.8883	14.862	14.272	26.946	43.736	61.114	48.796	Similar to ER66 protein (Fragment).
Os10t0400200-01	2 h	61.5667	1.26	0.616	3.14	2.668	24.734	3.828	1.47	Glutelin type-A2 precursor, Regulation of grain protein content
Os10t0426100-00	2 h	0.556667	5.16333	4.61	1.732	15.976	35.124	29.498	32.588	Similar to HAT family dimerisation domain containing protein.
Os10t0456000-01	2 h	0.0233333	0	0.01	16.644	31.486	21.732	118.704	199.526	Hypothetical protein.
Os10t0476400-01	2 h	22.3267	61.5683	110.934	58.3	109.752	166.996	91.572	263.462	Snf7 family protein.
Os10t0497700-01	2 h	0.763333	148.342	146.106	137.168	449.77	432.14	391.258	287.018	Similar to Phytochelatin synthetase.
Os10t0502400-01	2 h	0	0	0	0.306	0.634	1.508	0.266	2.438	Similar to Glutamyl-tRNA reductase 2 (EC 1.2.1.70) (GluTR) (Fragment).
Os10t0512100-00	2 h	83.9	0.0116667	0	2.1	2.476	2.352	0.626	0.06	Protein of unknown function DUF726 family protein.
Os10t0513900-01	2 h	0	0	0	0.426	1.452	3.312	49.084	33.078	Cytochrome P450 family protein.
Os10t0517500-02	2 h	142.547	1.17	3.97	5.91	50.476	35.72	27.786	69.672	Cys/Met metabolism, pyridoxal phosphate-dependent enzyme domain containing protein.
Os10t0519800-01	2 h	0	0	0.012	0.232	8.834	15.986	59.798	65.124	DUF295-domain protein, Regulation of seed development
Os10t0520100-00	2 h	0	0	0.008	1.25	12.076	7.292	3.63	6.442	Cyclin-like F-box domain containing protein.
Os10t0521900-01	2 h	177.29	33.7983	32.25	82.208	161.54	143.266	9.894	60.272	Similar to Membrane protein.
Os10t0528300-01	2 h	0.0666667	0.0583333	0	2.366	4.552	32.31	111.162	430.81	Tau class GST protein 4.
Os10t0533500-00	2 h	11.2233	0	0.288	1.256	3.392	3.518	0.302	3.62	Similar to Beta-ring hydroxylase (Fragment).
Os10t0544900-01	2 h	0.11	29.4683	26.776	32.99	51.536	81.262	46.156	48.368	Similar to Protein phosphatase 2C-like protein.
Os10t0577800-01	2 h	268.853	21.7333	44.9	28.144	61.32	72.926	116	109.65	Transcription factor binding protein, Poly (ADP-ribose) polymerase (PARP) domain protein, Abiotic stress tolerance, Control of leaf cell fate
Os10t0580900-01	2 h	0	2.92667	4.132	16.61	32.97	36.788	33.826	65.446	Conserved hypothetical protein.
Os11t0114300-01	2 h	0	0	22.58	73.832	99.898	170.016	6.866	207.09	Conserved hypothetical protein.
Os11t0130200-01	2 h	0.0866667	0	0.306	0.712	1.856	3.85	5.784	8.03	Protein of unknown function DUF309 family protein.
Os11t0141400-01	2 h	0.0366667	17.2367	12.064	54.562	178.596	545.584	284.108	483.292	Similar to EF hand family protein, expressed.
Os11t0151800-01	2 h	149.97	0.00833333	1.278	1.85	2.204	6.954	7.82	1.73	Similar to ATPAP18/PAP18.
Os11t0155900-00	2 h	931.173	8.80667	0.092	47.382	100.236	341.856	956.056	982.826	Histone H3.
Os11t0160400-01	2 h	0	0	0.468	0	2.766	4.264	2.346	4.37	Conserved hypothetical protein.
Os11t0168500-00	2 h	0	0	0	0	0	0.894	2.956	7.614	Hypothetical conserved gene.
Os11t0173500-03	2 h	0	0	0.118	1.208	0.676	0.614	0.726	0.024	Leucine-rich repeat, typical subtype domain containing protein.
Os11t0182200-01	2 h	0	0	0	0	0	4.196	19.824	30.658	Transferase family protein.
Os11t0206000-01	2 h	0.0233333	0	0.188	0.14	5.3	6.332	8.672	5.586	Conserved hypothetical protein.
Os11t0207700-00	2 h	2.43333	0.095	0.062	0.148	15.11	57.886	31.704	8.2	Similar to Flavin-binding monooxygenase-like family protein.
Os11t0207900-00	2 h	17.6633	0.156667	0	0	0.47	11.012	155.634	1.292	Similar to Flavin-binding monooxygenase-like family protein.
Os11t0210201-00	2 h	0	0	0.034	0.566	80.074	17.026	10.588	70.194	Conserved hypothetical protein.
Os11t0226933-01	2 h	0.0133333	0	0.69	0.214	2.578	1.568	0.596	1.802	NB-ARC domain containing protein.
Os11t0229400-01	2 h	0.916667	5.36167	5.12	11.572	44.84	21.52	26.08	57.492	Similar to NBS-LRR protein (Fragment).
Os11t0234200-01	2 h	16.7133	8.03167	5.844	12.008	32.468	36.324	25.636	35.296	Zinc finger, RING/FYVE/PHD-type domain containing protein.
Os11t0244200-01	2 h	0	0	0.04	15.632	67.558	78.172	128.828	258.002	Similar to Pisum sativum 17.9 kDa heat shock protein (hsp17.9) (Fragment).
Os11t0249300-01	2 h	0	0	0.006	4.86	19.13	6.568	10.256	27.664	Conserved hypothetical protein.
Os11t0295900-01	2 h	0.01	0.015	0	0	0.806	10.466	20.164	22.33	AP2-transcription factor, Initiation of zygotic development
Os11t0302800-01	2 h	13.18	0	0	0.694	0.004	1.65	3.198	4.574	Protein of unknown function DUF724 family protein.
Os11t0427800-01	2 h	4.71333	0	0	0	0	12.748	5.166	4.652	Similar to Lipid transfer protein LPT III.
Os11t0474450-01	2 h	0.0333333	0	0.014	0.002	3.164	4.512	4.466	14.708	Hypothetical gene.
Os11t0474500-00	2 h	0	0	0.006	0	18.8	31.55	30.176	107.208	NB-ARC domain containing protein.
Os11t0580000-01	2 h	0	0	2.01	0.004	1.37	12.162	4.432	49.196	Similar to predicted protein.
Os11t0594500-00	2 h	0	0.0316667	0	2.738	4.942	10.826	4.158	8.782	Protein of unknown function DUF295 domain containing protein.
Os11t0595200-01	2 h	0	0.718333	0.334	1.264	13.226	27.326	34.392	51.052	PAP fibrillin family protein.
Os11t0661800-01	2 h	0	0	0	0.148	1.24	2.572	7.114	24.008	Concanavalin A-like lectin/glucanase domain containing protein.
Os11t0664500-01	2 h	0.01	1.33667	3.462	2.156	35.05	23.032	5.668	42.374	Hypothetical conserved gene.
Os11t0664800-00	2 h	4.21	7.465	4.408	9.02	88.388	54.4	17.928	63.218	Hypothetical conserved gene.
Os11t0704000-00	2 h	591.337	18.2217	43.47	67.804	78.976	124.3	246.916	221.378	SelT/selW/selH selenoprotein family protein.
Os11t0704800-01	2 h	200.497	17.4017	23.44	33.51	73.246	89.012	29.236	104.546	Similar to Membrane protein.
Os12t0127200-01	2 h	0	0	5.446	5.316	22.788	4.772	0.008	3.896	Harpin-induced 1 domain containing protein.
Os12t0151000-01	2 h	97.84	0.0666667	0.976	0.444	1.226	5.024	4.288	1.204	Similar to Purple acid phosphatase.
Os12t0159000-01	2 h	0	0	0	0.238	6.454	4.976	10.522	18.758	Harpin-induced 1 domain containing protein.
Os12t0160200-00	2 h	37.8233	0.653333	2.402	1.886	17.478	47.912	50.094	21.778	Conserved hypothetical protein.
Os12t0235650-01	2 h	0.84	0.00166667	0.238	0.166	3.55	1.234	0.174	1.56	Hypothetical gene.
Os12t0236600-01	2 h	80.35	73.375	79.568	34.308	121.114	290.688	330.482	252.634	Conserved hypothetical protein.
Os12t0265800-01	2 h	0	0.0366667	2.586	0.436	2.63	7.052	17.246	5.532	Hypothetical conserved gene.
Os12t0269200-01	2 h	0	0	0	0	0	56.576	0.016	0	Similar to Prolamin precursor.
Os12t0269600-00	2 h	0	0	0	0	0	82.592	0	0	Similar to Prolamin.
Os12t0282400-01	2 h	0	0	0	0	0	1.08	10.382	4.884	Conserved hypothetical protein.
Os12t0433700-01	2 h	0	0	0.028	0.018	6.214	25.934	8.792	24.65	Lg106-like family protein.
Os12t0437800-01	2 h	0	0	62.69	0.1	0.054	114.33	310.782	450.856	Similar to MPI.
Os12t0446900-01	2 h	136.05	0.215	4.874	7.652	6.414	10.044	9.946	13.068	Similar to bifunctional dihydrofolate reductase-thymidylate synthase.
Os12t0478200-02	2 h	0	0	11.92	18.144	76.946	103.93	35.396	72.972	GRAM domain containing protein.
Os12t0547600-01	2 h	0	0.303333	0.158	4.496	15.592	10.512	13.786	30.804	Calmodulin binding protein-like domain containing protein.
Os12t0547600-02	2 h	0	0	0.014	1.752	14.266	7.65	12.826	26.14	Hypothetical conserved gene.
Os12t0559000-00	2 h	36.4967	0.01	0.052	0.336	0.44	1.94	2.536	1.462	Hypothetical conserved gene.
Os12t0576700-01	2 h	0	0.658333	1.034	0	0	14.834	269.992	87.07	Similar to Diphosphonucleotide phosphatase 1 precursor.
Os12t0578800-01	2 h	10.4067	1.79167	7.848	6.39	11.482	22.784	12.964	23.582	Zinc finger, C2H2 domain containing protein.
Os12t0601000-00	2 h	0	0	0	0.024	0.364	1.2	1.992	2.592	Similar to Leucine Rich Repeat family protein, expressed.
Os01t0101800-01	4 h	0.0133333	9.70833	9.366	5.944	13.694	34.204	70.348	55.792	Conserved hypothetical protein.
Os01t0106400-01	4 h	1.02667	93.2633	117.936	491.866	894.946	338.432	827.536	507.776	Similar to Isoflavone reductase homolog IRL (EC 1.3.1.-).
Os01t0110100-01	4 h	0	0	0.026	1.302	9.32	3.706	3.386	4.496	Phosphate (Pi) transporter, Pi homeostasis
Os01t0113650-00	4 h	0	0	0.688	0.018	1.81	1.058	2.526	17.674	Hypothetical conserved gene.
Os01t0125000-00	4 h	0	0	0	0	0	3.756	52.788	12.208	Seven-in-absentia protein, sina domain containing protein.
Os01t0136100-01	4 h	0	0	1.532	5.972	0.018	0.294	181.44	354.62	16.9 kDa class I heat shock protein 1.
Os01t0136800-01	4 h	3.75667	0.238333	1.352	0.098	1.744	1.096	6.296	13.798	Protein kinase, core domain containing protein.
Os01t0138800-01	4 h	0	0	0	0	0	24.46	4.818	5.244	Peptidase C26 domain containing protein.
Os01t0141000-01	4 h	0	0	0	0	0.348	0.57	1.848	0.364	AP2/ERF and B3 domain-containing protein, Salt stress response
Os01t0149600-01	4 h	2908.71	386.118	421.06	301.48	339.856	757.792	973.118	684.71	Histon H2B
Os01t0152300-00	4 h	3856.84	171.823	241.454	167.286	213.842	304.126	598.978	611.784	Similar to Histone H2B.1.
Os01t0155000-02	4 h	0	0	0	1.28	0.654	0.008	9.142	5.902	Alpha/beta hydrolase fold-3 domain containing protein.
Os01t0156300-01	4 h	0.75	0	0	0.03	1.26	0.016	2.756	4.684	Similar to Cappuccino protein.
Os01t0166100-01	4 h	14.0267	0	0	0	0.91	2.24	3.688	0.852	Similar to Ca(2+)-dependent nuclease.
Os01t0166800-01	4 h	300.577	27	47.81	61.826	61.578	62.568	130.058	98.644	Similar to ETG1 (E2F TARGET GENE 1).
Os01t0170700-01	4 h	0	0	1.088	0.542	0.026	0.008	1.676	0.048	Thiol-activated cytolysin family protein.
Os01t0172100-01	4 h	0.0133333	0.656667	7.662	23.994	43.45	30.44	37.08	39.6	Similar to Triose phosphate/phosphate translocator, non-green plastid, chloroplast precursor (CTPT).
Os01t0176200-02	4 h	0	0	0	0.878	0.686	0	2.178	0.278	UDP-glucuronosyl/UDP-glucosyltransferase family protein.
Os01t0179600-01	4 h	0.696667	0	0	0	0.954	6.78	25.218	20.334	UDP-glucuronosyl/UDP-glucosyltransferase family protein.
Os01t0180800-01	4 h	5.23333	26.505	23.044	69.274	102.046	66.928	80.78	143.514	Heat shock protein Hsp70 family protein.
Os01t0180900-01	4 h	957.567	0.298333	9.182	27.35	32.692	30.408	15.664	9.392	2-oxoglutarate and iron-dependent oxygenase, Starch accumulation
Os01t0182300-01	4 h	0	0.116667	2.146	1.432	1.502	2.634	7.752	5.574	Lipocalin domain containing protein.
Os01t0183400-01	4 h	12.72	0.406667	0.598	2.98	3.148	2.714	7.28	2.726	Transcription factor subunit, Salt tolerance
Os01t0184100-01	4 h	0.273333	178.125	342.788	359.396	491.956	603.986	521.594	1101.14	Class II small heat shock protein, Positive regulation in both Xoo resistance and heat/salt tolerance
Os01t0185900-01	4 h	0	0	0	0	0	0.924	3.546	13.196	Similar to WRKY 1 (Fragment).
Os01t0186600-01	4 h	0	0	0	0	0.526	0.012	11.488	4.196	Conserved hypothetical protein.
Os01t0190000-01	4 h	0	0.0266667	1.262	0.032	0.94	0.866	7.436	5.762	Similar to oxidoreductase.
Os01t0190500-01	4 h	0	0	0	0	0	0	1.636	0.456	IQ calmodulin-binding region domain containing protein.
Os01t0191300-02	4 h	0.323333	0	0.022	0.406	0.108	0.284	6.012	0.316	Similar to NAC-type transcription factor.
Os01t0194300-01	4 h	0.01	2.005	12.986	7.63	8.386	7.206	36.074	18.436	Ankyrin-repeat protein, Herbivore-induced defense response, Blast disease resistance
Os01t0205700-01	4 h	0.716667	3.03333	9.014	6.28	10.508	11.556	33.964	13.564	Similar to Shaggy-like kinase (Fragment).
Os01t0209200-01	4 h	73.6267	25.0433	22.016	15.47	25.706	35.864	100.708	50.01	Similar to 14-3-3 protein 7.
Os01t0211200-00	4 h	0	0.193333	0.062	0.686	0.04	4.254	12.606	7.97	Cytochrome P450 family protein.
Os01t0213400-01	4 h	0	0	0	0	0.81	1.828	5.274	8.458	Zinc finger, RING/FYVE/PHD-type domain containing protein.
Os01t0214500-01	4 h	216.413	0.583333	7.394	6.088	14.192	12.716	30.462	63.168	Conserved hypothetical protein.
Os01t0221100-02	4 h	0	0	0.164	0.012	0	0.236	0.42	0.496	GH3 auxin-responsive promoter family protein.
Os01t0228400-01	4 h	4.61333	0.00333333	0.086	0.732	0.058	1.032	1.22	1.038	Pentatricopeptide repeat domain containing protein.
Os01t0239100-01	4 h	0.0633333	13.485	19.826	41.882	35.404	30.708	51.53	52.108	Heat shock protein DnaJ family protein.
Os01t0241400-01	4 h	30.3367	49.1617	57.158	65.318	68.442	78.104	159.374	102.592	Thioredoxin fold domain containing protein.
Os01t0246700-01	4 h	0	0.666667	1.268	7.328	13.102	9.1	19.78	23.098	Similar to WRKY transcription factor 1.
Os01t0248900-01	4 h	0	0	0	0	0	0.026	4.316	0.462	Alpha-expansin, Mediation of the cell extension and growth, Root system architecture
Os01t0252100-01	4 h	33.18	0.873333	2.234	0.892	10.128	8.328	15.472	14.928	Similar to Glycogen synthase kinase-3 homolog MsK-3 (EC 2.7.1.-).
Os01t0252100-03	4 h	88.81	0.873333	2.304	0.232	13.16	8.068	17.566	21.97	Similar to Glycogen synthase kinase-3 homolog MsK-3 (EC 2.7.1.-).
Os01t0254000-01	4 h	3.99667	58.4233	103.748	117.462	132.622	141.436	186.418	197.634	Similar to NTGB2 (Fragment).
Os01t0264400-01	4 h	0	4.07167	0.702	0.71	12.184	1.272	51.03	22.774	Conserved hypothetical protein.
Os01t0268800-02	4 h	61.2067	10.4233	19.614	19.146	28.83	35.916	50.422	63.318	Ubiquitin-associated/translation elongation factor EF1B, N-terminal, eukaryote domain containing protein.
Os01t0276700-01	4 h	29.2333	32.38	57.21	44.952	86.468	108.958	165.89	173.168	Similar to Pyruvate kinase, cytosolic isozyme (EC 2.7.1.40) (PK).
Os01t0276700-03	4 h	26.2033	20.955	41.302	35.928	71.728	73.65	106.844	102.292	Similar to Pyruvate kinase.
Os01t0300000-01	4 h	0.65	14.045	62.232	255.222	159.314	125.016	725.04	624.49	3'-5' exonuclease domain containing protein.
Os01t0303000-02	4 h	0	0	0.33	2.302	1.852	30.21	9.466	61.306	Similar to CP12 (Fragment).
Os01t0306100-01	4 h	13.42	0	0	0.384	2.472	4.6	6.818	2.288	Plant specific eukaryotic initiation factor 4B family protein.
Os01t0311800-01	4 h	0	0	0	0	0.408	1.674	4.504	5.538	Similar to Pectin methylesterase 8 (Fragment).
Os01t0337500-00	4 h	114.15	0.763333	2.954	2.09	4.41	1.41	11.644	7.704	Similar to H+-pyrophosphatase (Fragment).
Os01t0341200-01	4 h	0	0.025	0	0	0	0.006	11.464	21.074	Tubulin, conserved site domain containing protein.
Os01t0346250-00	4 h	0	0	0.032	0.37	0	0.008	8.506	4.804	Conserved hypothetical protein.
Os01t0355400-01	4 h	0	0	0	0	0	0.068	20.676	43.802	Similar to BPM3; protein binding.
Os01t0356400-01	4 h	13.45	0.0133333	0.372	0.518	0.404	0.404	1.216	0.448	Similar to multidrug resistance protein ABC transporter family.
Os01t0369700-01	4 h	0	0	0	0.206	8.716	42.746	91.698	260.058	Similar to Glutathione S-transferase GST 8 (EC 2.5.1.18).
Os01t0369700-03	4 h	0	0	0	0.466	22.124	21.622	86.98	226.746	Similar to Glutathione S-transferase GST 8 (EC 2.5.1.18).
Os01t0376600-00	4 h	0	0.631667	9.536	0.506	1.666	4.244	15.17	20.594	Hypothetical conserved gene.
Os01t0384800-01	4 h	0.146667	2.48	79.806	93.408	146.1	90.128	56.934	83.504	Conserved hypothetical protein.
Os01t0389700-01	4 h	0	0	1.774	0.358	0.258	1.53	3.598	0.354	Protein of unknown function DUF679 family protein.
Os01t0502700-00	4 h	0	0	0	0.158	0.03	1.236	3.36	12.676	Similar to Histone H2A.
Os01t0508500-01	4 h	0.0433333	0	4.386	11.87	5.858	10.304	15.974	3.228	Conserved hypothetical protein.
Os01t0510200-01	4 h	7.40667	0	0	0	0	0.104	83.1	68.396	Conserved hypothetical protein.
Os01t0515300-01	4 h	0	0.01	0.222	0	0.88	3.752	4.16	2.584	Similar to Leucine Rich Repeat family protein.
Os01t0544450-01	4 h	95.2133	7.36833	14.592	17.762	18.268	20.742	50.422	50.382	Similar to DNA replication licensing factor mcm4.
Os01t0546000-01	4 h	0	0	0.566	0.148	0.522	0.094	2.97	2.624	Similar to predicted protein.
Os01t0551000-01	4 h	0	0	0.216	0.6	12.038	4.572	1.54	6.552	Conserved hypothetical protein.
Os01t0559750-01	4 h	25.1433	92.7183	88.75	128.678	353.452	342.114	899.71	451.256	Hypothetical gene.
Os01t0565900-01	4 h	70.32	46.305	55.504	86.346	104.138	101.44	137.506	115.338	Similar to Protein transport protein Sec61 beta subunit.
Os01t0575200-01	4 h	0	0	0	0	0	0.084	1.266	2.43	Helix-loop-helix DNA-binding domain containing protein.
Os01t0582600-01	4 h	159.77	1.24167	5.674	14.792	33.106	12.24	23.688	23.564	Phospholipase A2, active site domain containing protein.
Os01t0584900-01	4 h	0.0233333	0	1.488	0	0	2.708	12.216	63.158	WRKY transcription factor 28-like (WRKY5) (WRKY transcription factor 77).
Os01t0588400-01	4 h	0	0	0.62	0	0.928	1.51	17.426	3.202	Band 7 protein family protein.
Os01t0588900-01	4 h	3.64333	0	0.858	0.676	1.132	6.712	13.662	15.542	Cytokinin-activating enzyme, Bioactive cytokinin synthesis
Os01t0592500-01	4 h	0	0	1.304	0	0.952	0	5.322	3.09	Protein of unknown function DUF1070 family protein.
Os01t0605400-00	4 h	1331.4	0.69	12.452	5.128	5.628	1.336	11.126	2.256	Quinonprotein alcohol dehydrogenase-like domain containing protein.
Os01t0607000-01	4 h	0	0	0	0.542	1.756	4.228	6.724	19.872	Glutelin family protein.
Os01t0607200-02	4 h	36.87	0.00833333	0	0.908	0.82	1.698	4.004	5.078	Similar to amino acid permease family protein.
Os01t0612600-01	4 h	0.0466667	18.7083	29.014	24.744	56.326	36.892	54.068	67.032	Protein of unknown function DUF1644 family protein.
Os01t0614400-01	4 h	0	0.02	4.414	1.792	1.722	2.734	3.728	3.61	Conserved hypothetical protein.
Os01t0618000-01	4 h	21.4167	6.74833	7.326	33.542	36.432	63.17	74.972	82.404	Exonuclease domain containing protein.
Os01t0621900-01	4 h	9.75	4.75	5.548	19.408	20.928	12.68	26.522	21.912	Similar to OSIGBa0097P08.1 protein.
Os01t0627600-01	4 h	0	0	0.006	0.088	5.31	0.548	7.884	1.632	Similar to Cytochrome P450 monooxygenase.
Os01t0627900-01	4 h	0	0	0.004	0.004	6.356	0.952	4.092	3.996	Similar to Cytochrome P450.
Os01t0627916-00	4 h	0	0	0	0.014	6.41	1.426	4.798	5.968	Hypothetical protein.
Os01t0631800-01	4 h	0	0	0	0	0.694	2.042	21.302	108.938	Conserved hypothetical protein.
Os01t0633500-01	4 h	0	0	0	0	0.462	0.088	1.212	1.478	Dihydroflavonol-4-reductase (DFR), Proanthocyanidin synthesis
Os01t0651866-00	4 h	0	0	0.472	0.068	0.51	0.768	0.808	0.464	Hypothetical gene.
Os01t0660200-01	4 h	0	0	0.034	0	0.294	0.032	16.668	47.334	Acidic class III chitinase OsChib3a precursor (Chitinase) (EC 3.2.1.14).
Os01t0665500-00	4 h	0	0	0	0	0.446	10.366	20.748	18.228	Similar to WRKY transcription factor 16.
Os01t0667400-02	4 h	0	0.251667	0.058	0.022	0.022	1.106	13.1	7.056	WUSCHEL-related homeobox transcription factor, Tiller growth
Os01t0674400-00	4 h	0	0	0	0.196	0.066	2.486	11.96	49.866	Hypothetical conserved gene.
Os01t0674450-01	4 h	0	0	0	1.804	0.328	4.806	8.634	19.434	Non-protein coding transcript.
Os01t0683100-01	4 h	26.89	5.80333	8.6	11.228	16.502	13.552	25.582	23.79	Similar to Katanin p60 ATPase-containing subunit (EC 3.6.4.3) (Katanin p60 subunit) (p60 katanin) (Atp60) (CAD ATPase) (Katanin 1) (BOTERO1 protein) (ECTOPIC ROOT HAIR 3 protein) (FAT ROOT protein) (FRAGILE FIBER 2 protein) (AtAAA1).
Os01t0685400-01	4 h	0	0	0	0	2.046	0.386	2.14	9.5	Homeodomain-like domain containing protein.
Os01t0687400-01	4 h	0.02	10.2017	37.628	22.57	32.56	85.268	254.842	120.63	Similar to Chitinase (EC 3.2.1.14).
Os01t0693300-01	4 h	101.16	7.85833	9.74	26.68	50.162	63.06	93.442	129.236	Similar to Lipid phosphate phosphatase 2 (EC 3.1.3.-) (AtLPP2) (Phosphatidic acid phosphatase 2) (AtPAP2) (Prenyl diphosphate phosphatase).
Os01t0694000-01	4 h	0	0	0	0	0	0.012	5.39	0.222	Protein kinase, core domain containing protein.
Os01t0696600-01	4 h	0.0733333	0	6.006	6.892	5.966	12.116	24.428	23.326	Similar to MDR-like ABC transporter.
Os01t0699600-01	4 h	0	0	4.924	6.212	3.794	0.616	2.27	1.616	Mitogen-activated protein kinase kinase kinase (MAPKKK), Negative regulation of seed dormancy
Os01t0699900-01	4 h	1.13	0.923333	0.122	0.194	1.682	7.516	33.716	179.46	Similar to Plasma membrane associated protein-like.
Os01t0704300-01	4 h	4.17667	0.228333	1.47	0.742	8.504	6.41	11.518	1.768	Conserved hypothetical protein.
Os01t0710700-01	4 h	0	0	5.77	0.198	7.212	25.208	49.002	31.47	Lipase, class 3 family protein.
Os01t0714600-01	4 h	0.06	0	9.836	29.478	43.82	9.092	4.602	48.232	Similar to cDNA clone:J023088C01, full insert sequence.
Os01t0716300-00	4 h	0.02	0.045	4.026	8.114	2.702	1.602	8.332	6.552	Conserved hypothetical protein.
Os01t0716500-01	4 h	0.03	8.30833	4.422	6.672	15.702	17.686	64.478	49.95	Methyltransferase type 12 domain containing protein.
Os01t0716800-01	4 h	0	0	0	0	0.14	0	4.448	1.392	Endonuclease/exonuclease/phosphatase domain containing protein.
Os01t0723000-01	4 h	0	0	0	0	0.366	0.794	7.402	4.82	Similar to Elongation factor EF-2 (Fragment).
Os01t0726100-01	4 h	0.03	0.0366667	0	0.35	0	2.068	39.386	23.536	Pollen Ole e 1 allergen and extensin domain containing protein.
Os01t0728200-01	4 h	0	0	0.372	0	0.3	0.174	1.894	1.238	Conserved hypothetical protein.
Os01t0736100-01	4 h	0	0	0	0	0.216	0.536	1.324	2.694	UDP-glucuronosyl/UDP-glucosyltransferase family protein.
Os01t0739700-01	4 h	0	0.0266667	0	0.032	0.07	0.034	10.692	6.132	Glycoside hydrolase, family 17 protein.
Os01t0748900-01	4 h	0	0	0.416	0.562	4.468	4.87	2.016	8.864	Membrane attack complex component/perforin/complement C9 family protein.
Os01t0752200-01	4 h	0	0.0233333	0.566	0.686	0.062	1.792	4.11	6.324	Enoyl-CoA hydratase/isomerase, Regulation of grain number and the yield
Os01t0752500-01	4 h	0.03	0.0316667	0	0	0.11	2.49	10.994	7.812	APETELA2/ethylene response factor (AP2/ERF) type transcription factor, Negative regulation of disease resistance, Negative regulation of salt tolerance
Os01t0757200-01	4 h	0	0.0166667	0	0	0.188	0.822	3.514	2.23	GA 2-oxidase3, GA metabolism
Os01t0776600-01	4 h	6.76333	26.3917	36.39	29.502	45.86	82.704	113.572	38.8	Similar to Purple acid phosphatase (EC 3.1.3.2).
Os01t0776600-02	4 h	3.08333	42.7333	49.428	48.724	74.634	108.194	188.832	55.096	Similar to predicted protein.
Os01t0778800-01	4 h	72.1367	27.6117	29.724	37.854	63.428	63.658	105.644	57.16	Peptidase M16, core domain containing protein.
Os01t0783500-01	4 h	102.413	54.6517	81.208	93.308	98.154	138.778	177.552	127.126	Rossmann-like alpha/beta/alpha sandwich fold domain containing protein.
Os01t0787000-01	4 h	0	4.35667	20.934	14.49	69.82	82.552	31.848	73.202	Similar to Peroxidase (EC 1.11.1.7).
Os01t0793500-01	4 h	255.8	13.7717	26.378	29.014	33.708	57.084	66.93	35.764	Similar to mRNA, clone: RTFL01-05-M08.
Os01t0793701-00	4 h	1.88667	0.136667	0.488	1.226	2.718	6.282	6.094	3.19	Hypothetical protein.
Os01t0795600-01	4 h	0.0966667	0.0566667	1.162	8.01	38.128	42.442	6.668	41.832	Conserved hypothetical protein.
Os01t0799500-01	4 h	0.0133333	0.005	0.118	0	0	0.034	5.456	1.634	Methyladenine glycosylase domain containing protein.
Os01t0806400-01	4 h	131.983	0.143333	2.994	11.084	14.704	10.948	7.292	6.08	Protein of unknown function DUF617, plant domain containing protein.
Os01t0808100-02	4 h	0	0	0	0	0.014	0.004	4.152	6.168	TGA transcription factor, bZIP transcription factor, Resistance against bacterial blight disease
Os01t0812100-01	4 h	13.8833	4.91	7.874	14.22	66.112	37.738	38.138	58.024	Similar to NHL25.
Os01t0819700-01	4 h	0	0.0216667	3.018	8.952	32.114	7.518	6.176	10.736	Hypothetical conserved gene.
Os01t0822200-01	4 h	0	0.045	0.004	1.252	3.978	3.532	26.36	27.884	Protein kinase, core domain containing protein.
Os01t0830700-01	4 h	0	0	0	0	0.36	0.674	1.944	6.512	Protein of unknown function DUF231, plant domain containing protein.
Os01t0830700-02	4 h	0	0.0133333	0	0.132	0	1.03	3.804	9.966	Protein of unknown function DUF231, plant domain containing protein.
Os01t0831900-02	4 h	0	0	0.084	0.134	0	0.184	2.198	0.14	Similar to Ammonium transporter.
Os01t0835900-00	4 h	4591.78	300.183	328.14	373.378	452.866	686.84	973.646	805.942	Similar to Histone H4.
Os01t0836600-01	4 h	0	0	0	0.006	0	0.78	2.108	0.356	ATP-binding cassette (ABC) transporter, Half-size ABC transporter of the G family, Pollen wall formation
Os01t0839100-01	4 h	0	0.0116667	2.086	4.628	1.96	5.98	17.144	21.904	Zinc finger, C2H2 domain containing protein.
Os01t0840100-01	4 h	0.11	15.8217	45.852	134.626	278.2	111.478	271.38	443.742	Heat shock protein Hsp70 family protein.
Os01t0841700-01	4 h	0	0	1.086	0.014	15.922	39.574	162.294	443.764	Similar to Isoform ERG1b of Elicitor-responsive protein 1.
Os01t0843700-01	4 h	1.29333	0.256667	0.2	2.646	4.994	54.15	27.726	21.614	Conserved hypothetical protein.
Os01t0845000-01	4 h	0	0	1.376	0.908	1.974	1.658	2.666	1.96	Hypothetical conserved gene.
Os01t0855600-01	4 h	0	0.00833333	1.54	1.27	25.632	11.076	2.534	24.206	Similar to Hs1pro-1 protein.
Os01t0855700-01	4 h	0	0	0.138	1.678	1.234	0.62	2.26	0.954	Hypothetical protein.
Os01t0860800-02	4 h	0	0.0516667	0	0.15	0	66.364	34.736	55.668	Glycoside hydrolase, family 17 protein.
Os01t0863300-01	4 h	0	0.226667	6.742	23.506	51.142	2.698	12.284	21.4	Similar to MCB2 protein.
Os01t0866200-00	4 h	2337.51	484.07	364.994	655.47	721.118	1445.64	2131.65	1953.85	Similar to Histone H3.
Os01t0872900-01	4 h	0	0	0	0.004	1.182	2.948	29.122	31.18	Protein of unknown function DUF635 family protein.
Os01t0873000-00	4 h	0	0	0	0	0	1.012	10.58	0.13	Hypothetical conserved gene.
Os01t0878700-02	4 h	0.03	0.0133333	0.496	10.428	109.682	8.716	126.196	81.658	Amino acid transporter, transmembrane domain containing protein.
Os01t0878700-03	4 h	0	0	0.462	15.046	71.572	13.21	124.196	81.344	Amino acid transporter, transmembrane domain containing protein.
Os01t0878750-00	4 h	0	0	0.024	0.252	0.778	0.572	2.198	0.48	Hypothetical protein.
Os01t0878800-01	4 h	54.9167	5.32333	10.214	30.112	34.758	36.338	64.866	52.12	Similar to 4,5-DOPA dioxygenase extradiol.
Os01t0879200-01	4 h	0	0.0366667	1.57	0.05	4.742	0.03	11.292	2.486	Plant disease resistance response protein domain containing protein.
Os01t0883900-02	4 h	0	0	0.3	0	0.076	1.69	0.898	0.49	Protein of unknown function DUF248, methyltransferase putative family protein.
Os01t0892500-01	4 h	0	0	2.806	0.048	36.902	45.078	130.044	287.912	Similar to carboxylic ester hydrolase.
Os01t0895600-01	4 h	0.01	1.66	46.01	7.332	29.966	169.35	835.454	327.086	Similar to Calreticulin-3.
Os01t0899800-01	4 h	0	0	0.31	0.074	0.43	2.364	8.974	2.492	Pathogenesis-related transcriptional factor and ERF domain containing protein.
Os01t0904400-01	4 h	39.6433	7.08167	7.506	17.64	13.38	14.796	30.922	13.922	Similar to Chromosome assembly protein homolog.
Os01t0908200-01	4 h	5.22333	0.005	0.16	0.794	10.57	5.698	2.764	1.708	Member of the Bric-a-Brac/Tramtrack/Broad (BTB) family, BT1/BT2 ortholog, Negative regulation of nitrate uptake and nitrogen use efficiency
Os01t0914700-01	4 h	0	0	0	0	0	1.15	2.466	1.874	Peptidase A22B, signal peptide peptidase domain containing protein.
Os01t0916400-01	4 h	0.303333	75.9533	83.67	151.736	296.798	235.52	436.742	345.644	Similar to Selenium binding protein.
Os01t0918300-01	4 h	38.5433	30.645	69.128	80.824	121.028	202.378	164.12	98.562	Ubiquitin-like protein SMT3.
Os01t0925000-02	4 h	0	0	1.058	0.104	0.718	0.208	1.406	0.386	ENTH/VHS domain containing protein.
Os01t0930900-00	4 h	0	0	0.45	4.814	3.278	5.958	4.51	14.866	Similar to Short chain alcohol dehydrogenase-like.
Os01t0933900-01	4 h	97.71	0.121667	2.218	1.438	5.91	2.756	19.708	21.606	Similar to Glutathione transferase III(B) (EC 2.5.1.18).
Os01t0950000-01	4 h	0	0	3.232	0	0.034	0	6.748	2.538	Similar to Glutathione S-transferase GST 28 (EC 2.5.1.18) (Fragment).
Os01t0952900-01	4 h	0	0	0	0.012	18.296	0.474	8.336	17.408	Conserved hypothetical protein.
Os01t0953801-00	4 h	0	0	0	0	0.092	1.534	19.222	4.84	Domain of unknown function DUF296 domain containing protein.
Os01t0955100-01	4 h	0.0633333	0.13	43.662	55.122	180.426	60.98	18.7	182.992	Similar to Calmodulin-like protein (Fragment).
Os01t0958500-01	4 h	0	0	0	0	1.788	1.346	1.692	1.304	Similar to RNA binding protein-like.
Os01t0959600-00	4 h	12.3767	0.0283333	3.034	1.68	3.32	1.076	2.344	1.666	Pentatricopeptide repeat domain containing protein.
Os01t0966900-00	4 h	0	0	0	0.016	7.644	13.13	30.156	49.848	Similar to Sorbitol transporter.
Os01t0970700-01	4 h	0	0.0266667	1.284	4.716	10.31	0.348	6.532	4.278	Peptidase M48, Ste24p family protein.
Os01t0975000-01	4 h	0	0.191667	4.552	1.202	10.682	13.504	25.78	49.778	Protein of unknown function DUF966 family protein.
Os01t0975000-02	4 h	0	0	2.74	1.11	14.258	9.928	17.048	40.95	Protein of unknown function DUF966 family protein.
Os02t0127500-01	4 h	59.6267	0	0.81	0.038	0	0.238	21.674	0	Similar to Tpc70 protein.
Os02t0129800-01	4 h	0.253333	101.227	211.7	267.82	395.848	322.93	619.234	657.354	Conserved hypothetical protein.
Os02t0130900-01	4 h	0.133333	3.09667	1.434	8.56	6.898	4.414	15.254	10.23	Ubiquitin-conjugating enzyme E2C-binding protein domain containing protein.
Os02t0132300-01	4 h	0	0.025	0.024	0.338	3.124	0.69	2.744	1.034	Similar to Erythrocyte membrane protein PFEMP3 (Fragment).
Os02t0134000-00	4 h	0.22	49.8383	100.036	78.672	72.88	139.628	271.848	162.306	Similar to bifunctional coenzyme A synthase.
Os02t0134200-01	4 h	22.99	0	26.136	73.898	78.998	20.918	8.806	81.49	DUF1645 family protein, Regulation of stress-tolerance and grain length
Os02t0135200-00	4 h	0.00666667	0.951667	0.89	0.886	0.986	12.442	19.336	26.404	Similar to Mitogen-activated protein kinase 13.
Os02t0139000-01	4 h	1.13	0.0166667	0	0.334	0.356	0.008	6.884	4.722	Transcription factor, Regulation of Pi signaling and homeostasis, Tolerance to low-Pi stress
Os02t0139100-01	4 h	59.2867	21.22	40.098	119.914	176.83	108.388	143.13	243.316	Activator of Hsp90 ATPase, N-terminal domain containing protein.
Os02t0147800-02	4 h	38.0733	16.35	26.126	18.298	35.448	47.262	64.212	47.176	Similar to Homeo protein (Fragment).
Os02t0152300-01	4 h	3.01333	0	0.014	1.842	0.218	0.378	1.31	3.434	Serine/threonine protein kinase-related domain containing protein.
Os02t0153400-01	4 h	0.00333333	0.0183333	0.144	0.19	0.26	0.094	2.164	4.272	Leucine-rich repeat receptor-like kinase
Os02t0153900-01	4 h	0	0	0.528	1.488	7.5	3.982	5.686	18.906	Leucine-rich repeat receptor-like kinase
Os02t0160200-01	4 h	69.94	7.59833	9.522	15.16	28.976	41.904	29.816	29.858	Cyclin-like F-box domain containing protein.
Os02t0173800-01	4 h	34.4333	31.5117	27.684	43.674	48.902	88.58	92.32	90.012	Protein of unknown function DUF284, transmembrane eukaryotic family protein.
Os02t0180700-01	4 h	0.12	25.4833	46.176	26.11	119.226	176.426	217.05	265.252	Similar to Cinnamoyl-CoA reductase (EC 1.2.1.44).
Os02t0181900-01	4 h	34.9	2.63333	7.342	15.82	22.636	14.722	17.226	26.832	Similar to ClpB.
Os02t0186800-00	4 h	0	0	0	0	0	0.316	4.002	1.472	Cytochrome P450 family protein.
Os02t0186900-01	4 h	0	0.08	0.132	0	0.024	12.628	15.59	17.894	Cytochrome P450 family protein.
Os02t0189300-01	4 h	3.34	0	0	0	0	0.366	1.006	1.866	Esterase, SGNH hydrolase-type domain containing protein.
Os02t0193200-01	4 h	0	0	0	0	0.652	0	2.878	2.454	Similar to TMV response-related protein.
Os02t0194300-01	4 h	3.87333	1.25333	3.414	5.626	3.426	3.77	8.778	9.476	Nse4 domain containing protein.
Os02t0201300-01	4 h	0	0	0	0	1.832	1.078	3.65	2.876	Conserved hypothetical protein.
Os02t0212500-01	4 h	0	0	1.308	0.448	0	2.006	19.144	14.938	Conserved hypothetical protein.
Os02t0214900-01	4 h	0.276667	0.346667	1.908	5.724	6.184	7.008	15.548	14.398	Class-I type histone deacetylase, Reproductive development, Seed morphology
Os02t0215200-02	4 h	0	0	3.018	0.32	0.554	5.308	17.6	10.478	Similar to Histone deacetylase.
Os02t0215200-03	4 h	0	0	0.496	0.334	0.136	0.556	0.816	2.216	Similar to Histone deacetylase.
Os02t0216300-04	4 h	0	0.19	0	0	2.318	1.08	28.398	4.378	Similar to cDNA clone:J023088C01, full insert sequence.
Os02t0216300-05	4 h	0	0	0	0	0.564	0.314	4.434	0.606	Similar to cDNA clone:J023088C01, full insert sequence.
Os02t0216300-09	4 h	0	0.0733333	0.004	0.34	0.348	0.282	4.722	0.782	Similar to cDNA clone:001-032-A03, full insert sequence.
Os02t0227200-01	4 h	0.943333	147.757	290.342	270.69	273.962	343.518	517.602	620.822	Early nodulin.
Os02t0242550-00	4 h	6.23	0	0	0	0	0.404	0.748	0.104	Similar to hydroquinone glucosyltransferase.
Os02t0251800-00	4 h	0	0	1.296	1.352	5.486	3.516	6.606	11.376	VQ domain containing protein.
Os02t0258200-01	4 h	0	2.17167	10.25	7.486	21.58	37.206	94.494	42.864	Similar to high mobility group family.
Os02t0258250-00	4 h	0	1.25667	2.77	5.71	16.416	30.176	63.938	27.326	Hypothetical conserved gene.
Os02t0259850-00	4 h	49.97	7.40833	1.346	82.554	145.096	51.454	104.034	121.14	Hypothetical gene.
Os02t0259900-01	4 h	22.3	2.78333	3.346	45.258	87.148	36.76	50.558	88.7	Conserved hypothetical protein.
Os02t0271000-01	4 h	0	0	0	0	1.458	2.644	3.686	2.502	Similar to Subtilase.
Os02t0271600-00	4 h	0	0	0	0	0.258	1.058	3.256	3.096	Similar to Subtilase.
Os02t0272100-00	4 h	0	0	0.382	0	0.886	1.44	1.852	1.154	F-box domain, cyclin-like domain containing protein.
Os02t0274900-02	4 h	5.40333	0	0	0.176	0.432	0.184	1.758	1.394	Similar to metabolite transport protein csbC.
Os02t0300700-01	4 h	0.0433333	0.223333	0	0.038	18.47	40.85	39.846	54.878	Similar to Eukaryotic translation initiation factor 1A (EIF-1A) (EIF-4C).
Os02t0301100-01	4 h	3897.14	2.00667	54.088	24.282	23.728	25.582	28.73	13.286	Ortholog of maize ZmSWEET4c, Hexose transporter, Seed filling
Os02t0302900-01	4 h	0	0.43	1.494	2.666	6.9	6.532	9.188	8.514	Reticulon family protein.
Os02t0307800-02	4 h	0	0	1.428	0.326	0.026	0.116	2.266	0.08	Protein of unknown function DUF3082 domain containing protein.
Os02t0314600-01	4 h	0	0	0	0	0.494	0.344	2.414	0.888	Peptidase A1 domain containing protein.
Os02t0455400-00	4 h	0	0	1.442	6.728	17.12	20.076	37.606	35.7	Hypothetical conserved gene.
Os02t0462800-01	4 h	21.6067	0.0766667	13.826	23.564	96.25	54.956	18.506	55.004	WRKY transcription factor 42, Transcriptional repressor, Promotion of leaf senescence
Os02t0466400-01	4 h	0	0.07	0	0.802	5.566	25.618	23.072	55.848	Similar to Inositol phosphate kinase.
Os02t0467000-00	4 h	0	0	0	0	0	0	1.9	0.792	Similar to trans-cinnamate 4-monooxygenase.
Os02t0467300-01	4 h	0.0433333	1.20167	15.39	1.966	8.28	445.744	393.954	464.12	Conserved hypothetical protein.
Os02t0467400-01	4 h	0.57	0.648333	1.424	1.222	0.964	6.554	6.438	5.54	Hypothetical protein.
Os02t0467500-01	4 h	0	0.06	0.036	0.466	0.316	49.338	111.82	64.376	Aminotransferase-like, plant mobile domain domain containing protein.
Os02t0467600-01	4 h	0	0	0.708	0	0.136	7.486	3.532	4.808	Similar to Cinnamate 4-hydroxylase CYP73.
Os02t0475300-01	4 h	0	0.125	0.984	0.69	1.682	5.428	4.326	3.328	Membrane attack complex component/perforin/complement C9 family protein.
Os02t0475300-03	4 h	0.0366667	3.02167	5.686	9.776	15.562	29.696	23.276	18.286	Similar to MAC/Perforin domain containing protein.
Os02t0484975-00	4 h	0.49	0	0	0	0	0	1.844	0.552	Conserved hypothetical protein.
Os02t0515200-02	4 h	1.58	0.04	0.018	1.016	3.584	1.51	2.84	6.442	Similar to hydroxyproline-rich glycoprotein family protein.
Os02t0517750-00	4 h	0	0	0	0	5.35	1.72	8.268	2.13	Hypothetical gene.
Os02t0530600-02	4 h	1.7	0	1.186	3.48	1.386	1.558	3.958	1.498	Similar to Poly.
Os02t0543200-01	4 h	0	0	0.006	0	0	0.004	1.884	3.562	Cyclin-like F-box domain containing protein.
Os02t0543900-01	4 h	0.01	0	0	0	0	0	2.956	3.41	Similar to OSIGBa0159H11-OSIGBa0137A07.4 protein.
Os02t0567800-01	4 h	0	0.14	0.068	0.242	0.258	8.872	19.418	4.908	Alpha/beta hydrolase fold-3 domain containing protein.
Os02t0570400-01	4 h	0	0	0	0	0	0.078	4.52	1.53	Similar to Ent-kaurene synthase 1A.
Os02t0572600-01	4 h	0	0	0	0	0	0	4.4	1.534	Protein kinase PKN/PRK1, effector domain containing protein.
Os02t0578300-01	4 h	0	0	0	0	0.006	0.012	1.066	0.382	Similar to H0815C01.4 protein.
Os02t0579000-02	4 h	0	0	0	0	0	2.08	1.938	3.386	NAC domain-containing protein, NAC transcription factor
Os02t0579800-01	4 h	45.0167	0	4.886	4.762	3.65	21.376	48.342	32.862	Similar to Fw2.2.
Os02t0580400-01	4 h	0.0266667	0.835	2.514	1.916	2.248	2.678	21.032	10.478	Dynein light chain, type 1 family protein.
Os02t0582800-01	4 h	0	0.0866667	1.696	0.696	20.79	79.312	99.446	45.274	Conserved hypothetical protein.
Os02t0584700-01	4 h	0	1.07167	16.264	11.218	146.328	25.226	42.062	90.892	Heavy metal transport/detoxification protein domain containing protein.
Os02t0585200-01	4 h	0.0466667	0	16.32	1.414	0.038	0.034	19.296	17.416	Heavy metal transport/detoxification protein domain containing protein.
Os02t0591600-02	4 h	0	0	0.77	0.244	0.83	2.252	2.576	1.694	Conserved hypothetical protein.
Os02t0598200-01	4 h	1.19333	1.40833	5.75	2.658	6.74	9.868	15.044	2.096	Hypothetical conserved gene.
Os02t0600400-01	4 h	11.8867	33.4467	78.38	58.092	56.122	43.154	199.668	283.124	Similar to Glucose-6-phosphate dehydrogenase.
Os02t0601500-01	4 h	0	0	0	0	0	0	1.806	0.004	Cytochrome P450 family protein.
Os02t0605900-01	4 h	0	0	0	0	0	0	11.922	94.34	Similar to Chitinase (EC 3.2.1.14) A.
Os02t0607700-01	4 h	136.407	25.7567	22.018	31.192	24.762	51.358	95.392	73.802	Short-chain dehydrogenase/reductase SDR domain containing protein.
Os02t0612800-01	4 h	25.24	3.89167	8.908	11.92	9.996	12.968	15.114	18.374	AT hook, DNA-binding, conserved site domain containing protein.
Os02t0612900-01	4 h	0	0	0	0	1.52	0.174	11.782	6.752	Similar to Temperature stress-induced lipocalin.
Os02t0614300-01	4 h	0	0	0	0	1.024	12.136	47.012	9.942	Similar to ANT-like protein.
Os02t0620400-01	4 h	0.0333333	1.91833	10.534	17.082	51.088	55.704	87.474	101.682	RmlC-like jelly roll fold domain containing protein.
Os02t0624100-00	4 h	30.72	0.531667	0	0	0.054	24.236	31.092	38.126	EGF-type aspartate/asparagine hydroxylation site domain containing protein.
Os02t0624300-01	4 h	0	0	0.012	0.286	8.994	1.046	4.612	14.438	R2R3-type MYB transcription factor, Negative regulation of cold tolerance, Maintenance of Pi homeostasis
Os02t0626532-01	4 h	0	0	0	0	6.936	18.674	25.688	13.602	Hypothetical gene.
Os02t0631100-01	4 h	2987.76	11.255	58.12	96.882	186.496	397.78	283.56	163.42	Photosystem II oxygen evolving complex protein PsbQ family protein.
Os02t0636700-01	4 h	0	0	1.592	0.008	9.434	3.452	4.408	20.792	GRAM domain containing protein.
Os02t0637000-01	4 h	0	0.345	0.016	1.15	4.61	17.024	11.184	42.734	Similar to OSIGBa0135K14.7 protein.
Os02t0643600-00	4 h	0	0	0	0	0	0.006	1.748	0.396	Similar to H0502G05.5 protein.
Os02t0644100-01	4 h	0.38	29.235	55.868	63.176	84.534	83.212	102.444	113.466	Similar to Heat shock protein STI (Stress inducible protein) (GmSTI).
Os02t0653900-03	4 h	0	0	0.3	0.014	8.6	1.858	7.032	9.734	Similar to Avr9/Cf-9 rapidly elicited protein 14 (Fragment).
Os02t0654700-01	4 h	0	0.00666667	0.524	0.27	3.654	0.64	3.33	11.358	AP2/ERF family protein, Abiotic stress response
Os02t0655200-01	4 h	0	0	0	0	0	1.482	6.214	2.978	Similar to Ap25.
Os02t0655200-02	4 h	0	0.02	0	0	0	2.99	6.184	4.716	ERF family protein, Transcriptional regulator, Salt stress tolerance
Os02t0655700-01	4 h	64.0367	13.96	22.848	39.324	66.572	58.056	80.828	58.066	Amino acid/polyamine transporter I family protein.
Os02t0664000-01	4 h	828.047	276.777	653.042	590.74	1318.72	2274.72	2507.39	2781.57	Similar to Phospholipid hydroperoxide glutathione peroxidase, chloroplast precursor (EC 1.11.1.12) (PHGPx).
Os02t0668100-02	4 h	1.06	17.735	29	21.708	39.568	165.99	174.018	94.634	Similar to Geranylgeranyl-diphosphate synthase.
Os02t0668100-04	4 h	1.16	24.6783	15.118	20.33	45.048	130.866	128.818	111.194	Similar to predicted protein.
Os02t0681700-01	4 h	0	0	0	0.346	0.028	0.054	1.54	1.634	Serine/threonine protein kinase-related domain containing protein.
Os02t0693400-01	4 h	39.2967	3.95333	8.176	18.028	35.712	35.532	27.546	39.324	Peptidase C19, ubiquitin carboxyl-terminal hydrolase 2 family protein.
Os02t0698800-01	4 h	0	0	0	0	0	0.044	1.426	0.044	WRKY transcription factor 66.
Os02t0699433-00	4 h	0.0733333	18.545	22.028	27.956	40.454	54.992	123.77	66.284	Hypothetical conserved gene.
Os02t0699466-00	4 h	0.82	219.637	190.042	272.718	241.796	351.218	724.558	429.348	Conserved hypothetical protein.
Os02t0699500-01	4 h	0.89	210.97	253.446	300.046	343.52	391.776	861.036	485.812	Conserved hypothetical protein.
Os02t0702100-01	4 h	0.336667	0	23.018	11.326	78.57	360.524	63.202	452.348	Similar to transcription factor GT-3b.
Os02t0705500-02	4 h	0	0	0.394	0.272	0.126	0.302	2.644	0.34	Helix-loop-helix DNA-binding domain containing protein.
Os02t0716500-03	4 h	2.45667	0	2.228	1.342	4.922	3.044	13.514	10.678	Hypothetical protein.
Os02t0721200-00	4 h	0	0	0	0	0.934	5.07	10.61	6.554	Ubiquitin-conjugating enzyme, E2 domain containing protein.
Os02t0725500-00	4 h	36.1067	0	29.788	1.368	14	10.076	14.968	26.176	Cupredoxin domain containing protein.
Os02t0736300-01	4 h	0	0	0	0	0.004	0.004	3.122	1.006	Membrane attack complex component/perforin/complement C9 family protein.
Os02t0738100-01	4 h	0	1.28833	8.536	0.356	20.274	3.456	35.884	7.208	Conserved hypothetical protein.
Os02t0738200-01	4 h	0	0	0	0	0.076	0.032	4.236	7.588	Zinc finger, RING/FYVE/PHD-type domain containing protein.
Os02t0741800-01	4 h	1.61667	0.0166667	0	0.076	0.502	0.866	3.62	11.752	Similar to Permease 1.
Os02t0749800-01	4 h	0	0.0116667	0	0.008	4.408	10.212	5.224	6.188	Mitochodrial transcription termination factor-related family protein.
Os02t0755400-01	4 h	1.48667	0	0.148	0	1.228	2.618	2.224	1.942	Similar to RNA recognition motif-containing protein SEB-4.
Os02t0755500-01	4 h	0.143333	0	0	0.006	2.638	0.318	2.072	1.154	Similar to UDP-glycosyltransferase 85A8.
Os02t0758000-01	4 h	0.203333	23.3067	69.446	306.13	287.862	230.118	215.29	579.074	Similar to Low molecular weight heat shock protein precursor (Mitochondrial small heat shock protein 22).
Os02t0758800-01	4 h	14.2	0.0333333	0	2.208	0	3.376	15.656	12.754	Cupredoxin domain containing protein.
Os02t0760200-01	4 h	0.0133333	17.6367	18.236	22.434	26.224	46.192	53.412	29.45	Conserved hypothetical protein.
Os02t0764100-01	4 h	0	0	0	0.012	0	0	3.23	0.314	Similar to DNA-binding protein RAV1.
Os02t0764700-01	4 h	3.99	52.9083	65.728	62.374	212.664	381.166	230.128	343.666	Similar to Ethylene-responsive transcription factor 4 (Ethylene-responsive element binding factor 4) (Related to APETALA-2 protein 5) (EREBP-4) (AtERF4).
Os02t0773200-01	4 h	0	0.701667	1.632	9.164	2.874	5.214	108.934	271.874	UspA domain containing protein.
Os02t0782300-01	4 h	0.113333	0	0	0.008	2.11	3.824	5.812	6.284	Similar to Heat shock-like protein.
Os02t0782500-01	4 h	0.0633333	0	3.946	25.396	277.902	233.008	336.39	1136.7	Similar to Small heat stress protein class CIII.
Os02t0797400-01	4 h	108.02	8.94667	13.752	29.73	30.518	27.79	73.476	47.82	MCM family protein.
Os02t0799100-02	4 h	19.43	2.08333	2.352	3.196	3.176	7.008	13.828	11.368	Shugoshin, Synaptonemal complex stabilization, Protection of centromeric cohesion in meiosis
Os02t0804900-01	4 h	4.32333	1.31667	2.87	3.79	2.646	3.086	8.486	5.668	Ribonucleotide reductase, Chloroplast biogenesis
Os02t0805200-01	4 h	14.23	305.248	347.846	364.884	375.762	505.302	834.372	795.95	Proliferating cell nuclear antigen (PCNA) (Cyclin).
Os02t0806350-00	4 h	4.20333	0.18	2.434	3.462	7.082	2.672	5.23	8.58	Hypothetical protein.
Os02t0806400-01	4 h	6.70333	0.0766667	1.618	1.59	7.022	1.3	4.414	5.182	Similar to Gata zn finger family protein.
Os02t0812500-01	4 h	0	0	0	6.706	3.616	2.918	4.7	5.784	Cyclin-like F-box domain containing protein.
Os02t0814000-01	4 h	0.216667	27.5483	56.532	129.582	173.994	114.52	114.976	210.86	Protein of unknown function DUF862, eukaryotic domain containing protein.
Os02t0816000-01	4 h	0.00666667	0	0.126	0.254	0	0.104	1.29	1.602	C2 domain containing protein.
Os02t0818900-01	4 h	0	0	0	0.096	35.226	71.976	90.992	87.208	Heavy metal transport/detoxification protein domain containing protein.
Os02t0825650-01	4 h	5.68	5.185	17.094	42.022	22.648	20.91	71.84	43.584	Hypothetical conserved gene.
Os02t0828800-01	4 h	31.9033	51.455	64.778	65.976	94.678	97.444	169.996	149.168	Hypothetical protein.
Os02t0829500-01	4 h	0	7.69333	30.826	64.008	37.826	12.378	62.01	53.9	Beta-lactamase-like domain containing protein.
Os02t0829500-02	4 h	0.0666667	13.445	39.764	109.542	58.87	17.22	114.538	122.386	Beta-lactamase-like domain containing protein.
Os03t0105500-01	4 h	0.0166667	0	0	0	2.134	2.292	1.966	2.666	Conserved hypothetical protein.
Os03t0110600-00	4 h	0.0366667	4.64	8.67	9.16	12.796	19.8	21.54	18.59	Similar to LysM domain containing protein, expressed.
Os03t0111400-01	4 h	0	0	0	0	0	7.56	41.896	65.614	Heavy metal transport/detoxification protein domain containing protein.
Os03t0114400-01	4 h	0	0	2.006	0.006	0.408	2.734	4.202	4.432	Similar to Avr9/Cf-9 rapidly elicited protein 102 (Fragment).
Os03t0116300-01	4 h	0.0166667	6.35	10.092	13.132	19.046	10.886	35.226	38.008	Similar to catalytic/ hydrolase.
Os03t0126700-01	4 h	0	0.73	0	0	1.978	8.658	27.78	9.91	Similar to Barley stem rust resistance protein.
Os03t0128500-01	4 h	9.48333	23.9383	47.348	43.402	28.2	38.69	90.098	86.818	Similar to DNA polymerase delta small subunit (EC 2.7.7.7).
Os03t0130100-01	4 h	0	0	0	0	0.04	7.702	4.912	13.632	Similar to Acyl-activating enzyme 11.
Os03t0133000-01	4 h	0	0	1.614	0.016	3.764	17.832	10.334	7.878	NAC transcription factor, Drought and salt stress tolerance, Modulation of ABA-mediated pathway
Os03t0133400-01	4 h	0	2.61667	4.778	2.006	5.202	13.962	65.13	74.172	Peptidoglycan-binding Lysin subgroup domain containing protein.
Os03t0149800-01	4 h	0.0933333	0	0	0.19	0.6	2.344	6.748	6.112	Similar to RING-H2 finger protein ATL1D.
Os03t0150600-01	4 h	0	0	0.104	0	0	0	5.802	2.052	Pi transporter, Pi homeostasis
Os03t0150600-02	4 h	0	0	0.014	0	0	0	1.048	0.372	Similar to Isoform 2 of Inorganic phosphate transporter 1-1.
Os03t0161000-02	4 h	15.54	3.25333	5.39	10.138	5.946	8.222	15.544	15.974	Hypothetical conserved gene.
Os03t0162200-01	4 h	0.123333	0	0	2.36	1.6	0.778	79.294	108.606	Similar to Histone H2A.
Os03t0165900-01	4 h	0	0.98	0.098	9.102	131.57	23.52	201.156	280.828	Tetratricopeptide-like helical domain containing protein.
Os03t0165900-02	4 h	0.07	0.803333	0.054	3.684	49.544	10.566	81.43	81.728	Similar to pollenless3.
Os03t0174400-00	4 h	0	0	0	0	0	0.014	5.47	0.254	Hypothetical conserved gene.
Os03t0174600-01	4 h	0	0	2.99	0.824	2.01	2.154	1.14	0.62	Rossmann-like alpha/beta/alpha sandwich fold domain containing protein.
Os03t0179100-00	4 h	0	0.0116667	0.596	0.256	0.968	0.966	3.364	2.932	Similar to predicted protein.
Os03t0187600-01	4 h	33.4933	150.795	291.026	388.796	464.626	681.862	587.57	707.564	GRAM domain containing protein.
Os03t0187800-01	4 h	0	0	0	0	0	9.012	2.892	43.328	Protein of unknown function DUF250 domain containing protein.
Os03t0195800-01	4 h	0.07	0.01	0.004	5.728	11.516	1.322	3.556	1.47	Similar to Sulfate transporter (Fragment).
Os03t0196600-01	4 h	0	0	0.026	3.774	7.698	8.73	4.856	8.54	Similar to satase isoform II.
Os03t0207400-01	4 h	0.476667	2.20667	5.314	3.076	20.176	32.314	16.312	24.786	Similar to Protein phosphatase 2C-like.
Os03t0210500-01	4 h	0	3.99333	6.208	7.752	30.518	50.528	287.528	222.092	Protein of unknown function DUF538 family protein.
Os03t0211500-01	4 h	0	0	0	0	0	14.664	45.492	9.098	Hypothetical conserved gene.
Os03t0214100-01	4 h	20.7833	1.15167	0.082	11.332	12.408	26.28	38.51	87.108	Replication protein A1.
Os03t0218400-01	4 h	0	0	0.264	0.158	12.912	1.184	1.708	7.618	Similar to Hexose transporter.
Os03t0221200-01	4 h	0.113333	0.0666667	11.02	140.148	255.21	68.038	310.5	326.786	Similar to Homocysteine S-methyltransferase 1 (EC 2.1.1.10) (S- methylmethionine:homocysteine methyltransferase 1) (SMM:Hcy S- methyltransferase 1) (ZmHMT-1).
Os03t0221500-01	4 h	0	0	0	0	0	0.004	1.412	1.568	Glycoside hydrolase, family 17 protein.
Os03t0223200-00	4 h	0	0.17	1.754	0.144	3.74	1.088	11.958	6.598	Similar to Cinnamyl alcohol dehydrogenase.
Os03t0231600-01	4 h	0.0366667	4.49167	14.7	12.182	26.616	27.752	45.25	65.196	Similar to Branched-chain-amino-acid aminotransferase 3, chloroplast precursor (EC 2.6.1.42) (Atbcat-3).
Os03t0232400-00	4 h	0.193333	0	15.48	4.616	16.392	56.352	60.12	88.336	Phytosulfokine family protein.
Os03t0233900-01	4 h	0.09	0	105.656	40.034	60.192	18.998	44.204	12.904	Non-symbiotic hemoglobin 1 (rHb1) (ORYsa GLB1a).
Os03t0236200-01	4 h	0	0.0416667	0.382	0.384	8.456	1.264	6.132	11.198	Similar to Glutamate decarboxylase isozyme 3 (EC 4.1.1.15).
Os03t0237500-01	4 h	0	1.28667	4.146	14.492	12.958	7.246	17.628	20.406	Similar to predicted protein.
Os03t0238300-01	4 h	0	0	0	0	0.022	0.274	1.628	0.858	Endonuclease/exonuclease/phosphatase domain containing protein.
Os03t0240600-01	4 h	0.0166667	0	0	0	0.566	1.104	1.676	2.77	U-box containing E3 ligase, Response to phosphate starvation
Os03t0244700-01	4 h	0	0	0	0	0	0	0.854	0	Armadillo-like helical domain containing protein.
Os03t0245800-02	4 h	0	0	1.694	42.688	190.412	193.83	180.998	419.864	Similar to Heat shock protein 26.
Os03t0247900-01	4 h	25.8833	4.65167	13.39	13.802	25.892	52.346	35.81	21.994	F5O11.14 (ACR8).
Os03t0249300-01	4 h	24.65	49.455	84.336	66.458	87.91	124.98	161.548	147.182	Nucleotide-sensitive chloride conductance regulator family protein.
Os03t0254400-01	4 h	0	0	0.146	0	0	0.026	0.906	0.454	Patatin-related phospholipase A, Modulation of longitudinal growth of vegetative tissues and seeds
Os03t0258200-01	4 h	0	0.005	0	0.006	2.794	8.808	5.45	11.98	Alpha/beta hydrolase fold-3 domain containing protein.
Os03t0258900-01	4 h	0	0	3.456	4.318	0	4.374	3.708	2.248	Galactose oxidase, beta-propeller domain containing protein.
Os03t0263700-01	4 h	518.927	120.81	150.962	246.966	398.454	342.824	440.404	580.972	Similar to glycine-rich protein.
Os03t0265600-01	4 h	1960.7	22.0783	115.088	94.03	259.398	202.3	138.484	166.044	Similar to Transformer-2-like protein.
Os03t0266900-02	4 h	21.4933	0.376667	3.95	667.422	565.836	384.394	770.096	1503.85	Low molecular mass heat shock protein Oshsp17.3.
Os03t0267000-00	4 h	0.0933333	0	3.912	368.492	344.608	362.044	262.284	773.496	Low molecular mass heat shock protein Oshsp18.0.
Os03t0267100-01	4 h	0	0.19	0.654	9.716	18.738	20.324	12.454	56.722	Hypothetical protein.
Os03t0267200-01	4 h	0.04	3.24	10.6	202.366	363.892	398.104	244.46	812.108	Low molecular mass heat shock protein Oshsp17.7.
Os03t0269900-01	4 h	94.65	0.0116667	0.92	3.584	2.272	1.566	2.866	3.034	Protein of unknown function DUF604 family protein.
Os03t0276500-01	4 h	114.187	28.84	60.348	101.94	185.686	161.222	282.92	376.658	Similar to Heat shock protein 70.
Os03t0277300-01	4 h	423.627	0.103333	6.232	12.168	25.482	15.098	10.786	64.7	Heat shock protein 70.
Os03t0279200-01	4 h	127.623	0.145	0	7.488	6.454	17.232	32.968	163.94	Similar to Histone H2A.
Os03t0284900-04	4 h	0.0133333	0	0	0.44	0.938	0	0.818	0.316	Similar to cDNA clone:001-032-C02, full insert sequence.
Os03t0297000-01	4 h	0	25.4733	31.402	41.322	106.236	130.574	91.554	160.522	Protein of unknown function DUF538 family protein.
Os03t0300600-03	4 h	14.9533	30.155	20.114	68.178	86.972	83.822	119.024	139.822	Similar to Chaperone protein dnaJ.
Os03t0305600-01	4 h	0	0.113333	0.016	3.436	16.998	7.512	36.708	43.448	Mitochondrial import inner membrane translocase, subunit Tim17/22 family protein.
Os03t0310800-01	4 h	0.22	13.0733	113.33	197.392	292.416	285.29	226.892	587.436	Similar to Hypersensitive reaction associated Ca2+-binding protein.
Os03t0321700-01	4 h	0	0.87	3.114	6.158	2.334	7.824	52.654	38.926	Similar to WRKY transcription factor 55.
Os03t0324900-01	4 h	0.0133333	2.54167	4.808	8.048	20.65	11.38	30.738	13.992	Zinc finger, RING/FYVE/PHD-type domain containing protein.
Os03t0327100-01	4 h	0	0.0916667	0	0.004	2.176	1.976	7.066	3.662	Similar to CUC1.
Os03t0328100-01	4 h	2.11667	0	0	0.008	0	0.274	0.836	0	Similar to Axi 1 (Auxin-independent growth promoter)-like protein.
Os03t0329200-01	4 h	0.01	0	0	0	0	0.512	0.852	0.858	Nucleotide-binding, alpha-beta plait domain containing protein.
Os03t0329200-02	4 h	0	0.0166667	0	0	0	0.544	3.956	2.328	Similar to cDNA clone:J013002B05, full insert sequence.
Os03t0331700-02	4 h	0.00666667	0.623333	6.124	2.712	16.996	42.658	37.198	56.85	Similar to cDNA clone:002-120-A09, full insert sequence.
Os03t0334200-01	4 h	0	0	2.184	0.396	32.94	6.664	7.512	16.372	Protein of unknown function DUF3133 domain containing protein.
Os03t0334200-02	4 h	0.00666667	0	1.434	3.18	5.48	1.874	2.096	9.258	Protein of unknown function DUF3133 domain containing protein.
Os03t0347500-01	4 h	0	0	0	0	0	0	2.206	0.748	Similar to Senescence-associated protein (SAG29).
Os03t0351200-00	4 h	0	0	0.008	0.008	1.076	0.564	1.858	1.658	NAD(P)-binding domain containing protein.
Os03t0356526-00	4 h	0	0	0.086	0	1.32	3.242	5.884	22.888	Hypothetical conserved gene.
Os03t0385100-00	4 h	0	0	0.574	3.02	0.474	0.066	11.738	8.478	Similar to Protease inhibitor/seed storage/LTP family protein, expressed.
Os03t0393700-01	4 h	0	0	0	0	0	0	5.11	2.434	Similar to Serine carboxypeptidase family protein, expressed.
Os03t0406100-01	4 h	0	0.00833333	0	0	0.102	0.07	4.75	0.206	SPX domain-containing protein, Negative regulation of phosphate signaling, Pi homeostasis
Os03t0407900-01	4 h	0	0	0	0	2.98	0.12	2.146	11.152	Similar to Serine/threonine protein kinase-like.
Os03t0421400-02	4 h	9.59	18.435	21.544	34.646	30.382	48.046	110.488	98.452	Similar to band 7 family protein.
Os03t0428700-01	4 h	0	0	0	0.762	0.356	0.076	52.186	5.754	Similar to Expansin-A31.
Os03t0440900-01	4 h	0.0433333	3.09167	17.838	5.282	20.696	38.518	204.118	280.384	Similar to LRR protein.
Os03t0440900-02	4 h	0	0.0916667	0	0.128	0.978	1.58	6.044	10.47	Similar to LRR protein.
Os03t0448600-01	4 h	40.3367	27.4983	23.154	27.98	31.284	29.386	84.22	98.964	WD40 repeat-like domain containing protein.
Os03t0449200-00	4 h	0.0266667	0.0116667	0.002	0.374	0.958	3.714	2.31	1.004	Similar to Protein argonaute 7.
Os03t0564600-01	4 h	0	0	12.898	0.156	10.67	22.286	63.27	140.748	Protein of unknown function DUF26 domain containing protein.
Os03t0566500-01	4 h	0	0	0.73	0	0.184	3.618	3.4	1.102	Lupus La protein family protein.
Os03t0569900-02	4 h	0	0	0	0.46	0.2	0.898	1.178	2.432	Hypothetical conserved gene.
Os03t0577100-01	4 h	47.5867	9.25	13.72	21.476	8.914	17.564	39.956	34.378	Nuf2 family protein.
Os03t0594400-01	4 h	0	0.005	0	0	0	0.428	3.04	2.674	Monosaccharide transporter 2.
Os03t0594700-01	4 h	0.13	5.67	7.92	5.504	8.574	12.972	21.616	18.946	Conserved hypothetical protein.
Os03t0603600-01	4 h	0.03	0.005	0.006	0.042	0.062	5.18	3.422	2.59	PLC-like phosphodiesterase, TIM beta/alpha-barrel domain domain containing protein.
Os03t0610700-01	4 h	0	0	0	0	0.482	2.048	3.708	1.71	Similar to Protein zx.
Os03t0618300-01	4 h	0.163333	4.39667	29.426	244.402	197.31	86.424	297.462	335.092	Isopenicillin N synthase family protein.
Os03t0626000-01	4 h	0	0.0466667	0.936	2.206	2.22	3.176	3.798	0.88	Similar to IBR domain containing protein, expressed.
Os03t0648500-01	4 h	5043.32	0.718333	58.192	24.94	27.916	27.082	17.048	21.308	Cupredoxin domain containing protein.
Os03t0659400-01	4 h	70.7633	3.08333	13.634	16.892	30.56	12.096	15.428	19.11	DWNN domain domain containing protein.
Os03t0659800-01	4 h	0	0	0.922	0.02	1.002	6.54	10.128	24.03	Similar to H0525G02.7 protein.
Os03t0663400-02	4 h	0	0.246667	0.14	1.316	0.41	8.172	33.066	51.304	Similar to Thaumatin-like protein.
Os03t0663500-00	4 h	0	0	0	0	0.506	2.196	7.082	2.388	Similar to Osmotin precursor.
Os03t0663600-00	4 h	0	0	0	0	0.432	3.302	3.806	3.928	Similar to Pathogenesis-related thaumatin-like protein.
Os03t0663900-00	4 h	0.98	0	0.09	0.47	0.914	5.042	9.244	11.058	Hypothetical conserved gene.
Os03t0669100-01	4 h	139.09	45.2183	89.262	156.15	93.14	141.078	176.342	197.352	Similar to predicted protein.
Os03t0673400-01	4 h	15.95	13.04	11.902	75.806	40.74	72.356	101.542	148.54	Conserved hypothetical protein.
Os03t0673700-01	4 h	0.136667	1.045	124.476	76.026	138.136	235.726	290.492	676.418	Similar to predicted protein.
Os03t0680200-00	4 h	0.0233333	1.77667	2.836	14.324	22.26	26.652	60.832	67.386	Ankyrin repeat domain containing protein.
Os03t0682100-00	4 h	0	0	0	0	0	0.36	2.344	1.552	Similar to nitrate and chloride transporter.
Os03t0699100-01	4 h	0	0	3.66	0.444	0	1.496	5.298	20.148	WD40 repeat-like domain containing protein.
Os03t0702000-02	4 h	0	0	0.512	0.158	0.53	1.606	1.326	1.074	UDP-glucuronosyl/UDP-glucosyltransferase family protein.
Os03t0703000-01	4 h	640.563	1	4.986	7.11	11.75	32.664	36.282	7.938	Similar to Beta-glucosidase.
Os03t0709000-01	4 h	0.143333	33.5333	23.554	129.638	162.188	186.694	472.036	603.402	Membrane-associated, eicosanoid and glutathione metabolism (MAPEG) domain containing protein.
Os03t0710800-01	4 h	106.48	92.32	127.96	121.542	146.98	182.14	417.308	416.868	Member of the 14-3-3 protein family, Negative regulation of grain filling of inferior spikelets, Response to biotic and abiotic stress
Os03t0712400-02	4 h	5.83333	5.09333	4.41	7.552	20.566	15.2	27.086	25.704	Similar to Atypical receptor-like kinase MARK.
Os03t0717900-01	4 h	6.69667	3.72	6.358	12.882	24.126	24.504	35.624	31.088	Similar to ABRH7 (Fragment).
Os03t0722400-01	4 h	0.00666667	5.39167	9.204	16.816	21.794	15.372	23.638	17.21	Chromatin remodeling factor, Genome-wide DNA methylation
Os03t0724700-01	4 h	0.03	0.0666667	0.568	0.326	7.514	7.97	14.674	13.204	Similar to cDNA clone:002-104-C06, full insert sequence.
Os03t0724700-02	4 h	0	0	0	0.034	5.064	1.24	3.77	2.124	Similar to cDNA clone:002-144-A12, full insert sequence.
Os03t0724700-03	4 h	0	0.203333	2.75	1.314	6.352	8.028	37.06	31.278	Maf-like protein family protein.
Os03t0730200-00	4 h	0	0.0466667	3.872	0.496	20.794	7.562	97.132	105.536	Hypothetical conserved gene.
Os03t0734500-01	4 h	0	0	6.574	1.736	5.262	18.402	31.292	57.3	Conserved hypothetical protein.
Os03t0736900-01	4 h	17.11	0.0283333	3.522	18.158	20.772	15.688	4.366	11.028	Similar to Sorghum bicolor protein targeted either to mitochondria or chloroplast proteins T50848.
Os03t0737300-01	4 h	587.14	0.1	11.202	29.964	38.914	49.668	21.74	60.506	HAD-superfamily phosphatase, subfamily IIIC domain containing protein.
Os03t0743650-01	4 h	16.0167	0.79	5.156	4.71	4.868	3.062	7.902	6.206	Conserved hypothetical protein.
Os03t0749300-01	4 h	1.29333	0	0	0	0.094	0.196	0.32	0.122	Similar to Exoglucanase precursor.
Os03t0749300-02	4 h	10.2967	0	0	0	0.37	1.784	4.922	2.944	Similar to Exoglucanase precursor.
Os03t0757900-01	4 h	1.64333	13.795	20.382	19.004	29.93	59.174	58.82	39.468	Similar to UDP-glucose 6-dehydrogenase (EC 1.1.1.22) (UDP-Glc dehydrogenase) (UDP-GlcDH) (UDPGDH).
Os03t0757950-00	4 h	10.76	10.16	17.582	14.622	25.404	53.614	52.496	43.018	Hypothetical protein.
Os03t0761500-01	4 h	0	0	0	0	0	0.972	2.022	0.038	Similar to Subtilisin-like protease (Fragment).
Os03t0761500-02	4 h	0.00666667	0.125	0	0.146	0.538	2.458	4.86	1.03	Similar to Subtilisin-like protease (Fragment).
Os03t0764100-01	4 h	0	0.115	11.566	27.688	46.634	6.004	14.57	50.904	Zinc finger transcription factor ZF1.
Os03t0776900-01	4 h	55.66	73.285	100.658	276.318	298.41	363.02	361.322	788.556	Similar to mitochondrial import inner membrane translocase subunit TIM14.
Os03t0781300-01	4 h	0	0	1.502	0.956	0.418	1.124	226.17	627.944	Conserved hypothetical protein.
Os03t0790500-01	4 h	0	0	0	0	0.124	0.108	8.302	22.446	Alpha/beta hydrolase fold-3 domain containing protein.
Os03t0790900-01	4 h	0	0.00333333	0.026	0.356	0.276	0.272	0.732	0.56	Similar to Aldehyde oxidase-2.
Os03t0790900-04	4 h	0	0.00333333	0.172	1.112	0.792	0.014	1.45	1.618	Similar to Aldehyde oxidase-2.
Os03t0794200-00	4 h	0	0	0	0	0	17.614	28.062	108.626	Similar to N-acetyltransferase.
Os03t0799000-01	4 h	8.03667	0.055	0.088	4.788	5.114	3.212	6.546	5.3	Similar to Histone H1.
Os03t0800400-01	4 h	23.43	0.696667	10.046	5.61	14.248	29.8	47.478	37.348	Protein of unknown function DUF1618 domain containing protein.
Os03t0812500-01	4 h	0.0133333	0.358333	0.134	1.268	2.412	1.294	8.244	11.744	Non-protein coding transcript.
Os03t0815100-01	4 h	0.0733333	14.4133	36.626	127.136	180.062	86.642	127.148	183.69	Similar to OsNAC6 protein.
Os03t0820700-01	4 h	3.47667	0.991667	2.252	6.23	5.688	6.834	9.978	5.938	Zinc finger, CCHC-type domain containing protein.
Os03t0823500-02	4 h	0	0.01	0	0	0.004	0.794	2.248	0.022	TGF-beta receptor, type I/II extracellular region family protein.
Os03t0829200-01	4 h	38.56	0.623333	1.036	0.082	2.476	24.79	34.272	46.102	Similar to Soluble epoxide hydrolase.
Os03t0830500-01	4 h	0	0	19.016	3.082	6.812	13.668	65.682	34.98	Similar to PGPS/D12.
Os03t0833100-01	4 h	0	0	2.884	1.428	4.104	2.724	4.98	9.38	Similar to Tasselseed2 protein (Fragment).
Os03t0843000-01	4 h	43.6333	3.99833	9.152	12.798	19.03	28.158	39.14	51.072	Non-protein coding transcript.
Os03t0844900-01	4 h	3.74	0.01	1.858	3.1	3.374	3.576	4.964	1.818	Nucleic acid-binding, OB-fold-like domain containing protein.
Os03t0854800-01	4 h	98.11	14.0633	12.028	13.956	23.558	40.208	56.934	47.74	Similar to Poly polymerase catalytic domain containing protein, expressed.
Os04t0106000-01	4 h	124.93	24.615	48.442	48.972	64.574	87.012	109.198	67.946	Pectinesterase inhibitor domain containing protein.
Os04t0107900-02	4 h	0	0	0.03	4.388	28.104	13.206	32.628	60.538	Heat shock protein 81-1 (HSP81-1) (Heat shock protein 83).
Os04t0107900-04	4 h	0	0	0	8.774	132.628	102.648	187.208	248.108	Similar to Heat shock protein 82.
Os04t0108101-00	4 h	0	0	0	2.39	29.792	21.912	34.828	57.794	Hypothetical protein.
Os04t0110100-01	4 h	0	0.025	15.688	0.494	9.284	2.814	43.686	21.074	Concanavalin A-like lectin/glucanase domain containing protein.
Os04t0127500-01	4 h	0	0	0	0	0	1.266	6.206	4.142	Serine/threonine protein kinase-related domain containing protein.
Os04t0136700-01	4 h	0.1	32.0383	36.552	102.406	92.59	152.01	251.212	244.272	Cystathionine beta-synthase, core domain containing protein.
Os04t0142400-01	4 h	3.02	0.0183333	5.888	19.294	45.706	42.742	16.824	118.366	Conserved hypothetical protein.
Os04t0164701-01	4 h	0	0	0.114	0.702	0.376	2.834	2.636	2.842	Protein of unknown function DUF295 family protein.
Os04t0167800-01	4 h	0	0	0	0	0.27	0.022	9.444	4.844	Similar to Chalcone reductase homologue (Fragment).
Os04t0175400-01	4 h	32.8767	0.85	2.832	9.002	10.904	9.07	33.354	20.618	Conserved hypothetical protein.
Os04t0177300-01	4 h	0.00666667	0.00666667	0.402	0.448	0	0.234	24.374	23.368	HIP116, Rad5p N-terminal domain containing protein.
Os04t0183100-02	4 h	0	0	0.4	0.042	0.036	0.82	0.73	0.116	Similar to OSIGBa0140C02.4 protein.
Os04t0208500-01	4 h	0.146667	0	0	0.202	0.504	0.508	1.624	5.284	Cyclin-like F-box domain containing protein.
Os04t0209200-01	4 h	0	0	0	0.012	0	1.33	2.286	1.99	Similar to MRP-like ABC transporter.
Os04t0278000-01	4 h	0	0	0.026	0.108	0.446	0	1.488	0.492	Similar to PRLI-interacting factor G (Fragment).
Os04t0287400-01	4 h	4.87	0.0133333	0.81	0.54	6.296	3.752	2.494	6.24	WRKY transcription factor, Positive regulator in defense response, Negative regulator in GA signaling
Os04t0297800-01	4 h	53.17	8.5	16.582	16.278	16.602	20.096	52.92	34.128	Similar to OSIGBa0105O19.3 protein.
Os04t0325300-01	4 h	0	0	0	0	0	0.006	1.804	0	Similar to NB-ARC domain containing protein, expressed.
Os04t0339400-01	4 h	0	0.0133333	0.444	1.806	0.706	32.482	121.852	135.502	Aldo/keto reductase family protein.
Os04t0352400-01	4 h	0.13	30.0333	21.898	93.716	165.832	101.796	153.32	235.78	Peptidyl-prolyl cis-trans isomerase, FKBP-type domain containing protein.
Os04t0355401-01	4 h	0	0	0.684	0.26	2.234	1.21	2.362	1.774	Hypothetical protein.
Os04t0357700-00	4 h	0	0	0	0	0	0	28.046	0	Hypothetical conserved gene.
Os04t0372700-01	4 h	816.203	79.3983	180.194	159.268	464.864	486.008	398.426	472.568	Similar to Quinone-oxidoreductase QR1 (Fragment).
Os04t0372750-00	4 h	807.597	66.34	155.622	153.47	416.624	458.498	360.762	420.546	Non-protein coding transcript.
Os04t0376300-01	4 h	0.17	12.1517	12.01	35.4	26.912	22.366	62.83	39.002	Similar to 3-oxoacyl-reductase.
Os04t0379600-01	4 h	0	0	0	0.136	0	0.808	3.414	0.594	Defence response, Rin4 domain containing protein.
Os04t0432100-00	4 h	0	0	0	0	0.094	0.138	0.944	0.788	Transcription factor GRAS domain containing protein.
Os04t0433800-01	4 h	3.35667	2.52167	3.058	3.902	5.01	3.022	10.936	6.854	Similar to RECQ4A; ATP binding / ATP-dependent helicase/ helicase/ nucleic acid binding.
Os04t0445100-01	4 h	0.08	0.801667	2.642	77.532	78.982	37.348	81.92	288.072	Similar to 22.7 kDa class IV heat shock protein precursor.
Os04t0472700-00	4 h	26.5567	0	0.014	0.124	0	0.052	6.464	21.566	Similar to H0305E08.4 protein.
Os04t0479900-01	4 h	11.7733	0	0	0	0.472	1.57	12.772	41.616	Conserved hypothetical protein.
Os04t0487300-01	4 h	1.75333	10.4617	14.348	24.026	19.928	24.782	37.514	29.794	Similar to DNA-directed RNA polymerases II 24 kDa polypeptide.
Os04t0492400-02	4 h	10.9033	20.0733	26.028	54.752	126.49	47.944	77.342	120.21	Similar to H0425E08.4 protein.
Os04t0497000-01	4 h	0	8.08167	17.02	18.828	134.534	154.686	67.812	216.324	Similar to Allyl alcohol dehydrogenase.
Os04t0503600-01	4 h	0	0.015	1.586	2.026	0.604	6.774	20.946	11.734	Similar to OSIGBa0112M24.5 protein.
Os04t0504500-01	4 h	0	0	0	0	0	0.156	0.262	0.058	Similar to protein BABY BOOM 1.
Os04t0505200-03	4 h	0	0	0	0	0.488	0.298	1.456	2.694	Similar to Protein binding protein.
Os04t0506800-01	4 h	0	0.146667	0.832	0.082	7.416	4.71	13.764	8.758	Glycosyl transferase, family 29 protein.
Os04t0509600-01	4 h	0	0	0	0	1.004	3.426	6.04	9.954	Ammonium transporter, Ammonium uptake, Ammonium transport
Os04t0509600-02	4 h	0	0.00833333	0.006	0	2.042	1.024	3.484	6.936	Similar to OSIGBa0157K09-H0214G12.4 protein.
Os04t0510600-01	4 h	0.03	0	4.962	2.652	12.89	17.826	11.462	12.388	Tetratricopeptide-like helical domain containing protein.
Os04t0512400-01	4 h	66.8633	4.74167	3.24	1.94	8.732	5.486	29.452	72.072	Similar to Midline 1 protein (Tripartite motif protein 18).
Os04t0521900-01	4 h	0	0.0433333	0	5.572	19.28	27.748	12.668	6.978	Similar to Vegetative cell wall protein gp1.
Os04t0524500-01	4 h	0	15.3367	21.058	14.97	18.854	29.576	73.588	54.626	Oligopeptide transporter OPT superfamily protein.
Os04t0524600-01	4 h	0.0966667	14.0067	13.778	9.806	7.174	63.244	198.98	128.638	Oligopeptide transporter OPT superfamily protein.
Os04t0530900-02	4 h	0	0	2.416	1.288	1.438	3.564	1.144	2.754	Glycosyl transferase, family 8 protein.
Os04t0531400-01	4 h	1.54	0	1.856	0.324	15.914	37.356	27.812	58.944	Similar to Lectin-like receptor kinase 7;2.
Os04t0531500-01	4 h	0	0	0	0	3.024	3.314	5.58	9.376	Concanavalin A-like lectin/glucanase domain containing protein.
Os04t0531600-01	4 h	0	0.045	0.004	0.026	4.354	17.532	19.618	26.484	Hypothetical protein.
Os04t0537800-01	4 h	0.133333	0	0	0.294	1.364	8.584	14.598	10.776	Protein of unknown function DUF26 domain containing protein.
Os04t0538000-01	4 h	25.1733	47.8917	48.096	125.504	152.576	96.746	136.144	150.816	Tetratricopeptide TPR-1 domain containing protein.
Os04t0546300-01	4 h	0.263333	0.015	0.076	3.254	0.836	2.45	1.586	1.772	Similar to GMPK2=PROTEIN kinase.
Os04t0550800-01	4 h	24670.5	4.49833	204.36	130.974	541.236	985.834	402.882	420.98	Major intrinsic protein family protein.
Os04t0554300-00	4 h	1506.81	0.398333	15.594	18.628	21.184	14.304	24.866	12.054	Similar to OSIGBa0143N19.14 protein.
[truncated: 2,011 more rows]
