# Supplementary material for: Transcriptional dynamics during karyogamy in rice zygotes
Source: Development. 2025 Jan 27;152(2):DEV204497. doi: 10.1242/dev.204497 (PMC11829756; doi:10.1242/dev.204497)
Supplement: Table S6. Expression profiles of downregulated DEGs during karyogamy in rice zygotes. [file develop-152-204497-TableS6.xlsx]

## Sheet: Table S6
Table S6. Expression profiles of downregulated DEGs during karyogamy in rice zygotes.
Transcript ID	Stage	Average TPM in gametes and zygotes at each developmental stage								Description
		Sperm cell	Egg cell	15 min zygote	30 min zygote	1 h zygote	2 h zygote	4 h zygote	6 h zygote
Os01t0120800-03	15 min	7.66333	6.80667	0	0.624	0	0	5.212	0	Similar to Translation initiation factor 3.
Os01t0332100-01	15 min	0.153333	1.245	0	0.74	0.37	0.1	0.154	0.572	Similar to Neutral invertase-like protein (Fragment).
Os01t0332100-02	15 min	0	3.93333	0	2.668	2.04	0.216	0.43	2.95	Similar to Invertase.
Os01t0362100-01	15 min	0	2.62	0	0.342	0.016	0.012	0.28	0.344	Esterase/lipase/thioesterase domain containing protein.
Os01t0611900-02	15 min	0	2.76833	0	0.476	2.084	0.364	0.784	1.596	Pentatricopeptide repeat domain containing protein.
Os01t0717000-01	15 min	0.03	6.71333	0.044	20.282	19.226	3.216	3.604	8.842	Similar to GmCK1p (EC 2.7.1.32).
Os01t0895100-01	15 min	27.33	69.1767	14.736	16.002	11.434	19.358	20.95	23.75	Similar to Membrane-associated 30 kDa protein, chloroplast precursor (M30).
Os01t0901000-01	15 min	0	1.485	0	0.58	1.242	0.462	0.316	0.384	Similar to Arm repeat-containing protein.
Os01t0965500-01	15 min	0.0133333	3.025	0.008	1.844	2.088	1.212	0.848	1.194	Similar to SET domain protein.
Os02t0614100-01	15 min	1.34333	40.8833	7.886	20.156	21.592	30.042	11.312	25.536	Golgi-localized nucleotide sugar transporter, UDP-glucose transporter, Modulation of cell wall biosynthesis and plant growth
Os03t0307700-00	15 min	0	1.56667	0	1.626	0.02	0.432	0.124	0.274	Domain of unknown function DUF231, plant domain containing protein.
Os03t0426900-01	15 min	0	2.595	0	5.354	6.558	2.96	4.16	5.848	Similar to Heat shock protein 101.
Os03t0765400-02	15 min	0.0533333	144.405	20.87	36.946	19.84	22.572	14.854	14.728	Conserved hypothetical protein.
Os04t0330900-02	15 min	0.753333	2.12333	0.004	0.658	0.948	0.432	0.368	0.316	Similar to cDNA clone:002-146-G03, full insert sequence.
Os04t0388700-02	15 min	0.0433333	2.415	0.004	1.35	0.214	0.106	0.6	0.096	Similar to OSIGBa0096P03.3 protein.
Os04t0518200-01	15 min	0.273333	1.39167	0.006	0.338	0.594	0.28	1.376	0.372	Conserved hypothetical protein.
Os06t0600700-02	15 min	34.4567	3.41167	0	0.938	2.598	1.648	2.5	6.284	Similar to RNA binding protein.
Os06t0700550-00	15 min	30.74	7.71167	0	4.748	3.51	1.358	0.234	0.32	Hypothetical protein.
Os06t0700700-02	15 min	39.33	5.26167	0.002	3.15	2.02	1.7	0.94	0.322	P-Type heavy metal ATPase, Delivery of Zinc to developing tissues
Os07t0594400-01	15 min	40.0267	15.4367	0	6.542	0.996	9.328	28.742	1.012	Hypothetical conserved gene.
Os07t0667000-01	15 min	0.01	6.37667	0	0.934	0.894	0.404	1.506	0.84	Similar to Tubby-like protein 3.
Os08t0544500-01	15 min	0	1.07833	0	2.196	1.078	0.614	0.548	0.388	NCK-associated protein 1 (NAP1)-like protein, Homolog of SCAR/WAVE complex components, Control of epidermal cell morphogenesis, Drought sensitivity, Actin filament activity
Os09t0518500-02	15 min	0	3.795	0	4.056	0.526	0.678	2	2.222	Similar to protein binding protein.
Os09t0538700-01	15 min	0	1.64833	0	1.13	0.906	0.804	0.472	0.916	Protein of unknown function DUF632 domain containing protein.
Os10t0133500-01	15 min	0.91	3.65333	0	0	0.25	0.556	0	0	Transferase family protein.
Os10t0356000-00	15 min	3.61333	59.9317	17.526	39.532	27.524	22.788	40.568	30.692	Similar to ribulose-1,5-bisphosphate carboxylase/oxygenase large subunit.
Os10t0445400-01	15 min	0.06	48.945	7.284	14.608	22.778	12.14	29.304	5.62	Zinc finger, RING/FYVE/PHD-type domain containing protein.
Os10t0495200-02	15 min	6.39667	1.43167	0	0.004	0.056	0.512	0.892	0.622	Similar to Fertility restorer.
Os10t0573900-03	15 min	2.65667	4.125	0	3.512	6.398	5.858	4.73	6.094	Similar to Nonsense-mediated mRNA decay protein 3.
Os11t0702700-01	15 min	0	6.76167	0.056	1.252	0.51	4.122	3.402	5.414	Homeodomain-like containing protein.
Os12t0120100-01	15 min	0	19.8267	0	0.038	0	0	0	4.878	Protein of unknown function DUF567 family protein.
Os12t0578700-01	15 min	4.95	3.89333	0.012	0.888	6.692	0.642	1.142	0.352	Conserved hypothetical protein.
Os12t0584200-01	15 min	0	2.21333	0	0.764	0.952	0.266	0.348	0.478	Similar to cDNA clone:J013075O22, full insert sequence.
Os01t0155600-01	30 min	5.56333	27.0817	15.846	6.012	10.448	20.394	34.464	36.146	Similar to Splicing factor RSZ33.
Os01t0167500-01	30 min	0.0866667	65.985	56.672	27.642	27.4	21.776	9.498	20.14	Protein of unknown function DUF250 domain containing protein.
Os01t0201900-01	30 min	15.9733	2.47167	1.006	0.012	1.96	0.472	1.358	3.954	Conserved hypothetical protein.
Os01t0226300-01	30 min	75.5533	206.193	99.054	72.796	131.426	90.014	122.302	165.466	Reticulon family protein.
Os01t0330100-01	30 min	0	7.1	2.734	0.514	2.364	6.664	4.524	2.86	Similar to Alpha-L-fucosidase 2.
Os01t0680700-02	30 min	0.176667	1.375	0.736	0	0.776	0.342	0.1	0.324	Hypothetical conserved gene.
Os01t0760000-01	30 min	3.96	29.4233	6.208	0.036	2.85	6.808	1.63	4.624	Similar to Dynein light chain.
Os01t0848550-01	30 min	4.82333	3.84167	1.496	0	1.636	2.576	3.46	0.488	Conserved hypothetical protein.
Os01t0895100-01	30 min	27.33	69.1767	14.736	16.002	11.434	19.358	20.95	23.75	Similar to Membrane-associated 30 kDa protein, chloroplast precursor (M30).
Os01t0948500-01	30 min	0	2.165	5.036	0.014	0.826	2.17	3.21	1.744	Armadillo-like helical domain containing protein.
Os02t0269200-01	30 min	0.593333	311.435	180.312	49.794	50.534	103.402	52.406	16.366	Dynein light chain, type 1 family protein.
Os02t0669100-01	30 min	0.583333	92.62	44.106	1.274	12.856	38.17	5.836	13.562	Dehydrin family protein.
Os02t0810200-01	30 min	0.01	1.15833	0.032	0	0	0.064	0.022	0.008	Kinesin-related protein, Regulation of cell division and plant development
Os03t0175800-01	30 min	0	7.84	1.818	0	0	3.892	0	0.028	Positive regulator of auxin response and transport, Regulation of grain size
Os03t0307000-01	30 min	0.453333	112.517	57.802	43.554	85.856	68.368	35.48	68.266	Conserved hypothetical protein.
Os03t0787400-01	30 min	0	29.8117	14.818	0.578	2.292	7.662	3.292	0	Non-protein coding transcript.
Os03t0798300-02	30 min	0.01	19.2	13.07	7.638	11.316	10.416	14.846	13.494	DNA methyltransferase, Maintenance of CpG methylation after DNA replication
Os04t0387900-01	30 min	0.636667	353.817	404.752	68.104	138.496	143.628	82.754	78.56	Similar to AT.I.24-6 protein (Fragment).
Os04t0462200-01	30 min	8.73333	117.198	127.644	7.296	9.194	129.122	124.722	48.148	Bifunctional inhibitor/plant lipid transfer protein/seed storage domain containing protein.
Os04t0471400-01	30 min	1.59667	2.145	0	0	3.738	1.7	5.35	3.808	Similar to H0418A01.7 protein.
Os04t0511200-01	30 min	0	4.85667	1.48	0	2.058	6.48	8.118	88.134	EFA27 for EF hand, abscisic acid, 27kD.
Os04t0525700-01	30 min	19.5633	123.133	130.52	47.274	53.714	92.138	50.638	22.4	Similar to Serine carboxypeptidase II precursor (EC 3.4.16.6) (Carboxypeptidase D) (Bri1 suppressor 1) [Contains: Serine carboxypeptidase II chain A; Serine carboxypeptidase II chain B].
Os04t0566500-01	30 min	0.526667	1.05833	0.292	0	0.416	0.342	0.024	0.576	Similar to Isoform 2 of Protein argonaute 1B.
Os04t0580700-01	30 min	0	95.7767	77.03	0.076	17.63	16.568	46.34	19.876	MADS-box transcription factor, Regulation of floral organ identity and meristem fate
Os04t0635100-00	30 min	0	46.4433	0	0.036	10.186	13.82	0	1.444	Similar to H0315F07.12 protein.
Os04t0638300-01	30 min	0	2.55833	0.296	0	0	1.726	0.052	0.274	Hypothetical protein.
Os04t0639000-01	30 min	0	41.9183	20.016	0.048	0	1.17	0.074	1.214	Conserved hypothetical protein.
Os05t0373700-01	30 min	1.89667	1016.91	852.266	505.86	716.272	717.846	673.772	753.142	Similar to Nascent polypeptide-associated complex alpha subunit-like protein 3 (NAC-alpha-like protein 3) (Alpha-NAC-like protein 3).
Os05t0398000-01	30 min	0	11.8067	4.424	0.776	1.966	0.82	0.588	1.946	Similar to Cyclin-P3-1.
Os05t0415700-01	30 min	0.19	58.3283	14.978	8.502	5.146	19.128	1.342	6.662	Glycoside hydrolase, family 20 protein.
Os05t0438500-01	30 min	5.83667	35.7433	4.4	1.276	108.476	29.176	1.238	6.896	Similar to Soluble inorganic pyrophosphatase (EC 3.6.1.1) (Pyrophosphate phospho- hydrolase) (PPase).
Os05t0516700-01	30 min	0	21.0617	9.184	0	7.344	8.4	6.112	1.476	Conserved hypothetical protein.
Os05t0565400-01	30 min	0.156667	93.955	104.188	24.77	48.562	51.862	10.35	15.932	Protein of unknown function DUF561 family protein.
Os05t0585900-01	30 min	94.16	48.0117	36.326	17.076	40.876	53.838	56.156	52.284	Mitochondrial carrier protein domain containing protein.
Os05t0589700-01	30 min	0.0233333	10.5167	0.732	2.042	2.782	1.494	1.456	1.194	Similar to cDNA, clone: J090072P03, full insert sequence.
Os05t0594700-01	30 min	4.42667	46.1433	19.582	14.742	16.3	14.568	11.944	8.264	Hyperosmolality-gated calcium-permeable channel, Osmolality-sensitive OSCA channel
Os05t0596200-02	30 min	0	2.36	1.324	0	0	0.884	2.018	0.142	Similar to predicted protein.
Os06t0129400-02	30 min	0.02	28.575	17.526	9.998	4.388	2.818	6.116	9.94	Vacuolar phosphate efflux transporter, Pi homeostasis
Os06t0147600-01	30 min	0	7.78167	5.646	0	4.682	13.976	6.684	13.246	Conserved hypothetical protein.
Os06t0492300-01	30 min	0.07	13.1067	1.516	0	2.62	1.836	0	2.88	Conserved hypothetical protein.
Os06t0566300-00	30 min	12.3667	2.16	0.764	0	0.566	0.082	0.288	0.406	Similar to zinc transporter 4.
Os06t0681600-01	30 min	0.0666667	2.65167	2.654	0	0.814	1.66	0.18	0.46	Haem peroxidase family protein.
Os06t0697000-02	30 min	0.41	37.0167	7.264	0.786	43.02	34.628	0.708	13.018	Similar to Xyloglucan endo-transglucosylase/hydrolase 1.
Os06t0715500-03	30 min	0.493333	204.95	195.458	90.206	81.31	113.79	67.642	47.59	Similar to Translocon-associated protein alpha subunit precursor (TRAP-alpha) (Signal sequence receptor alpha subunit) (SSR-alpha).
Os07t0194300-01	30 min	17.6133	190.11	119.696	32.864	66.154	24.994	53.426	49.338	Hypothetical protein.
Os07t0462200-01	30 min	11.0833	6.44333	3.178	0	0	8.62	25.098	49.714	Protein of unknown function DUF1218 family protein.
Os07t0582500-01	30 min	0	2.89	0	0	0.334	0.394	0.084	0	Similar to Proton myo-inositol cotransporter.
Os07t0661400-01	30 min	78.6967	429.758	215.956	143.148	290.196	277.866	202.02	243.27	Conserved hypothetical protein.
Os07t0695100-01	30 min	0.106667	24.6067	14.254	7.61	12.074	8.67	9.22	7.332	Pseudo response regulator, Heading date, Long-day repression
Os08t0106100-01	30 min	0	77.57	54.602	22.166	25.016	55.452	38.702	35.078	Conserved hypothetical protein.
Os08t0135400-01	30 min	0.11	62.9717	77.202	18.466	40.298	27.098	27.158	31.32	Copine domain containing protein.
Os08t0296900-03	30 min	0.0766667	1.66833	0.664	0.006	0.054	0.504	0.214	0.326	Similar to Heat shock protein 70.
Os08t0445700-01	30 min	0.0333333	10.945	9.974	2.85	10.21	16.784	4.96	11.968	Class II trehalose-phosphate-synthase (TPS) gene family member, Salt stress tolerance, Control of yield-related traits
Os08t0490600-01	30 min	0	9.33	1.766	0	0.176	0.498	1.358	1.546	FAS1 domain domain containing protein.
Os08t0562500-01	30 min	0.123333	114.985	77.758	23.77	46.754	44.932	51.072	40.952	BAHD acyltransferase-like protein, Control of grain size and leaf angle, Regulation of brassinosteroid homeostasis
Os08t0566100-01	30 min	0	1.95833	0.168	0	0.126	0.242	1.644	0.028	Protein of unknown function DUF239, plant domain containing protein.
Os09t0243200-01	30 min	0	12.0533	0	0.02	0	1.012	7.388	6.202	Zinc finger, RING/FYVE/PHD-type domain containing protein.
Os09t0452300-01	30 min	61.81	4.67833	3.428	0.012	3.46	1.536	0.516	2.132	Similar to cDNA, clone: J065054A13, full insert sequence.
Os10t0133500-01	30 min	0.91	3.65333	0	0	0.25	0.556	0	0	Transferase family protein.
Os10t0315400-01	30 min	0.05	3.52167	0	0.002	1.03	3.208	6.712	7.584	Similar to SKIP interacting protein 28 (Fragment).
Os10t0323600-01	30 min	39.3467	16.3067	1.22	0	0.942	11.008	8.234	24.574	Similar to Profilin A.
Os10t0495200-02	30 min	6.39667	1.43167	0	0.004	0.056	0.512	0.892	0.622	Similar to Fertility restorer.
Os11t0139700-01	30 min	149.547	45.27	37.442	11.756	31.33	30.736	8.094	6.44	Hypothetical conserved gene.
Os11t0288350-00	30 min	2.99667	1168.17	863.72	141.244	137.314	404.54	146.098	318.246	Non-protein coding transcript.
Os11t0545000-03	30 min	32.5767	79.025	60.86	26.25	42.548	41.48	46.906	45.112	NOP5, N-terminal domain containing protein.
Os11t0629100-00	30 min	6.23333	34.6933	23.118	6.204	13.026	13.822	9.864	4.548	Conserved hypothetical protein.
Os12t0120100-01	30 min	0	19.8267	0	0.038	0	0	0	4.878	Protein of unknown function DUF567 family protein.
Os12t0187500-00	30 min	0	2.26667	3.22	0	1.6	2.114	0.758	0	Similar to C2 domain containing protein.
Os12t0635400-01	30 min	0	6.41667	1.93	0	1.004	11.97	18.708	70.316	VQ domain containing protein.
Os12t0639100-02	30 min	0	5.145	0.874	0.604	3.29	3.332	1.954	2.186	Major facilitator superfamily MFS_1 protein.
Os01t0108800-01	1 h	0	1.38333	1.524	0.37	0	0.008	0.006	0	Protein of unknown function DUF936, plant family protein.
Os01t0120800-03	1 h	7.66333	6.80667	0	0.624	0	0	5.212	0	Similar to Translation initiation factor 3.
Os01t0167500-01	1 h	0.0866667	65.985	56.672	27.642	27.4	21.776	9.498	20.14	Protein of unknown function DUF250 domain containing protein.
Os01t0219300-01	1 h	0	3.985	1.006	0.858	0.022	2.994	0	0	Conserved hypothetical protein.
Os01t0222600-01	1 h	0.92	144.958	134.966	13.786	6.758	22.196	3.708	13.228	Conserved hypothetical protein.
Os01t0255100-01	1 h	0.02	4.67333	3.98	1.66	0.052	1.278	1.452	0.964	Similar to Soluble epoxide hydrolase.
Os01t0259200-02	1 h	0.01	2.865	1.072	1.316	0.006	4.096	7.638	6.376	Similar to Protein kinase.
Os01t0362100-01	1 h	0	2.62	0	0.342	0.016	0.012	0.28	0.344	Esterase/lipase/thioesterase domain containing protein.
Os01t0390600-01	1 h	0.00666667	1.35667	0.904	0.504	0	0.032	0.142	0.024	Pentatricopeptide repeat domain containing protein.
Os01t0686500-01	1 h	1.01667	36.63	27.136	14.684	12.914	22.488	22.82	9.618	Protein of unknown function DUF1618 domain containing protein.
Os01t0726801-01	1 h	0	130.005	41.676	19.838	11.904	33.992	11.966	15.292	Non-protein coding transcript.
Os01t0780600-01	1 h	0	1.43833	0.816	1.122	0.012	0.44	0	0	Similar to Transposon protein Mutator sub-class.
Os01t0849100-01	1 h	0.04	14.605	10.314	1.138	0.722	24.808	13.442	1.514	Small GTPase Rac/ROP guanine nucleotide exchange factor, Signal transduction
Os01t0895100-01	1 h	27.33	69.1767	14.736	16.002	11.434	19.358	20.95	23.75	Similar to Membrane-associated 30 kDa protein, chloroplast precursor (M30).
Os01t0936200-01	1 h	0.0433333	58.8583	15.334	21.718	8.612	6.032	6.236	10.492	Lipase, class 3 family protein.
Os01t0976200-01	1 h	0.116667	26.875	7.974	3.956	1.256	4.016	0.794	1.582	11-S plant seed storage protein family protein.
Os02t0127800-01	1 h	11.5967	439.098	548.158	234.728	190.264	310.954	151.68	67.432	Concanavalin A-like lectin/glucanase domain containing protein.
Os02t0161100-01	1 h	0	0.605	0.05	0.292	0	0.022	0.838	0.088	Actin-binding FH2 domain containing protein.
Os02t0178000-01	1 h	45.2067	60.4983	22.83	39.424	12.978	13.6	10.03	11.594	Similar to SNF1 related protein kinase-like protein.
Os02t0269200-01	1 h	0.593333	311.435	180.312	49.794	50.534	103.402	52.406	16.366	Dynein light chain, type 1 family protein.
Os02t0610700-01	1 h	58.67	41.3633	23.316	10.51	1.85	12.716	9.508	5.576	Chlorophyll a/b binding protein domain domain containing protein.
Os02t0720700-01	1 h	0	1.79167	2.814	1.494	0.024	0.622	0.086	0.932	Similar to Chloride channel protein CLC-f (AtCLC-f). Splice isoform 2.
Os02t0724000-01	1 h	0.0533333	32.0117	16.344	19.502	11.008	29.31	22.384	8.8	CONSTANS-like protein, Heading promotion under long-day condition
Os02t0807000-01	1 h	0.11	56.5783	11.074	26.912	12.86	20.9	57.058	36.578	Similar to Phosphoenolpyruvate carboxylase kinase 1.
Os02t0810200-01	1 h	0.01	1.15833	0.032	0	0	0.064	0.022	0.008	Kinesin-related protein, Regulation of cell division and plant development
Os03t0100800-01	1 h	0.4	61.9033	16.798	8.464	7.966	19.856	1.754	4.152	Plasma membrane H+-ATPase (EC 3.6.1.3).
Os03t0175800-01	1 h	0	7.84	1.818	0	0	3.892	0	0.028	Positive regulator of auxin response and transport, Regulation of grain size
Os03t0198500-02	1 h	0	2.73833	0.448	0.196	0	0	0.45	1.052	Protein of unknown function DUF862, eukaryotic domain containing protein.
Os03t0198500-03	1 h	0.0233333	5.31167	0.804	0.662	0.012	0	0.44	2.838	Protein of unknown function DUF862, eukaryotic domain containing protein.
Os03t0598100-01	1 h	0.0433333	24.3383	17.896	3.08	2.448	7.778	12.398	12.052	Similar to ACR4.
Os03t0638200-02	1 h	7.79	5.01833	1.196	1.334	0.006	1.536	2.322	3.29	Similar to Transporter-like protein.
Os03t0726400-01	1 h	0.02	23.6917	5.272	7.274	7.354	5.26	9.528	12.074	Conserved hypothetical protein.
Os03t0751600-01	1 h	0	2.02667	0.988	1.834	0	1.808	0.472	1.284	Similar to Circumsporozoite protein.
Os03t0765400-02	1 h	0.0533333	144.405	20.87	36.946	19.84	22.572	14.854	14.728	Conserved hypothetical protein.
Os03t0787600-02	1 h	21.3533	51.005	35.22	18.27	13.22	47.928	22.648	13.776	Conserved hypothetical protein.
Os03t0821700-01	1 h	0	2.2	1.448	0.352	0.014	0.262	0.7	0.598	Pentatricopeptide repeat domain containing protein.
Os03t0822700-02	1 h	0	14.43	2.23	3.262	3.356	6.534	3.926	22.69	Similar to Armadillo/beta-catenin-like repeat family protein.
Os04t0394200-01	1 h	26.49	30.3983	10.652	6.568	6.764	9.148	7.488	32.548	Similar to 2-oxoglutarate dehydrogenase E2 subunit.
Os04t0403200-01	1 h	0	15.4467	2.626	3.006	0.232	1.258	7.958	1.406	Zinc finger, RING-type domain containing protein.
Os04t0403701-01	1 h	0.0166667	7.78167	5.496	5.77	1.452	1.962	11.37	7.996	Similar to protein phosphatase 2C containing protein.
Os04t0438300-01	1 h	8.19	34.1133	13.864	10.372	9.08	16.516	14.378	5.578	Uncharacterised protein family UPF0090 domain containing protein.
Os04t0462200-01	1 h	8.73333	117.198	127.644	7.296	9.194	129.122	124.722	48.148	Bifunctional inhibitor/plant lipid transfer protein/seed storage domain containing protein.
Os04t0499200-01	1 h	0.0133333	1.615	0.254	1.45	0.01	0.23	0.846	0.616	Enhancer of rudimentary family protein.
Os04t0525700-01	1 h	19.5633	123.133	130.52	47.274	53.714	92.138	50.638	22.4	Similar to Serine carboxypeptidase II precursor (EC 3.4.16.6) (Carboxypeptidase D) (Bri1 suppressor 1) [Contains: Serine carboxypeptidase II chain A; Serine carboxypeptidase II chain B].
Os04t0533700-00	1 h	0.02	2	4.53	3.606	0	1.172	0.614	0.552	Putative non-inhibitory serpin-10.
Os04t0586100-01	1 h	0	11.6017	2.816	1.112	0	0	0	4.11	Protein of unknown function DUF581 family protein.
Os04t0592600-01	1 h	42.1	41.3583	13.03	15.58	7.642	23.062	39.842	24.092	Similar to OSIGBa0142I02-OSIGBa0101B20.17 protein.
Os04t0635800-03	1 h	0.29	20.4833	6.322	7.028	5.546	1.264	0.836	6.87	Acyl-CoA N-acyltransferase domain containing protein.
Os04t0638300-01	1 h	0	2.55833	0.296	0	0	1.726	0.052	0.274	Hypothetical protein.
Os04t0639000-01	1 h	0	41.9183	20.016	0.048	0	1.17	0.074	1.214	Conserved hypothetical protein.
Os05t0141800-00	1 h	0.0266667	3.615	0	0.374	0	0.93	0	0.494	Similar to S-adenosylmethionine decarboxylase proenzyme.
Os05t0169100-02	1 h	3.67667	601.595	362.102	537.824	212.462	210.384	323.574	0	Similar to 60S ribosomal protein L10-2.
Os05t0333000-01	1 h	28.6867	5.15	4.094	2.344	0.014	1.83	5.844	2.726	Conserved hypothetical protein.
Os05t0399700-01	1 h	0.716667	12.0933	0.016	0.196	0	0	0	0	Chitinase (EC 3.2.1.14).
Os05t0415700-01	1 h	0.19	58.3283	14.978	8.502	5.146	19.128	1.342	6.662	Glycoside hydrolase, family 20 protein.
Os05t0491400-01	1 h	24.28	1651.18	1531.27	1471.85	770.344	1291.67	954.912	759.502	Similar to LRR protein.
Os05t0594700-01	1 h	4.42667	46.1433	19.582	14.742	16.3	14.568	11.944	8.264	Hyperosmolality-gated calcium-permeable channel, Osmolality-sensitive OSCA channel
Os05t0596200-02	1 h	0	2.36	1.324	0	0	0.884	2.018	0.142	Similar to predicted protein.
Os06t0125500-02	1 h	10.8167	4.62167	2.312	1.312	0.064	0.676	1.134	0.1	Similar to Oligopeptide transporter 9.
Os06t0127000-03	1 h	19.58	64.84	48.894	33.588	21.23	24.334	16.83	21.436	Peroxisomal biogenesis factor 11 family protein.
Os06t0129400-02	1 h	0.02	28.575	17.526	9.998	4.388	2.818	6.116	9.94	Vacuolar phosphate efflux transporter, Pi homeostasis
Os06t0147100-01	1 h	0	114.58	21.538	5.652	8.916	165.696	46.924	16.992	Similar to cDNA clone:J023088C01, full insert sequence.
Os06t0163200-01	1 h	14.82	317.667	267.622	241.828	153.006	201.62	165.664	137.7	Esterase/lipase/thioesterase domain containing protein.
Os06t0166400-01	1 h	0.0233333	18.6717	1.182	2.58	0.91	4.596	6.072	1.652	Similar to TINY-like protein (AP2 domain containing protein RAP2.10) (Fragment).
Os06t0172000-01	1 h	1.37	1.495	0.518	1.692	0.006	0.784	1.488	0.226	Pentatricopeptide repeat domain containing protein.
Os06t0304300-01	1 h	65.8533	23.4367	20.112	11.016	6.754	18.516	22.4	2.364	Hypothetical protein.
Os06t0559400-01	1 h	0	96.8767	43.758	50.008	30.84	99.142	43.252	6.986	Conserved hypothetical protein.
Os06t0625700-01	1 h	0.0333333	5.51333	1.11	0.7	0	0.764	0.852	0.488	Glycosyl transferase, family 2 domain containing protein.
Os06t0685700-01	1 h	0	2.09	0.932	0.332	0.036	0.576	0.812	0.416	Similar to Auxin response factor 16.
Os06t0715500-03	1 h	0.493333	204.95	195.458	90.206	81.31	113.79	67.642	47.59	Similar to Translocon-associated protein alpha subunit precursor (TRAP-alpha) (Signal sequence receptor alpha subunit) (SSR-alpha).
Os06t0716700-03	1 h	0.21	8.88833	19.052	3.048	0	2.534	0	0	Similar to Heat shock protein 90.
Os07t0158800-01	1 h	0.0666667	36.6317	17.564	20.534	11.36	13.728	6.71	8.094	Protein of unknown function DUF266, plant family protein.
Os07t0462200-01	1 h	11.0833	6.44333	3.178	0	0	8.62	25.098	49.714	Protein of unknown function DUF1218 family protein.
Os07t0474300-01	1 h	0.02	27.5467	21.976	9.61	7.716	12.782	9.318	8.958	Conserved hypothetical protein.
Os07t0568700-02	1 h	1.68667	2.43333	0	0.11	0	0	1.102	0.054	Polygalacturonase-inhibiting protein, Inhibitor of fungal polygalacturonase, Regulation of floral organ number
Os07t0656600-01	1 h	0	8.31833	2.204	3.39	0.01	3.852	0.578	2.86	Uncharacterised conserved protein UCP022348 domain containing protein.
Os08t0106100-01	1 h	0	77.57	54.602	22.166	25.016	55.452	38.702	35.078	Conserved hypothetical protein.
Os08t0241900-01	1 h	0	1.30667	0.684	1.328	0.04	0.264	0.628	0.322	Hypothetical protein.
Os08t0414700-01	1 h	0.0366667	9.205	4.094	2.238	1.74	6.648	2.008	2.016	Similar to Trehalose-6-phosphate synthase (Fragment).
Os08t0536100-02	1 h	4.56333	1.24167	0.03	1.376	0	1.056	0.784	1.008	Hypothetical conserved gene.
Os08t0562500-02	1 h	0.0233333	4.49333	0.492	0.324	0.294	0.048	0.116	0.36	Similar to Acyltransferase.
Os09t0243200-01	1 h	0	12.0533	0	0.02	0	1.012	7.388	6.202	Zinc finger, RING/FYVE/PHD-type domain containing protein.
Os09t0247500-01	1 h	0.06	53.0083	38.016	9.272	8.404	27.994	7.236	6.922	Conserved hypothetical protein.
Os09t0250700-01	1 h	48.6067	1.285	3.32	2.1	0	0.43	1.564	2.16	ABC-1 domain containing protein.
Os09t0498600-01	1 h	0.01	1.24	0.574	1.22	0	0.284	0.632	1.534	K Homology, type 1, subgroup domain containing protein.
Os09t0535000-01	1 h	0.0133333	14.4783	15.856	10.012	3.612	10.134	8.524	5	Similar to Triosephosphate isomerase.
Os10t0181700-02	1 h	10.9033	2.32667	0.322	0.702	0	0.068	0.896	0.028	Hypothetical conserved gene.
Os10t0358700-02	1 h	0	1.355	0	0	0	0.292	0.012	0.372	Pentatricopeptide repeat domain containing protein.
Os10t0416800-03	1 h	0.493333	10.6267	4.122	0.008	0	0.01	1.032	4.776	Similar to Chitinase 2 (EC 3.2.1.14) (Tulip bulb chitinase-2) (TBC-2).
Os11t0264700-03	1 h	0	1.355	0.39	1.154	0	0.064	2.448	0.292	Cyclin-like F-box domain containing protein.
Os11t0288350-00	1 h	2.99667	1168.17	863.72	141.244	137.314	404.54	146.098	318.246	Non-protein coding transcript.
Os11t0293900-02	1 h	0	3.66167	1.332	0.214	0	3.124	3.932	1.408	Similar to UBX domain containing protein, expressed.
Os11t0527000-01	1 h	0	5.79	5.272	2.576	0.022	4.214	0	1.64	Conserved hypothetical protein.
Os11t0597400-00	1 h	0	2.18333	1.67	0.412	0.056	0.496	0.268	0.438	Similar to Leucine Rich Repeat family protein, expressed.
Os11t0602300-01	1 h	24.4433	45.185	23.9	19.196	18.624	46.872	72.996	33.504	Similar to HVA22-like protein a (AtHVA22a).
Os12t0111600-01	1 h	1.64333	426.02	170.454	213.53	128.31	82.484	53.514	65.25	Hypoxia induced protein conserved region family protein.
Os12t0116000-02	1 h	0.0366667	5.64333	2.672	2.486	0.002	0.718	2.5	1.68	Similar to predicted protein.
Os12t0120100-01	1 h	0	19.8267	0	0.038	0	0	0	4.878	Protein of unknown function DUF567 family protein.
Os12t0162100-02	1 h	0.0166667	45.9783	20.164	32.546	11.8	9.088	12.352	12.328	WNK (With No Lysine) kinase, Ser/thr protein kinase family member, Regulation of salt and drought response
Os12t0165000-02	1 h	0	1.75833	3.654	2.87	0	2.126	1.346	0.738	Similar to predicted protein.
Os12t0479400-03	1 h	0.03	15.4733	7.886	7.068	2.538	4.544	7.616	8.95	Similar to Isoform 2 of Auxin response factor 24.
Os12t0576100-00	1 h	2.36	21.4933	0.238	0	0	17.674	0	15.888	Conserved hypothetical protein.
Os12t0634000-01	1 h	0.09	120.443	99.924	64.978	23.762	24.35	44.238	21.226	Conserved hypothetical protein.
Os01t0120800-03	2 h	7.66333	6.80667	0	0.624	0	0	5.212	0	Similar to Translation initiation factor 3.
Os01t0158200-01	2 h	0	3.27667	3.938	1.76	0.676	0	1.184	1.708	Similar to Serine carboxypeptidase II-1 precursor (EC 3.4.16.6) (CP-MII.1) (Fragment).
Os01t0159600-01	2 h	0	10.5983	0	0	4.592	0	0.35	2.434	Small hydrophilic plant seed protein family protein.
Os01t0166700-01	2 h	0	12.8633	4.484	3.524	4.834	0.016	5.776	3.926	Saposin family protein.
Os01t0167500-01	2 h	0.0866667	65.985	56.672	27.642	27.4	21.776	9.498	20.14	Protein of unknown function DUF250 domain containing protein.
Os01t0209566-00	2 h	0.396667	1.555	0.514	0.178	0.134	0	0.83	0.638	Hypothetical protein.
Os01t0228600-02	2 h	0	3.06167	1.092	1.396	1.694	0	0.97	0.4	Cytosolic hydroxypyruvate reductase, NADPH-dependent HPR, Photorespiratory metabolism
Os01t0321300-00	2 h	0.0333333	1.96833	1.352	1.022	1.662	0.19	1.264	0.942	Similar to Protein translocase subunit secA.
Os01t0362100-01	2 h	0	2.62	0	0.342	0.016	0.012	0.28	0.344	Esterase/lipase/thioesterase domain containing protein.
Os01t0512800-00	2 h	0	3.92667	0.936	1.958	1.532	0	0	0	CS-like domain domain containing protein.
Os01t0593200-01	2 h	0.0633333	23.5133	14.888	23.84	12.446	4.092	10.008	12.16	Protein of unknown function DUF581 family protein.
Os01t0621300-01	2 h	0.02	16.38	10.706	8.834	8	2.762	3.174	3.788	Hypothetical conserved gene.
Os01t0631700-01	2 h	0.173333	40.0767	19.618	20.894	45.884	10.298	5.206	4.67	Similar to Ser Thr specific protein kinase-like protein.
Os01t0664200-02	2 h	0.163333	16.055	10.732	15.916	7.192	2.132	4.434	2.748	Similar to Ser Thr specific protein kinase-like protein.
Os01t0666000-01	2 h	0	9.77333	5.488	0.39	1.728	0.082	2.932	0.806	Similar to Lipid phosphate phosphatase 2 (EC 3.1.3.-) (AtLPP2) (Phosphatidic acid phosphatase 2) (AtPAP2) (Prenyl diphosphate phosphatase).
Os01t0678500-02	2 h	0	9.575	3.898	2.48	3.256	2.082	1.984	1.846	Voltage-gated Ca2+ channel protein, Elicitor-induced defense reponses, Hypersensitive cell death, Activation of MAPK cascade
Os01t0680200-01	2 h	0	3.06167	0.03	0.004	1.12	0	0.006	0.35	Protein of unknown function DUF250 domain containing protein.
Os01t0719300-01	2 h	172.007	52.5717	32.918	22.9	26.424	13.118	2.836	7.952	Similar to Sulfate transporter 3.1 (AST12) (AtST1).
Os01t0753800-01	2 h	0.0166667	11.3283	5.348	0.552	1.566	0.014	1.866	0	Conserved hypothetical protein.
Os01t0895100-01	2 h	27.33	69.1767	14.736	16.002	11.434	19.358	20.95	23.75	Similar to Membrane-associated 30 kDa protein, chloroplast precursor (M30).
Os01t0904700-01	2 h	1.95	1.86	0.348	1.552	1.178	0.004	3.816	2.072	B-type response regulator, Cytokinin signaling
Os01t0936200-01	2 h	0.0433333	58.8583	15.334	21.718	8.612	6.032	6.236	10.492	Lipase, class 3 family protein.
Os01t0951400-01	2 h	0.0133333	1.78833	2.342	1.288	1.3	0	0.444	0.126	Similar to Uridine 5'-monophosphate synthase (UMP synthase).
Os02t0150900-02	2 h	0.0133333	2.74167	1.228	0.002	2.698	0	0.858	0.874	Protein of unknown function DUF1644 family protein.
Os02t0159400-01	2 h	0	0.923333	0.024	0.09	0.25	0.004	0.222	0.214	Conserved hypothetical protein.
Os02t0160900-01	2 h	0.383333	332.88	196.326	288.144	244.122	120.626	154.754	99.862	Protein of unknown function wound-induced domain containing protein.
Os02t0178000-01	2 h	45.2067	60.4983	22.83	39.424	12.978	13.6	10.03	11.594	Similar to SNF1 related protein kinase-like protein.
Os02t0273800-02	2 h	0	2.30167	0.106	0.89	0.04	0.004	0.01	1.278	Multi antimicrobial extrusion protein MatE domain containing protein.
Os02t0281000-01	2 h	0.0166667	4.59333	4.174	1.878	1.878	0.896	2.066	0.67	RmlC-like jelly roll fold domain containing protein.
Os02t0526000-01	2 h	41.98	33.75	22.354	25.17	24.646	8.568	1.588	10.522	Similar to H0502B11.6 protein.
Os02t0580800-01	2 h	0.0566667	29.445	15.858	28.722	17.742	7.628	12.716	16.996	Zinc finger, RING-type domain containing protein.
Os02t0667500-01	2 h	0	2.88167	3.816	3.622	1.316	0.03	3.446	2.498	Similar to tetracycline transporter protein.
Os02t0732200-01	2 h	0.00666667	1.15	0.91	0.52	5.302	0	0.106	0.788	Armadillo-like helical domain containing protein.
Os02t0752701-01	2 h	0	1.60667	0.426	0.432	0.21	0	0.434	0.004	Conserved hypothetical protein.
Os02t0789100-01	2 h	0	1.67333	1.262	0.938	0.572	0	0.39	0.81	Similar to predicted protein.
Os02t0823200-00	2 h	0	7.09	2.396	2.126	3.4	0	0	0.4	Similar to OSIGBa0136O08-OSIGBa0153H12.4 protein.
Os03t0146400-01	2 h	0.0266667	2.125	1.144	1.19	0.8	0	1.786	1.546	Pheophorbide a oxygenase, Leaf senescence, Wound responses
Os03t0146400-02	2 h	0.01	2.36	1.636	0.59	3.354	0.004	4.144	1.354	Similar to Lethal leaf-spot 1 (Fragment).
Os03t0148800-01	2 h	0.0133333	2.60833	0.73	1.394	1.536	0.032	1.576	0.904	Zinc finger, C2H2-type domain containing protein.
Os03t0192500-01	2 h	0.0233333	1.87167	0.008	1.04	0.078	0	0.95	0.438	Sporulation stage II, protein E C-terminal domain containing protein.
Os03t0192700-01	2 h	0.203333	59.8	31.652	37.684	53.278	22.054	42.898	50.628	Similar to Myo-inositol-1-phosphate synthase.
Os03t0198500-03	2 h	0.0233333	5.31167	0.804	0.662	0.012	0	0.44	2.838	Protein of unknown function DUF862, eukaryotic domain containing protein.
Os03t0205800-00	2 h	0.06	14.2233	9.874	27.178	21.85	0.48	0.17	0.018	Similar to Acetyltransferase, GNAT family protein, expressed.
Os03t0209000-01	2 h	54.26	298.763	199.836	203.376	160.312	116.662	111.956	107.462	Similar to MFP1 attachment factor 1.
Os03t0301800-01	2 h	5.03667	34.5333	34.568	22.228	17.552	11.346	8.22	4.812	Similar to Kinesin-like polypeptides 9 (Fragment).
Os03t0326500-01	2 h	159.023	70.15	9.386	61.582	15.234	12.192	15.34	31.408	Similar to Thioredoxin-like 1.
Os03t0416500-02	2 h	0	1.21833	0.832	0.454	0.348	0	0.39	0.036	6-phosphogluconolactonase domain containing protein.
Os03t0726400-01	2 h	0.02	23.6917	5.272	7.274	7.354	5.26	9.528	12.074	Conserved hypothetical protein.
Os03t0758900-01	2 h	0	3.39833	0.61	3.738	3.454	0.006	1.77	4.784	Similar to predicted protein.
Os03t0765400-02	2 h	0.0533333	144.405	20.87	36.946	19.84	22.572	14.854	14.728	Conserved hypothetical protein.
Os03t0832600-01	2 h	1372.42	179.4	128.468	102.406	78.768	43.702	27.2	33.85	Similar to Galactokinase (EC 2.7.1.6) (Galactose kinase).
Os03t0861900-01	2 h	0	1.52833	0.126	0.096	0.176	0	0.108	0.438	Pentatricopeptide repeat domain containing protein.
Os04t0249700-01	2 h	0	21.535	4.836	17.15	6.8	2.944	5.242	7.898	Similar to transposon protein.
Os04t0312100-01	2 h	0	1.45	0.226	1.034	1.202	0.01	0.684	0.518	Peptidase C12, ubiquitin carboxyl-terminal hydrolase 1 domain containing protein.
Os04t0447166-00	2 h	0	3.20667	1.294	0.302	2.588	0	1.392	1.54	Hypothetical protein.
Os04t0485300-02	2 h	0.0233333	8.26833	5.772	13.776	5.782	0.006	4.482	8.764	Glucose-6-phosphate dehydrogenase.
Os04t0528800-02	2 h	0.0366667	31.7833	15.206	36.552	19.226	3.25	9.448	9.148	Similar to OSIGBa0115K01-H0319F09.23 protein.
Os04t0586100-01	2 h	0	11.6017	2.816	1.112	0	0	0	4.11	Protein of unknown function DUF581 family protein.
Os04t0598000-01	2 h	1.30333	491.413	207.948	364.034	211.778	191.14	145.386	184.392	Similar to OSJNba0093F12.14 protein.
Os04t0635800-03	2 h	0.29	20.4833	6.322	7.028	5.546	1.264	0.836	6.87	Acyl-CoA N-acyltransferase domain containing protein.
Os04t0678300-01	2 h	7.68667	2.35333	1.206	0.678	1.064	0.022	1.742	1.194	WD40 repeat-like domain containing protein.
Os04t0682400-01	2 h	0.106667	25.9333	18.016	10.814	11.42	6.81	7.57	1.414	Similar to H0124B04.13 protein.
Os05t0147500-03	2 h	0	1.19667	0.348	0.854	0.668	0	0	0.358	Similar to DEGP2 (DEGP PROTEASE 2); serine-type peptidase/ trypsin.
Os05t0150300-01	2 h	40.4833	12.495	5.98	10.918	8.202	2.998	7.69	8.014	Similar to Possible global transcription activator SNF2L1 (SWI/SNF related matrix associated actin dependent regulator of chromatin subfamily A member 1).
Os05t0163250-01	2 h	0.01	8.10167	0.484	8.204	3.424	0.878	2.03	1.108	Similar to predicted protein.
Os05t0241000-01	2 h	0.06	23.7833	24.846	16.534	10.204	6.65	3.5	6.466	Prefoldin domain containing protein.
Os05t0389600-01	2 h	0	1.285	0.914	1.07	0.204	0.004	2.02	1.71	Zinc finger, RING/FYVE/PHD-type domain containing protein.
Os05t0398000-01	2 h	0	11.8067	4.424	0.776	1.966	0.82	0.588	1.946	Similar to Cyclin-P3-1.
Os05t0399700-01	2 h	0.716667	12.0933	0.016	0.196	0	0	0	0	Chitinase (EC 3.2.1.14).
Os05t0545200-00	2 h	0.0133333	1.86667	0.02	0.846	0.816	0.008	1.522	0.002	Similar to zinc ion binding.
Os05t0555100-01	2 h	0	1.54667	1.5	2.308	1.898	0	0.986	1.098	Similar to Protein phosphatase 2A B'kappa subunit.
Os05t0560000-01	2 h	0.0433333	11.0683	8.884	1.472	3.304	0	1.612	0.48	Photosystem I reaction center subunit VI, chloroplast precursor (PSI- H) (Light-harvesting complex I 11 kDa protein) (GOS5 protein).
Os06t0111300-00	2 h	0	0.953333	1.1	1.272	0.748	0	0.516	0.24	Hypothetical conserved gene.
Os06t0129400-02	2 h	0.02	28.575	17.526	9.998	4.388	2.818	6.116	9.94	Vacuolar phosphate efflux transporter, Pi homeostasis
Os06t0140800-01	2 h	4.06	1.96333	0.804	0.676	1.724	0.006	2.34	1.692	Protein kinase, core domain containing protein.
Os06t0152400-01	2 h	0.03	45.855	23.052	22.19	16.03	14.894	17.432	15.038	Similar to Hexaprenyldihydroxybenzoate methyltransferase, mitochondrial precursor (EC 2.1.1.114) (Dihydroxyhexaprenylbenzoate methyltransferase) (3,4- dihydroxy-5-hexaprenylbenzoate methyltransferase) (DHHB methyltransferase) (DHHB-MT) (DHHB-MTase).
Os06t0155400-00	2 h	0.11	40.7617	34.796	11.1	21.986	3.976	10.876	3.398	Conserved hypothetical protein.
Os06t0679500-01	2 h	0	2.475	1.326	2.276	2.162	0	1.792	1.026	Similar to Avr9 elicitor response-like protein.
Os07t0148800-01	2 h	0.113333	47.6767	26.318	35.702	31.29	15.684	13.674	12.486	Conserved hypothetical protein.
Os07t0189800-01	2 h	1.61333	2.24	0.102	1.072	0.018	0	0.54	2.084	Similar to JHL07K02.7 protein.
Os07t0194300-01	2 h	17.6133	190.11	119.696	32.864	66.154	24.994	53.426	49.338	Hypothetical protein.
Os07t0229100-01	2 h	0	1.625	0	0.472	1.21	0	2.676	1.056	Cyclin-like F-box domain containing protein.
Os07t0291200-01	2 h	0	0.755	0.258	1.292	0.778	0	1.59	0.408	B-cell receptor-associated 31-like domain containing protein.
Os07t0457200-01	2 h	4.95333	1.20833	0.948	0.682	1.486	0.004	0.88	0.296	Hypothetical protein.
Os07t0479300-01	2 h	0.09	29.58	16.962	43.916	22.588	7.732	24.946	15.274	Peptidase S10, serine carboxypeptidase family protein.
Os07t0556200-01	2 h	0	5.575	0.02	2.138	8.054	0.02	3.268	1.62	Rieske [2Fe-2S] region domain containing protein.
Os07t0667000-02	2 h	0	6.43833	1.586	0.978	1.524	0.05	2.516	0.932	Similar to Tubby-like protein 3.
Os07t0669100-02	2 h	15.2733	49.0283	26.984	41.544	23.654	9.378	14.742	11.488	Similar to Xylose isomerase.
Os07t0685600-01	2 h	0.23	1.52667	0.51	0.158	0.796	0.04	0.074	0.114	Conserved hypothetical protein.
Os07t0695100-01	2 h	0.106667	24.6067	14.254	7.61	12.074	8.67	9.22	7.332	Pseudo response regulator, Heading date, Long-day repression
Os08t0103300-01	2 h	0.926667	6.34167	3.696	2.914	3.882	0.486	2.93	2.89	Similar to Tubby-like protein 3.
Os08t0161900-01	2 h	0	4.735	6.71	3.09	2.024	0.12	0.936	2.696	Molecular chaperone, heat shock protein, Hsp40, DnaJ domain containing protein.
Os08t0246700-01	2 h	6.90333	5.91	5.44	0.354	0.734	0	0.564	3.114	Hypothetical gene.
Os08t0428400-01	2 h	0.0333333	24.3017	17.052	15.882	16.246	6.492	4.646	1.334	Tify domain containing protein.
Os08t0499300-01	2 h	12.9333	2.965	2.422	3.992	2.324	0	0	0.366	WRKY transcription factor 30.
Os08t0520900-01	2 h	5.65	30.2517	16.756	18.534	15.336	8.684	19.22	14.972	Starch-debranching enzyme, Isoamylase 1, Amylopectin biosynthesis, Starch biosynthesis
Os08t0562500-02	2 h	0.0233333	4.49333	0.492	0.324	0.294	0.048	0.116	0.36	Similar to Acyltransferase.
Os09t0114500-02	2 h	0.0533333	1.23333	0.982	3.206	1.906	0.004	1.624	0.868	Similar to Kinesin-like protein.
Os09t0240850-01	2 h	0.953333	0.418333	0.358	0.122	0.144	0.002	0.082	0.114	Hypothetical conserved gene.
Os09t0397300-01	2 h	0	0.696667	0	0	0.744	0	0.06	0.01	HAD-superfamily hydrolase subfamily IIB protein.
Os09t0460300-01	2 h	0.0166667	2.985	3.748	1.004	0.406	0	0.262	0.064	Alpha/beta hydrolase fold-3 domain containing protein.
Os09t0491820-01	2 h	0.0333333	4.65833	0.492	4.828	10.684	0.034	0.878	7.814	NAD(P)-binding domain containing protein.
Os09t0499300-00	2 h	2.35333	13.74	8.98	8.878	5.694	0.284	1.034	1.312	Hypothetical conserved gene.
Os09t0533900-02	2 h	0.28	90.515	63.074	52.734	72.576	23.238	33.002	12.516	Similar to CEL5=CELLULASE 5 (Fragment).
Os09t0567366-03	2 h	5.93333	4.76	4.752	5.564	0.438	0	2.452	0	Similar to Aldo-keto reductase/ oxidoreductase.
Os10t0355800-00	2 h	1.79333	19.71	2.912	17.358	16.17	3.71	11.472	9.526	Similar to ATP synthase CF1 beta subunit.
Os10t0416800-03	2 h	0.493333	10.6267	4.122	0.008	0	0.01	1.032	4.776	Similar to Chitinase 2 (EC 3.2.1.14) (Tulip bulb chitinase-2) (TBC-2).
Os11t0135900-01	2 h	0.14	37.2833	33.022	26.448	30.132	9.266	11.302	8.35	Major facilitator superfamily protein.
Os11t0171700-01	2 h	0.0166667	9.19	6.782	3.622	4.834	2.546	4.16	1.808	Forkhead-associated domain containing protein.
Os11t0479100-00	2 h	0	0.841667	0.626	0.224	0.422	0	0.488	0.084	Similar to NB-ARC domain containing protein, expressed.
Os11t0576900-01	2 h	0	6.45	1.684	2.74	2.404	0.462	2.246	3.642	Similar to HAT family dimerisation domain containing protein, expressed.
Os11t0669100-01	2 h	0.02	2.17667	0	1.646	2.404	0	2.714	0	Calmodulin binding protein-like family protein.
Os11t0672400-00	2 h	0.15	0.955	0.022	0.388	1.218	0	0.81	1.706	Calponin homology domain domain containing protein.
Os12t0108100-01	2 h	0	3.005	1.274	0.974	0.72	0	0.11	1.036	Similar to Ser Thr specific protein kinase-like protein.
Os12t0111600-01	2 h	1.64333	426.02	170.454	213.53	128.31	82.484	53.514	65.25	Hypoxia induced protein conserved region family protein.
Os12t0120100-01	2 h	0	19.8267	0	0.038	0	0	0	4.878	Protein of unknown function DUF567 family protein.
Os12t0160400-01	2 h	0	0.956667	0.088	1.142	0.46	0	0.764	0.3	Basic helix-loop-helix dimerisation region bHLH domain containing protein.
Os12t0162100-02	2 h	0.0166667	45.9783	20.164	32.546	11.8	9.088	12.352	12.328	WNK (With No Lysine) kinase, Ser/thr protein kinase family member, Regulation of salt and drought response
Os12t0197100-01	2 h	4.84667	9.79667	5.81	5.144	4.298	0.376	4.126	2.046	Pre-ATP-grasp fold domain containing protein.
Os12t0285100-04	2 h	0	1.40167	0	0.134	1.33	0	0.512	1.13	Hypothetical conserved gene.
Os12t0618600-01	2 h	3.17333	7.32833	2.412	1.332	1.318	0.016	9.458	4.55	Similar to Transcriptional activator HAP2.
Os12t0634000-01	2 h	0.09	120.443	99.924	64.978	23.762	24.35	44.238	21.226	Conserved hypothetical protein.
Os01t0108800-01	4 h	0	1.38333	1.524	0.37	0	0.008	0.006	0	Protein of unknown function DUF936, plant family protein.
Os01t0123900-01	4 h	0.04	10.2283	17.686	31.57	5.616	4.596	0.01	2.55	Similar to Bowman-Birk type proteinase inhibitor (EBI).
Os01t0135700-01	4 h	0	14.1917	7.216	48.102	78.162	6.738	0.048	2.4	Calmodulin-like protein, Calcium signalling during abiotic stress, Promotion of root growth and drought tolerance
Os01t0149800-01	4 h	1437.08	7767.61	6748.54	5802.92	4748.99	4967.75	2844.91	2383.26	Metallothionein-like protein type 2.
Os01t0151600-01	4 h	911.487	59.6217	81.202	66.502	40.668	48.514	23.476	30.356	Conserved hypothetical protein.
Os01t0167500-01	4 h	0.0866667	65.985	56.672	27.642	27.4	21.776	9.498	20.14	Protein of unknown function DUF250 domain containing protein.
Os01t0171000-01	4 h	0	1.22833	0	0.85	0.754	0.184	0	0.346	BRASSINOSTEROID INSENSITIVE 1-associated receptor kinase 1 precursor (EC 2.7.1.37) (BRI1-associated receptor kinase 1) (Somatic embryogenesis receptor-like kinase 3).
Os01t0174300-02	4 h	0.186667	37.3067	32.888	31.682	13.512	29.31	9.774	9.312	Flavoprotein pyridine nucleotide cytochrome reductase domain containing protein.
Os01t0175700-01	4 h	44.2633	70.5167	31.386	37.758	69.59	49.968	23.406	27.018	Boron (B) transporter
Os01t0178600-00	4 h	8.68667	1259.98	1072.97	729.896	583.976	827.712	85.276	133.758	Peptidase A1 domain containing protein.
Os01t0219300-01	4 h	0	3.985	1.006	0.858	0.022	2.994	0	0	Conserved hypothetical protein.
Os01t0222600-01	4 h	0.92	144.958	134.966	13.786	6.758	22.196	3.708	13.228	Conserved hypothetical protein.
Os01t0236300-01	4 h	0	3.12167	3.974	2.044	3.556	0.36	0	0	Similar to Auxin response factor 18.
Os01t0247600-01	4 h	16.0167	26.185	27.968	23.534	20.412	18.152	1.622	5.324	Conserved hypothetical protein.
Os01t0276900-01	4 h	1.07333	996.895	611.07	193.23	405.024	673.138	63.264	208.99	Conserved hypothetical protein.
Os01t0279800-01	4 h	0.83	365.542	263.55	280.566	251.99	225.54	167.854	190.102	Similar to LRR protein.
Os01t0286100-01	4 h	0.00666667	3.095	1.178	1.994	0.764	1.152	0	0.326	Phytochrome-interacting factor-like protein, Basic helix-loop-helix factor, Repression of seedling growth in the dark
Os01t0314100-01	4 h	0.0233333	26.8317	29.526	21.454	24.748	12.654	9.546	7.716	Catalytic domain of components of various dehydrogenase complexes containing protein.
Os01t0512800-00	4 h	0	3.92667	0.936	1.958	1.532	0	0	0	CS-like domain domain containing protein.
Os01t0513400-01	4 h	47.3533	24.1467	14.378	22.446	17.542	12.04	7.82	11.974	Protein of unknown function DUF789 family protein.
Os01t0534900-01	4 h	524.23	50.43	51.642	32.836	50.776	29.58	14.31	11.35	Similar to Hv711N16.16 (Fragment).
Os01t0547600-01	4 h	0	1.96667	1.614	0.082	1.412	0.598	0.004	0.03	High-affinity nitrate transporter, Nitrate transport, Auxin signaling
Os01t0566900-01	4 h	58.8667	518.782	602.758	493.528	358.288	352.94	287.768	304.024	Similar to 3'-5' exonuclease domain-containing protein-like.
Os01t0621200-00	4 h	0.0466667	6.62	11.226	7.792	4.06	3.672	0.316	2.138	Similar to proline transporter.
Os01t0621300-01	4 h	0.02	16.38	10.706	8.834	8	2.762	3.174	3.788	Hypothetical conserved gene.
Os01t0631700-01	4 h	0.173333	40.0767	19.618	20.894	45.884	10.298	5.206	4.67	Similar to Ser Thr specific protein kinase-like protein.
Os01t0633000-01	4 h	12.0167	390.95	366.45	207.368	232.86	270.94	162.22	190.982	Similar to 50S ribosomal protein L31.
Os01t0651000-01	4 h	0.0133333	2.65167	6.186	0.404	2.674	1.312	0.012	1.198	Lipase, GDSL domain containing protein.
Os01t0663400-02	4 h	9.89333	68.3333	52.378	47.9	38.336	27.952	21.23	23.278	Similar to aspartic proteinase oryzasin-1.
Os01t0664200-02	4 h	0.163333	16.055	10.732	15.916	7.192	2.132	4.434	2.748	Similar to Ser Thr specific protein kinase-like protein.
Os01t0670800-01	4 h	0.0433333	20.5733	12.04	15.258	11.758	8.14	3.06	4.346	Similar to Auxin response factor 2.
Os01t0678500-01	4 h	0.133333	40.0767	36.268	19.104	18.614	19.358	10.034	10.188	Voltage-gated Ca2+ channel protein, Elicitor-induced defense reponses, Hypersensitive cell death, Activation of MAPK cascade
Os01t0678500-02	4 h	0	9.575	3.898	2.48	3.256	2.082	1.984	1.846	Voltage-gated Ca2+ channel protein, Elicitor-induced defense reponses, Hypersensitive cell death, Activation of MAPK cascade
Os01t0680200-01	4 h	0	3.06167	0.03	0.004	1.12	0	0.006	0.35	Protein of unknown function DUF250 domain containing protein.
Os01t0685800-02	4 h	25.27	71.5183	68.42	48.394	36.568	42.7	32.158	30.39	Similar to ATP synthase subunit beta, mitochondrial.
Os01t0689800-01	4 h	0.0533333	15.1217	19.856	2.046	7.566	3.922	4.218	0.692	Alpha/beta hydrolase fold-1 domain containing protein.
Os01t0719300-01	4 h	172.007	52.5717	32.918	22.9	26.424	13.118	2.836	7.952	Similar to Sulfate transporter 3.1 (AST12) (AtST1).
Os01t0723800-01	4 h	50.6733	0.521667	0.85	0.718	0.218	0.098	0	0.2	Similar to P-glycoprotein homologue.
Os01t0724500-01	4 h	0	3.67	2.792	0.276	1.41	0.462	0.31	0.856	Similar to ABC transporter (PDR5-like) isolog (PDR1 ABC transporter).
Os01t0726400-01	4 h	70.4267	155.11	104.738	52.99	66.302	85.534	41.094	43.874	MADS box transcription factor, Regulation of floral organ identity
Os01t0726801-01	4 h	0	130.005	41.676	19.838	11.904	33.992	11.966	15.292	Non-protein coding transcript.
Os01t0729900-04	4 h	8.67	39.9133	19.128	20.568	33.648	13.5	12.31	18.386	Similar to predicted protein.
Os01t0737550-00	4 h	0	71.5217	131.56	33.614	30.7	37.396	14	15.734	Similar to OSIGBa0101A01.4 protein.
Os01t0737600-00	4 h	0.133333	49.5467	96.966	24.738	23.394	29.09	8.776	7.632	Similar to OSIGBa0101A01.4 protein.
Os01t0743200-01	4 h	0.0766667	62.6767	61.864	59.726	45.452	31.468	22.386	9.104	Pectin lyase fold/virulence factor domain containing protein.
Os01t0743200-02	4 h	0.153333	63.2817	56.262	42.186	37.924	43.024	21.668	11.718	Similar to Pectinesterase.
Os01t0757400-01	4 h	0.08	38.4183	39.878	38.678	20.074	25.35	14.508	9.976	Similar to Katanin p60 ATPase-containing subunit A1 (EC 3.6.4.3) (Katanin p60 subunit A1) (p60 katanin). Splice isoform 2.
Os01t0757900-01	4 h	131.323	48.165	25.332	32.092	38.084	51.51	7.036	21.74	Haloacid dehalogenase/epoxide hydrolase domain containing protein.
Os01t0760600-04	4 h	597.763	222.642	217.304	172.03	119.186	167.694	60.564	68.422	Similar to Aspartate aminotransferase.
Os01t0761300-01	4 h	32.6167	39.6633	45.376	49.726	28.226	30.544	7.55	12.152	Similar to Long-chain-fatty-acid-CoA ligase-like protein.
Os01t0764400-01	4 h	0.196667	64.7933	43.562	42.854	27.29	30.912	25.562	16.866	Similar to Chorismate mutase, chloroplast precursor (EC 5.4.99.5) (CM-1).
Os01t0770700-00	4 h	0	38.4133	34.958	7.166	34.926	19.344	2.034	47.926	Similar to Copper transporter 1.
Os01t0779100-00	4 h	37.75	6.93667	7.178	10.85	5.784	4.062	0.782	1.404	Peptidase M16, zinc-binding site domain containing protein.
Os01t0780600-01	4 h	0	1.43833	0.816	1.122	0.012	0.44	0	0	Similar to Transposon protein Mutator sub-class.
Os01t0802900-01	4 h	0.09	46.9483	33.334	28.662	23.808	22.562	11.208	29.864	Hypothetical protein.
Os01t0817000-01	4 h	3.31333	50.0167	29.338	31.704	61.764	48.988	17.52	32.162	Protein of unknown function DUF607 family protein.
Os01t0828100-00	4 h	0.0633333	58.745	64.21	45.422	50.58	55.628	13.166	35.756	Similar to Cinnamoyl-CoA reductase.
Os01t0841000-02	4 h	0	5.24667	2.926	2.612	3.844	3.226	0	0.716	ENTH/VHS domain containing protein.
Os01t0843432-00	4 h	0.363333	45.5583	60.218	44.382	40.182	39.154	6.21	8.44	Conserved hypothetical protein.
Os01t0847900-02	4 h	0.0833333	4.90833	3.66	3.874	3.178	0	0	2.598	Prenylated rab acceptor PRA1 family protein.
Os01t0849600-01	4 h	0.526667	98.0017	151.2	81.602	70.356	63.224	24.6	32.236	Similar to ENOD18 protein (Fragment).
Os01t0851700-01	4 h	25.45	25.8033	24.496	24.4	19.738	27.346	7.672	10.22	Similar to Cytosolic starch phosphorylase (Fragment).
Os01t0854000-01	4 h	2.01	19.38	16.066	9.304	15.576	5.502	2.674	2.536	Similar to AER.
Os01t0865100-01	4 h	0.06	55.77	48.996	50.624	38.956	42.726	19.596	26.37	Similar to Uricase (Fragment).
Os01t0895100-01	4 h	27.33	69.1767	14.736	16.002	11.434	19.358	20.95	23.75	Similar to Membrane-associated 30 kDa protein, chloroplast precursor (M30).
Os01t0901500-01	4 h	2.59	1.41833	2.016	1.462	1.42	1.588	0.012	0.45	Similar to 4-coumarate--CoA ligase-like 5.
Os01t0902700-01	4 h	0	1.265	0	0	2.178	0	0	0	Similar to Peptide transporter PTR2.
Os01t0915200-01	4 h	0.08	3.81333	8.172	10.564	14.308	6.11	0.014	0.252	Similar to cysteine proteinase inhibitor B.
Os01t0936200-01	4 h	0.0433333	58.8583	15.334	21.718	8.612	6.032	6.236	10.492	Lipase, class 3 family protein.
Os01t0937000-01	4 h	0	5.145	0	0	0.548	6.144	0.006	0	Peptidase aspartic, catalytic domain containing protein.
Os01t0976200-01	4 h	0.116667	26.875	7.974	3.956	1.256	4.016	0.794	1.582	11-S plant seed storage protein family protein.
Os02t0120800-01	4 h	0.0366667	25.5233	27.458	13.338	16.924	13.996	6.072	7.946	Similar to Small GTP-binding protein (Fragment).
Os02t0127800-01	4 h	11.5967	439.098	548.158	234.728	190.264	310.954	151.68	67.432	Concanavalin A-like lectin/glucanase domain containing protein.
Os02t0142400-01	4 h	0	2.11667	0.272	0.778	0.536	1.418	0	1.664	Conserved hypothetical protein.
Os02t0150700-01	4 h	13.4567	20.5033	20.67	19.286	12.684	9.542	6.524	4.096	Zinc finger, RING-type domain containing protein.
Os02t0169300-01	4 h	225.02	1296.83	1541.98	986.582	948.038	1265.32	587.5	660.8	Similar to Phosphoglycerate kinase, cytosolic (EC 2.7.2.3).
Os02t0170100-02	4 h	5.41	400.323	404.438	380.574	268.004	345.072	170.212	193.756	Glycine cleavage H-protein family protein.
Os02t0175400-01	4 h	37.3167	59.7267	62.446	59.046	61.288	32.172	24.936	26.354	Similar to Vacuolar H(+)-ATPase subunit A (Fragment).
Os02t0178000-01	4 h	45.2067	60.4983	22.83	39.424	12.978	13.6	10.03	11.594	Similar to SNF1 related protein kinase-like protein.
Os02t0196800-01	4 h	10.61	122.315	149.266	127.11	111.834	107.958	35.21	58.474	Similar to Fumarylacetoacetase (Fragment).
Os02t0196800-02	4 h	4.82667	81.8817	86.194	73.236	55.552	44.534	18.564	24.928	Similar to Fumarylacetoacetase.
Os02t0200000-01	4 h	1.8	20.2033	13.762	7.598	14.256	10.052	2.572	5.184	Phosphatidylinositol transfer protein-like, N-terminal domain containing protein.
Os02t0255100-01	4 h	36.5667	13.4667	7.858	7.574	8.546	6.59	3.088	4.364	Mitochondrial protein phosphatase 2C protein 13, Pollen germination
Os02t0266800-01	4 h	0.0166667	20.3733	5.29	18.004	6.338	5.044	3.758	4.4	Transcriptional activator protein.
Os02t0269200-01	4 h	0.593333	311.435	180.312	49.794	50.534	103.402	52.406	16.366	Dynein light chain, type 1 family protein.
Os02t0273800-02	4 h	0	2.30167	0.106	0.89	0.04	0.004	0.01	1.278	Multi antimicrobial extrusion protein MatE domain containing protein.
Os02t0304900-01	4 h	163.583	60.955	67.388	24.562	44.322	54.528	18.714	37.5	Drought-induced 19 family protein, Drought resistance, Positive regulation of abscisic acid (ABA) response
Os02t0448400-01	4 h	0.563333	180.995	171.736	124.338	121.35	99.502	62.706	57.27	Similar to Synaptotagmin C.
Os02t0469600-01	4 h	2.68	1190.43	1422.01	1031.45	865.984	756.05	557.06	390.246	Similar to Cysteine proteinase 1 precursor (EC 3.4.22.-).
Os02t0498300-01	4 h	55.3867	33.62	34.894	43.262	32.806	21.598	6.84	11.824	Similar to non-imprinted in Prader-Willi/Angelman syndrome region protein 1.
Os02t0525600-01	4 h	0.733333	35.0867	25.662	35.16	17.498	8.492	6.314	4.7	Similar to H0502B11.1 protein.
Os02t0526000-01	4 h	41.98	33.75	22.354	25.17	24.646	8.568	1.588	10.522	Similar to H0502B11.6 protein.
Os02t0537700-01	4 h	0.433333	166.117	123.94	91.584	80.646	87.954	35.926	46.314	2-Cys peroxiredoxin (EC 1.11.1.15), Stomatal closure, Potassium deficiency tolerance
Os02t0556700-02	4 h	0.13	31.83	31.564	29.848	22.066	12.21	11.792	13.232	Similar to H0525C06.4 protein.
Os02t0562700-01	4 h	22.79	220.792	194.188	199.008	176.994	192.7	102.994	110.958	Similar to Gamma hydroxybutyrate dehydrogenase (EC 1.1.1.61).
Os02t0575200-01	4 h	51.3333	21.265	18.22	10.538	9.48	13.71	4.214	8.298	DNA/pantothenate metabolism flavoprotein, C-terminal domain containing protein.
Os02t0577100-01	4 h	0.2	87.0833	83.158	54.96	59.59	59.554	30.704	36.312	Zinc finger, RING/FYVE/PHD-type domain containing protein.
Os02t0591800-02	4 h	0.513333	232.238	210.692	147.286	144.104	119.192	101.062	134.582	Brix domain containing protein.
Os02t0596900-01	4 h	0.0133333	2.21	3.47	1.634	0.032	3.48	0	0.3	Actin/actin-like family protein.
Os02t0598500-00	4 h	77.7133	21.5167	14.35	8.412	6.288	3.302	4.6	5.56	Protein phosphatase 2C family protein.
Os02t0613200-03	4 h	0	14.86	8.692	16.026	9.754	3.464	0.188	2.826	Similar to regulatory subunit.
Os02t0614100-01	4 h	1.34333	40.8833	7.886	20.156	21.592	30.042	11.312	25.536	Golgi-localized nucleotide sugar transporter, UDP-glucose transporter, Modulation of cell wall biosynthesis and plant growth
Os02t0622400-01	4 h	338.09	382.17	313.4	368.464	287.976	226.906	153.054	177.026	Glycolipid transfer protein, GLTP domain containing protein.
Os02t0629000-01	4 h	0	10.4667	2.824	8.52	2.04	3.834	0.01	0.87	Protein of unknown function DUF584 family protein.
Os02t0646200-01	4 h	0	2.11667	0	0.098	0.01	0.344	0	0.374	Zinc finger, B-box domain containing protein.
Os02t0650800-00	4 h	0	1.33333	1.212	1.594	1.976	1.352	0.034	0.552	SNF2-related domain containing protein.
Os02t0692700-01	4 h	0.0366667	35.4033	4.704	16.984	16.074	14.226	6.534	1.314	Similar to PLATZ transcription factor.
Os02t0711200-01	4 h	0.0133333	14.56	14.71	10.066	6.144	8.926	1.074	5.508	Anion-transporting ATPase family protein.
Os02t0726500-01	4 h	188.273	4.81333	1.832	5.146	1.882	1.05	0.088	2.288	Protein of unknown function DUF246, plant domain containing protein.
Os02t0731200-01	4 h	0.0833333	25.5483	27.678	6.352	12.314	11.344	2.326	2.516	MADS-box transcription factor, Cold tolerance, Control of tillering
Os02t0733900-01	4 h	46.5	395.665	253.128	205.706	228.548	336.862	50.328	162.06	Conserved hypothetical protein.
Os02t0735200-02	4 h	0.05	88.5683	56.89	36.316	91.556	40.868	33.832	68.188	Cytosolic glutamine synthetase, Growth rate, Grain filling
Os02t0736400-01	4 h	49.6767	146.582	123.296	120.166	123.412	84.436	56.334	65.73	Cytosolic dihydroorotate dehydrogenase, Tolerance to salt and drought, Nitrosative stress response
Os02t0743400-01	4 h	0	2.44	0.004	1.14	0	0.16	0	0	Auxin transport protein REH1.
Os02t0753800-01	4 h	126.493	250.01	383.5	230.386	117.132	337.224	87.692	116.136	Calcium-binding protein, Annexin, Heat and drought stress tolerance
Os02t0760300-01	4 h	9.71333	865.345	1021.42	717.288	576.924	788.778	412.256	387.896	Similar to Immunophilin.
Os02t0777100-03	4 h	0	1.345	0.79	0.452	1.018	0.546	0	0.048	Similar to predicted protein.
Os02t0777400-01	4 h	5.35333	5.55	4.172	3.008	2.974	0.84	0	0.764	Similar to ER (ERECTA); transmembrane receptor protein kinase.
Os02t0807100-01	4 h	1.53667	6.36833	4.936	4.81	5.504	2.6	1.504	2.612	Similar to Starch synthase V.
Os02t0810500-01	4 h	0.0533333	14.585	6.096	4.648	3.736	5.204	1.798	2.724	RabGAP/TBC domain containing protein.
Os02t0816400-02	4 h	10.4667	0.453333	0.222	0.536	0	0	0	0.042	Protein of unknown function DUF3741 domain containing protein.
Os02t0823200-00	4 h	0	7.09	2.396	2.126	3.4	0	0	0.4	Similar to OSIGBa0136O08-OSIGBa0153H12.4 protein.
Os02t0829000-01	4 h	0	2.655	3.858	3.77	0.84	0.576	0.018	0.12	Hypothetical gene.
Os02t0831000-00	4 h	0.4	12.4533	7.858	10.45	6.242	4.592	3.206	2.24	Hypothetical protein.
Os03t0100800-01	4 h	0.4	61.9033	16.798	8.464	7.966	19.856	1.754	4.152	Plasma membrane H+-ATPase (EC 3.6.1.3).
Os03t0103600-00	4 h	3.15	29.4083	34.97	12.216	24.382	11.014	3.74	9.958	Hypothetical conserved gene.
Os03t0105800-01	4 h	0.05	8.30167	8.918	5.864	2.56	2.308	0.448	0.018	Hypothetical conserved gene.
Os03t0114800-01	4 h	0.0566667	32.8883	17.368	39.77	44.192	10.774	10.456	19.332	Major facilitator superfamily protein, Cd uptake, Grain Cd accumulation
Os03t0118100-01	4 h	0	1.46167	1.682	1.922	1.054	0.032	0.012	0.252	Conserved hypothetical protein.
Os03t0120100-01	4 h	0.256667	32.9933	54.652	32.912	33.156	29.232	11.3	17.122	Protein of unknown function DUF284, transmembrane eukaryotic family protein.
Os03t0129300-01	4 h	0	3.13833	0.538	0.994	4.156	0.22	0	1.454	Similar to Glyceraldehyde-3-phosphate dehydrogenase (EC 1.2.1.13) (Fragment).
Os03t0151900-01	4 h	150.11	108.838	89.638	87.306	61.992	38.632	44.73	65.64	Similar to Small GTP-binding protein.
Os03t0160900-01	4 h	213.133	139.242	134.316	119.702	112.048	98.158	57.5	66.916	Conserved hypothetical protein.
Os03t0161800-01	4 h	1.21333	374.228	375.718	333.444	283.368	245.568	205.606	196.472	Similar to SIPL.
Os03t0166200-00	4 h	0.153333	45.9633	34	36.88	27.992	30.402	9.47	18.41	Similar to Oxidoreductase.
Os03t0167500-02	4 h	1.82	18.01	6.748	12.166	14.592	7.948	7.98	10.174	Receptor-like membrane Ring-H2 (RMR) protein, Sorting receptor in transporting vicilin-like storage proteins
Os03t0171900-01	4 h	0	11.8917	2.658	6.902	7.786	3.594	2.736	4.128	Similar to Alanine:glyoxylate aminotransferase-like protein (Fragment).
Os03t0173900-01	4 h	0.916667	35.2933	15.104	13.696	18.174	7.58	5.418	7.164	Zinc finger, RING/FYVE/PHD-type domain containing protein.
Os03t0175800-01	4 h	0	7.84	1.818	0	0	3.892	0	0.028	Positive regulator of auxin response and transport, Regulation of grain size
Os03t0181500-01	4 h	0	33.165	48.92	14.608	20.502	12.6	9.654	8.394	Fatty acid elongase (beta-ketoacyl-CoA synthase), Shoot development
Os03t0181600-01	4 h	11.9467	1.14667	0	0	0.286	0.106	0	0	Similar to cDNA clone:J033068D01, full insert sequence.
Os03t0184100-01	4 h	58.0167	44.995	24.078	26.536	26.966	22.182	16.296	18.38	Conserved hypothetical protein.
Os03t0197300-01	4 h	5.93333	11.835	7.028	5.804	2.598	4.866	1.858	1.404	Similar to Cupin family protein, expressed.
Os03t0198200-01	4 h	69.2967	79.4867	117.444	128.334	68.778	82.5	19.776	53.054	Hypothetical protein.
Os03t0198300-01	4 h	56.9967	0.86	1.684	0.754	0.844	1.484	0	1.134	Heat shock protein DnaJ, N-terminal domain containing protein.
Os03t0205800-00	4 h	0.06	14.2233	9.874	27.178	21.85	0.48	0.17	0.018	Similar to Acetyltransferase, GNAT family protein, expressed.
Os03t0208900-01	4 h	31.51	57.8067	25.754	45.164	39.022	36.62	23.452	22.47	Similar to ADP-glucose pyrophosphorylase (Fragment).
Os03t0209000-01	4 h	54.26	298.763	199.836	203.376	160.312	116.662	111.956	107.462	Similar to MFP1 attachment factor 1.
Os03t0213400-01	4 h	10.6333	16.7183	14.552	11.184	13.71	8.468	7.744	5.512	Similar to RNA helicase.
Os03t0224200-02	4 h	56.5367	2.31333	1.78	3.088	6.672	1.104	0	1.218	B-type response regulator, Cytokinin signaling
Os03t0226400-02	4 h	0.0266667	26.6067	13.462	15.572	13.686	19.478	11.056	8.672	Similar to Metal tolerance protein 4.
Os03t0262700-02	4 h	0.0466667	32.45	27.644	28.136	13.916	21.946	8.542	6.938	Harpin-induced 1 domain containing protein.
Os03t0266100-01	4 h	1.05667	165.34	179.928	112.022	117.124	154.226	67.67	91.686	Zinc finger, LIM-type domain containing protein.
Os03t0279500-00	4 h	0.11	39.56	26.296	44.304	28.182	3.282	0.242	2.53	Similar to Helix-loop-helix DNA-binding domain containing protein.
Os03t0285700-01	4 h	99.7767	11513.8	13687.3	9303.62	6881.29	11508	5758.18	4811.63	Similar to L-ascorbate peroxidase.
Os03t0296500-00	4 h	0.06	21.96	29.844	10.56	12.772	17.82	7.844	5.706	Similar to Glycosyl hydrolases family 17 protein, expressed.
Os03t0296600-01	4 h	85.2867	41803.6	34926.8	33318.3	23344.4	35442.2	9094.45	12807.5	Similar to ECA1 protein.
Os03t0298700-01	4 h	0.0666667	6.68167	8.638	4.264	8.076	4.212	1.056	0.704	Hypothetical conserved gene.
Os03t0301800-01	4 h	5.03667	34.5333	34.568	22.228	17.552	11.346	8.22	4.812	Similar to Kinesin-like polypeptides 9 (Fragment).
Os03t0306900-01	4 h	0.203333	79.2183	44.176	61.112	42.344	28.378	25.422	24.144	Haem oxygenase-like, multi-helical domain containing protein.
Os03t0307000-01	4 h	0.453333	112.517	57.802	43.554	85.856	68.368	35.48	68.266	Conserved hypothetical protein.
Os03t0329500-01	4 h	0.01	2.44167	4.01	7.204	8.166	9.684	0.04	5.792	Similar to Endo-1,4-beta-glucanase (EC 3.2.1.4).
Os03t0340500-01	4 h	24.5467	41.12	23.99	28.364	28.148	40.338	15.516	10.826	Similar to Sucrose synthase (EC 2.4.1.13).
Os03t0340500-03	4 h	19.32	64.11	39.696	46.766	31.262	32.58	14.57	15.68	Similar to sucrose synthase2.
Os03t0342900-02	4 h	15.7733	134.47	105.008	89.282	107.862	70.902	40.644	33.424	Dormancyauxin associated family protein.
Os03t0342900-04	4 h	1.99	22.895	15.732	31.41	26.368	11.882	3.922	7.274	Dormancyauxin associated family protein.
Os03t0343500-01	4 h	1.97333	138.877	93.438	63.714	62.262	65.692	58.164	70.838	Similar to 60S ribosomal protein L22-2.
Os03t0364700-01	4 h	8.25	12.6317	7.716	15.37	8.328	4.518	3.326	5.032	Transcription elongation factor, TFIIS/CRSP70, N-terminal domain containing protein.
Os03t0381200-02	4 h	5.36333	11.525	10.916	3.958	3.238	2.714	0	1.564	Similar to Capping protein beta 3 subunit (Fragment).
Os03t0387900-02	4 h	0.39	0.873333	1.32	0	0.354	0.13	0	0.448	Conserved hypothetical protein.
Os03t0391700-01	4 h	0.0566667	13.9367	7.662	6.654	6.47	3.348	1.96	2.29	Helix-loop-helix DNA-binding domain containing protein.
Os03t0395100-01	4 h	0.03	5.90833	0.484	2.176	1.008	0.4	0.148	0.252	Protein phosphatase 2C domain containing protein.
Os03t0417700-01	4 h	0.226667	63.0267	69.578	64.578	64.658	41.528	18.084	10.602	Similar to Phytochrome P450.
Os03t0429000-01	4 h	45.0833	52.3333	59.164	39.564	42.762	65.378	8.946	23.546	Proteinase inhibitor I25, cystatin domain containing protein.
Os03t0586700-01	4 h	10.46	11.5533	11.862	8.158	11.826	7.14	4.146	2.854	Conserved hypothetical protein.
Os03t0597200-01	4 h	0.00333333	0.698333	0.446	0.776	0.358	0.328	0.004	0.154	Pentatricopeptide repeat protein, Chloroplast development
Os03t0621600-00	4 h	0.2	88.33	104.638	65.356	37.268	55.306	13.864	12.7	Transcriptional factor B3 domain containing protein.
Os03t0655400-01	4 h	7.25	748.188	588.714	257.868	336.464	411.708	70.972	76.728	Similar to LIP5.
Os03t0670100-01	4 h	0.0533333	42.855	48.84	21.936	24.294	33.922	17.37	34.206	Similar to ATP-binding protein of ABC transporter.
Os03t0673800-01	4 h	18.1867	7.6	8.08	3.804	4.56	3.378	2.214	2.33	Conserved hypothetical protein.
Os03t0689100-01	4 h	68.1733	22.0683	16.46	15.3	25.12	11.436	6.76	7.456	Histidine acid phosphatase family protein.
Os03t0694500-01	4 h	0.2	122.387	78.006	79.77	70.636	58.488	43.066	42.918	Similar to Permease 1.
Os03t0698800-01	4 h	18.6633	14.65	9.38	4.796	8.904	6.218	2.896	3.066	Ankyrin domain containing protein.
Os03t0708000-01	4 h	1.13667	370.237	346.148	276.484	175.698	254.748	75.974	116.174	Phospholipase A2 family protein.
Os03t0712700-03	4 h	204.12	181.582	158.634	157.792	116.288	118.896	89.544	72.638	Similar to Phosphoglucomutase.
Os03t0719800-01	4 h	0.03	2.90667	0.568	5.366	4.686	2.956	0.066	1.006	Phytochrome A, Photoreceptor
Os03t0726500-01	4 h	6.76667	41.3883	13.43	20.956	16.9	3.926	2.796	4.99	Protein of unknown function DUF81 domain containing protein.
Os03t0729800-00	4 h	8.66667	2.51333	2.226	1.568	1.658	1.052	0	0.242	Hypothetical conserved gene.
Os03t0734100-01	4 h	0.96	703.415	474.404	445.552	220.274	348.772	136.846	184.654	Conserved hypothetical protein.
Os03t0747900-00	4 h	0.956667	3.51833	0.558	1.816	1.372	0.592	0.444	1.224	Similar to Myosin heavy chain class XI E1 protein.
Os03t0764600-01	4 h	0.0266667	5.18333	1.308	1.976	0.584	0.07	0.006	0.536	Homeodomain-like containing protein.
Os03t0765400-02	4 h	0.0533333	144.405	20.87	36.946	19.84	22.572	14.854	14.728	Conserved hypothetical protein.
Os03t0772300-01	4 h	2.27333	9	5.708	2.152	3.236	2.57	1.446	0.622	Conserved hypothetical protein.
Os03t0774600-01	4 h	241.273	589.385	527.086	277.442	397.18	490.54	170.368	250.89	Conserved hypothetical protein.
Os03t0816000-01	4 h	0	0.965	0.044	1.65	0.37	0.232	0	0.514	Hypothetical conserved gene.
Os03t0821900-01	4 h	11.9733	18.8617	13.796	11.51	26.796	28.564	7.252	6.828	Similar to Protein kinase APK1A, chloroplast precursor (EC 2.7.1.-).
Os03t0821900-02	4 h	28.4033	89.5067	67.862	61.588	132.388	139.694	37.284	34.512	Similar to Protein kinase APK1B.
Os03t0822000-02	4 h	3.91333	18.0283	14.106	8.79	7.194	6.422	1.862	3.876	Alpha-expansin OsEXPA7.
Os03t0824200-01	4 h	16.8767	179.397	189.558	157.778	110.806	106.844	68.864	100.498	Methyltransferase small domain containing protein.
Os03t0832600-01	4 h	1372.42	179.4	128.468	102.406	78.768	43.702	27.2	33.85	Similar to Galactokinase (EC 2.7.1.6) (Galactose kinase).
Os04t0101700-01	4 h	3.66333	50.2933	52.584	42.616	20.766	39.828	8.102	12.632	Engulfment and cell motility, ELM domain containing protein.
Os04t0162701-00	4 h	5.13333	657.12	457.558	452.398	434.454	338.306	159.28	263.816	Hypothetical gene.
Os04t0164900-01	4 h	99.9	154.547	145.75	118.994	94.386	91.374	70.584	45.446	Pullulanase-type starch debranching enzyme (EC 3.2.1.41)
Os04t0201000-00	4 h	0	0.831667	2.624	1.666	1.778	0.56	0	1.084	Similar to OSIGBa0113K06.10 protein.
Os04t0249700-01	4 h	0	21.535	4.836	17.15	6.8	2.944	5.242	7.898	Similar to transposon protein.
Os04t0250200-01	4 h	108.813	14.9467	13.614	9.714	11.318	6.058	3.516	5.154	Conserved hypothetical protein.
Os04t0289600-01	4 h	0.176667	159.168	227.874	92.798	82.574	100.276	19.072	16.934	Allergen V5/Tpx-1 related family protein.
Os04t0380200-02	4 h	56.9267	25.5583	24.868	41.442	43.21	35.378	3.404	11.934	Hypothetical conserved gene.
Os04t0382300-03	4 h	0	1.53833	0.016	1.038	0.09	0	0	0.2	Similar to OSIGBa0092E09.6 protein.
Os04t0387900-01	4 h	0.636667	353.817	404.752	68.104	138.496	143.628	82.754	78.56	Similar to AT.I.24-6 protein (Fragment).
Os04t0394200-01	4 h	26.49	30.3983	10.652	6.568	6.764	9.148	7.488	32.548	Similar to 2-oxoglutarate dehydrogenase E2 subunit.
Os04t0483200-01	4 h	0.513333	8.4	2.672	0.978	4.36	3.632	0.564	2.464	Steroid nuclear receptor, ligand-binding domain containing protein.
Os04t0483200-02	4 h	0	5.69167	0.616	0.232	3.646	2.302	0.188	2.74	Similar to H0805A05.1 protein.
Os04t0483500-01	4 h	0.0333333	42.72	24.512	38.522	32.204	14.7	16.966	15.972	Beta-ketoacyl-CoA reductase, Cuticular wax biosynthesis, Fatty acid elongation
Os04t0486600-01	4 h	3.43	1681.5	1251.74	1078.62	1184	974.552	829.134	891.078	Similar to Glyceraldehyde-3-phosphate dehydrogenase, cytosolic 3 (EC 1.2.1.12).
Os04t0497600-01	4 h	0.123333	73.585	35.416	44.166	43.062	48.134	33.446	41.362	Lupus La protein family protein.
Os04t0503500-01	4 h	79.2367	80.4267	51.752	104.188	57.454	24.814	27.592	12.168	Leucine-rich repeat, cysteine-containing subtype containing protein.
Os04t0516600-01	4 h	139.937	134.148	129.44	89.022	72.882	89.21	44.966	38.696	Pyridoxal phosphate-dependent transferase, major region, subdomain 1 domain containing protein.
Os04t0524900-00	4 h	0.146667	43.39	34.986	14.484	38.672	19.372	9.69	24.47	Similar to OSIGBa0153E02-OSIGBa0093I20.16 protein.
Os04t0525700-01	4 h	19.5633	123.133	130.52	47.274	53.714	92.138	50.638	22.4	Similar to Serine carboxypeptidase II precursor (EC 3.4.16.6) (Carboxypeptidase D) (Bri1 suppressor 1) [Contains: Serine carboxypeptidase II chain A; Serine carboxypeptidase II chain B].
Os04t0543900-02	4 h	2.87333	65.555	39.254	38.606	27.288	22.14	20.5	25.174	Similar to Glutamate dehydrogenase 2.
Os04t0566500-04	4 h	34.51	35.1	34.416	32.322	31.716	17.912	15.71	7.648	Similar to Argonaute protein.
Os04t0570800-01	4 h	1.83	57.3683	55.89	35.772	43.458	58.162	19.834	25.466	Protein of unknown function DUF248, methyltransferase putative family protein.
Os04t0577337-00	4 h	0	6.19	1.66	3.75	2.998	1.502	0	1.406	Conserved hypothetical protein.
Os04t0577375-00	4 h	0	6.22167	1.618	4.802	4.944	0.042	0	1.068	Hypothetical conserved gene.
Os04t0578800-02	4 h	0	5.41333	2.3	2.616	2.432	1.514	0.16	0.942	Protein of unknown function DUF604 family protein.
Os04t0586100-01	4 h	0	11.6017	2.816	1.112	0	0	0	4.11	Protein of unknown function DUF581 family protein.
Os04t0592400-02	4 h	0.0933333	19.88	22.048	12.956	9.656	5.942	4.126	4.16	Hypothetical conserved gene.
Os04t0598000-01	4 h	1.30333	491.413	207.948	364.034	211.778	191.14	145.386	184.392	Similar to OSJNba0093F12.14 protein.
Os04t0603200-01	4 h	0	3.33333	0.008	2.358	0.606	0	0	1.836	Similar to C-terminal zinc-finger (Fragment).
Os04t0614600-01	4 h	28.4533	289.527	312.544	162.542	211.718	189.948	121.032	69.4	Similar to Viroid RNA-binding protein (Fragment).
Os04t0614600-02	4 h	1.16	104.322	86.716	54.5	56.248	60.29	31.164	22.184	Similar to OSIGBa0126B18.7 protein.
Os04t0616900-01	4 h	0.26	145.948	147.422	75.964	118.534	107.932	50.374	57.604	Similar to H0525G02.14 protein.
Os04t0635100-00	4 h	0	46.4433	0	0.036	10.186	13.82	0	1.444	Similar to H0315F07.12 protein.
Os04t0635800-03	4 h	0.29	20.4833	6.322	7.028	5.546	1.264	0.836	6.87	Acyl-CoA N-acyltransferase domain containing protein.
Os04t0639000-01	4 h	0	41.9183	20.016	0.048	0	1.17	0.074	1.214	Conserved hypothetical protein.
Os04t0642100-01	4 h	6.5	294.728	336.616	294.642	283.18	269.178	84.022	116.794	Microtubule-associated protein EB1.
Os04t0644700-00	4 h	22.03	97.42	105.094	98.414	78.32	87.382	24.62	28.18	Coatomer, epsilon subunit domain containing protein.
Os04t0653000-01	4 h	81.67	329.268	307.62	211.832	174.68	179.64	163.26	150.15	Jasmonic acid (JA) signalling repressor, Regulation of spikelet development
Os04t0683600-01	4 h	0.496667	11.3183	8.95	6.796	5.892	3.95	1.404	1.796	Similar to H0306F12.6 protein.
Os05t0103200-02	4 h	0.643333	175.12	164.93	188.656	142.272	135.15	44.118	65.2	Cyclophilin-like domain containing protein.
Os05t0112900-01	4 h	7.43333	1.67	0.224	0.78	0.878	0.374	0	0.912	Pentatricopeptide repeat domain containing protein.
Os05t0125100-01	4 h	1.81667	2.26	0.166	0.488	0.122	0.298	0	0.01	Conserved hypothetical protein.
Os05t0141800-00	4 h	0.0266667	3.615	0	0.374	0	0.93	0	0.494	Similar to S-adenosylmethionine decarboxylase proenzyme.
Os05t0147500-03	4 h	0	1.19667	0.348	0.854	0.668	0	0	0.358	Similar to DEGP2 (DEGP PROTEASE 2); serine-type peptidase/ trypsin.
Os05t0156300-01	4 h	0	40.1733	30.06	18.23	21.238	23.048	14.818	13.342	Similar to protein disulfide isomerase.
Os05t0156300-02	4 h	0.35	82.1617	96.572	75.128	52.974	56.066	36.426	47.692	Similar to Protein disulfide isomerase.
Os05t0156300-03	4 h	0.46	161.128	146.572	112.312	93.382	88.856	71.372	48.288	Similar to Protein disulfide isomerase.
Os05t0170800-01	4 h	0.06	30.4333	27.268	23.97	17.66	15.018	8.068	9.834	ApaG domain containing protein.
Os05t0171900-01	4 h	0	3.425	0	0.386	1.522	0.3	0.008	0.808	Glyoxalase/bleomycin resistance protein/dioxygenase domain containing protein.
Os05t0188100-01	4 h	35.4167	154.788	140.912	102.034	100.486	108.692	55.816	32.154	Conserved hypothetical protein.
Os05t0241000-01	4 h	0.06	23.7833	24.846	16.534	10.204	6.65	3.5	6.466	Prefoldin domain containing protein.
Os05t0311000-02	4 h	0	7.415	6.864	6.992	3.194	2.888	0	2.226	Similar to delta-COP.
Os05t0344200-01	4 h	0.0933333	30.3667	11.854	12.846	10.97	23.132	3.524	8.442	Conserved hypothetical protein.
Os05t0398000-01	4 h	0	11.8067	4.424	0.776	1.966	0.82	0.588	1.946	Similar to Cyclin-P3-1.
Os05t0399700-01	4 h	0.716667	12.0933	0.016	0.196	0	0	0	0	Chitinase (EC 3.2.1.14).
Os05t0415700-01	4 h	0.19	58.3283	14.978	8.502	5.146	19.128	1.342	6.662	Glycoside hydrolase, family 20 protein.
Os05t0426400-01	4 h	3.09	4.14833	2.76	1.538	1.164	0.668	0.092	0.1	Glycosyl transferase, family 8 domain containing protein.
Os05t0430700-01	4 h	103.837	67.4117	50.694	45.508	48.37	44.124	17.948	21.318	Protein of unknown function DUF803 family protein.
Os05t0438500-01	4 h	5.83667	35.7433	4.4	1.276	108.476	29.176	1.238	6.896	Similar to Soluble inorganic pyrophosphatase (EC 3.6.1.1) (Pyrophosphate phospho- hydrolase) (PPase).
Os05t0475400-01	4 h	12.4267	18.705	10.12	14.942	10.34	3.784	0.018	1.348	Similar to Alanine:glyoxylate aminotransferase-like protein (Fragment).
Os05t0475400-02	4 h	10.0833	3.28167	2.614	3.238	2.816	1.466	0	0.572	Aminotransferase, Regulation of abiotic stress responses
Os05t0498400-01	4 h	1058	466.997	213.154	443.052	760.598	366.158	133.738	425.466	Similar to Protein translation factor SUI1.
Os05t0508300-01	4 h	0.06	16.68	6.234	18.116	9.42	3.802	3.006	2.274	Similar to Papain-like cysteine peptidase XBCP3.
Os05t0508500-01	4 h	0.0366667	24.0367	21.6	15.064	13.526	17.344	9.542	9.552	Protein of unknown function DUF594 domain containing protein.
Os05t0508500-02	4 h	14.76	2510.76	2323.69	1736.99	1423.17	1763.58	1013.23	927.064	Similar to Thioredoxin H.
Os05t0518600-01	4 h	0.0233333	10.975	6.85	5.792	6.288	6.424	2.364	5.488	Similar to SL-TPS/P.
Os05t0518600-02	4 h	0.00666667	2.74	2.046	1.42	2.212	2.208	0.186	1.228	Trehalose-6-phosphate synthase, Abiotic stress tolerance
Os05t0522500-01	4 h	13.0833	14.1067	8.906	8.13	15.372	6.13	3.906	6.278	Similar to Hexokinase 1 (EC 2.7.1.1).
Os05t0555600-02	4 h	0.07	10.73	5.282	3.606	2.446	3.666	1.058	1.734	Similar to NADH-glutamate synthase 2.
Os05t0557200-02	4 h	0.703333	79.9067	114.002	54.008	95.826	78.03	36.538	17.12	Armadillo-type fold domain containing protein.
Os05t0563400-01	4 h	0	1.67167	0.004	0.816	0.226	0.212	0	0.084	Auxin response factor, Transcription factor, Regulation of lateral root growth
Os05t0565400-01	4 h	0.156667	93.955	104.188	24.77	48.562	51.862	10.35	15.932	Protein of unknown function DUF561 family protein.
Os05t0573700-02	4 h	2.02	125.923	109.256	134.412	85.462	105.716	54.798	59.012	Similar to Ketol-acid reductoisomerase.
Os05t0574400-01	4 h	0.603333	408.51	457.824	335.034	263.728	347.682	178.766	267.128	Similar to Malate dehydrogenase.
Os05t0580000-01	4 h	0.306667	66.86	53.408	54.978	43.982	58.374	6.084	18.878	Chloroplastic/amyloplastic ADP-glucose pyrophosphorylase large subunit, Starch synthesis in the early stage of developing endosperm, Stem starch accumulation
Os05t0584200-02	4 h	14.4333	254.918	379.076	333.504	234.522	275.878	52.04	103.338	Similar to Late embryogenesis abundant protein Lea14-A.
Os05t0589700-01	4 h	0.0233333	10.5167	0.732	2.042	2.782	1.494	1.456	1.194	Similar to cDNA, clone: J090072P03, full insert sequence.
Os05t0594700-01	4 h	4.42667	46.1433	19.582	14.742	16.3	14.568	11.944	8.264	Hyperosmolality-gated calcium-permeable channel, Osmolality-sensitive OSCA channel
Os06t0111800-03	4 h	0.02	22.835	27.922	20.306	22.782	16.826	8.592	16.582	Similar to cDNA clone:001-123-B04, full insert sequence.
Os06t0127000-03	4 h	19.58	64.84	48.894	33.588	21.23	24.334	16.83	21.436	Peroxisomal biogenesis factor 11 family protein.
Os06t0129400-02	4 h	0.02	28.575	17.526	9.998	4.388	2.818	6.116	9.94	Vacuolar phosphate efflux transporter, Pi homeostasis
Os06t0133000-02	4 h	0.0233333	10.2017	6.514	7.988	5.282	3.062	2.102	13.306	Granule-bound starch synthase 1, Starch biosynthesis
Os06t0136600-01	4 h	0.483333	352.887	342.004	291.974	291.86	293.034	183.294	183.87	Similar to Enolase 1 (EC 4.2.1.11) (2-phosphoglycerate dehydratase 1) (2-phospho- D-glycerate hydro-lyase 1).
Os06t0136600-02	4 h	0.723333	328.953	301.61	261.514	241.264	253.24	145.338	144.262	Similar to Enolase.
Os06t0143400-01	4 h	47.67	37.515	27.122	29.854	81.478	27.304	12.452	43.92	Similar to Acyl-ACP thioesterase (Fragment).
Os06t0152400-01	4 h	0.03	45.855	23.052	22.19	16.03	14.894	17.432	15.038	Similar to Hexaprenyldihydroxybenzoate methyltransferase, mitochondrial precursor (EC 2.1.1.114) (Dihydroxyhexaprenylbenzoate methyltransferase) (3,4- dihydroxy-5-hexaprenylbenzoate methyltransferase) (DHHB methyltransferase) (DHHB-MT) (DHHB-MTase).
Os06t0155400-00	4 h	0.11	40.7617	34.796	11.1	21.986	3.976	10.876	3.398	Conserved hypothetical protein.
Os06t0163200-01	4 h	14.82	317.667	267.622	241.828	153.006	201.62	165.664	137.7	Esterase/lipase/thioesterase domain containing protein.
Os06t0178900-01	4 h	0.256667	125.205	107.318	76.698	91.498	58.904	54.222	58.19	Vacuolar H+-pyrophosphatase (EC 3.6.1.1) (Ovp2).
Os06t0188550-01	4 h	17.91	9.05167	4.766	4.006	10.786	5.208	1.652	1.602	Conserved hypothetical protein.
Os06t0194900-01	4 h	0.626667	139.023	78.946	87.888	89.31	72.846	66.922	72.268	Sucrose synthase 2 (EC 2.4.1.13).
Os06t0234300-00	4 h	0	2.36833	3.452	0.164	0.258	2.216	0.006	0.224	Hypothetical conserved gene.
Os06t0256500-01	4 h	53.0133	199.748	249.54	217.788	180.79	141.988	113.414	120.072	Similar to Glucose-6-phosphate isomerase.
Os06t0265000-01	4 h	0.413333	165.832	108.996	89.228	119.474	76.688	59.016	83.078	Asparagine synthetase, Long-distance transport of asparagine
Os06t0285200-01	4 h	0.856667	158.498	227.754	178.62	88.294	148.042	27.558	28.798	Similar to Leafy cotyledon 1-like L1L protein.
Os06t0299300-01	4 h	19.4833	21.185	30.61	12.432	3.394	3.134	0.122	2.824	Short-chain dehydrogenase/reductase SDR domain containing protein.
Os06t0308000-01	4 h	0.02	12.7817	7.168	8.622	5.292	5.128	2.676	1.342	Similar to Trigger factor-like protein.
Os06t0492300-01	4 h	0.07	13.1067	1.516	0	2.62	1.836	0	2.88	Conserved hypothetical protein.
Os06t0531200-02	4 h	10.1967	179.977	149.954	134.618	119.146	130.484	58.192	56.372	Hypothetical conserved gene.
Os06t0559400-02	4 h	0.653333	246.602	261.42	248.334	114.612	205.144	71.774	14.402	Conserved hypothetical protein.
Os06t0573600-03	4 h	0.0266667	2.62167	1.844	2.264	0.258	1.712	0.042	0.504	Similar to Beta-galactosidase.
Os06t0619000-01	4 h	9.06667	1.45167	1.16	0.556	1.196	0.374	0.006	0.094	NB-ARC domain containing protein.
Os06t0684000-02	4 h	0.0533333	17.285	6.906	7.664	10.868	8.598	5.336	4.27	Similar to External rotenone-insensitive NADPH dehydrogenase.
Os06t0697000-01	4 h	0.1	16.8617	5	0.296	14.708	21.534	0.096	3.822	Similar to Xyloglucan endo-transglucosylase/hydrolase 1.
Os06t0697000-02	4 h	0.41	37.0167	7.264	0.786	43.02	34.628	0.708	13.018	Similar to Xyloglucan endo-transglucosylase/hydrolase 1.
Os06t0701200-01	4 h	1222.79	41.1467	41.032	41	26.208	21.812	15.952	14.838	UTP--glucose-1-phosphate uridylyltransferase family protein.
Os06t0707200-01	4 h	13.2	13.16	0.35	0.806	1.834	1.316	0.018	1.522	Glycosyltransferase AER61, uncharacterized domain containing protein.
Os06t0715500-03	4 h	0.493333	204.95	195.458	90.206	81.31	113.79	67.642	47.59	Similar to Translocon-associated protein alpha subunit precursor (TRAP-alpha) (Signal sequence receptor alpha subunit) (SSR-alpha).
Os06t0716700-03	4 h	0.21	8.88833	19.052	3.048	0	2.534	0	0	Similar to Heat shock protein 90.
Os06t0725000-01	4 h	0.816667	263.702	354.028	380.05	126.914	192.468	27.148	38.848	Similar to Senescence-associated protein DIN1.
Os06t0727200-02	4 h	9.10667	214.328	205.278	187.52	129.786	141.964	94.33	97.23	Catalase isozyme B (EC 1.11.1.6) (CAT-B).
Os06t0730900-03	4 h	0.0466667	46.745	52.332	33.454	25.958	27.848	20.492	19.662	Peptidase A22B, signal peptide peptidase domain containing protein.
Os07t0102400-01	4 h	0.136667	33.1433	27.382	17.778	25.132	10.9	9.332	18.286	Protein of unknown function DUF1084 family protein.
Os07t0148800-01	4 h	0.113333	47.6767	26.318	35.702	31.29	15.684	13.674	12.486	Conserved hypothetical protein.
Os07t0158800-01	4 h	0.0666667	36.6317	17.564	20.534	11.36	13.728	6.71	8.094	Protein of unknown function DUF266, plant family protein.
Os07t0159800-01	4 h	3131.5	1847.52	1543.45	1504.94	1204.86	1334.33	934.494	750.61	MD-2-related lipid-recognition domain containing protein.
Os07t0159800-02	4 h	715.657	655.09	485.234	458.068	363.102	348.362	265.484	183.178	Similar to ML domain protein.
Os07t0164700-01	4 h	278.553	22.8167	27.178	16.218	17.33	26.956	7.86	10.336	Similar to Helicase-like protein [Oryza sativa (japonica cultivar-group)].
Os07t0164800-01	4 h	0.14	138.08	85.776	65.886	81.26	88.456	31.526	69.644	Conserved hypothetical protein.
Os07t0203900-00	4 h	0.0133333	1.90333	0.656	1.54	1.262	2.232	0	0.328	Pentatricopeptide repeat domain containing protein.
Os07t0235700-01	4 h	6.01333	19.18	2.336	2.504	0.832	2.724	1.242	0.552	Similar to cDNA clone:J023006M12, full insert sequence.
Os07t0240600-01	4 h	0	1.115	1.724	0.954	0.538	0.256	0	0.32	UDP-glucuronosyl/UDP-glucosyltransferase family protein.
Os07t0273700-00	4 h	0	1.83333	0.482	0.938	1.328	0.244	0	0.556	Disease resistance protein domain containing protein.
Os07t0420700-01	4 h	12.4533	72.8567	66.02	53.968	39.904	34.36	21.824	17.032	Similar to Alpha-glucosidase like protein.
Os07t0459200-02	4 h	0	2.08667	2.366	1.848	0.718	1.99	0.014	1.112	Similar to ubiquinone biosynthesis protein ubiB.
Os07t0501700-01	4 h	2.59333	573.132	490.612	439.466	420.714	280.126	148.196	157.936	C2 calcium-dependent membrane targeting domain containing protein.
Os07t0529800-01	4 h	88.5667	770.322	440.388	328.952	334.046	363.732	204.422	490.546	Protein translation factor SUI1 homolog (GOS2 protein).
Os07t0547700-00	4 h	0.09	5.64	3.056	1.38	0.728	3.066	0.028	3.304	Conserved hypothetical protein.
Os07t0553900-01	4 h	7.09	4.79333	4.542	6.802	5.502	0.28	0.098	0.274	Conserved hypothetical protein.
Os07t0581366-00	4 h	0.0333333	9.615	3.458	4.774	5.482	2.29	1.898	3.688	Zinc finger, C2H2 domain containing protein.
Os07t0587250-00	4 h	0	14.0917	3.83	6.422	2.408	1.942	0.092	0.264	Hypothetical conserved gene.
Os07t0603500-00	4 h	0.13	6.93667	5.472	4.152	3.48	3.542	0.768	1.198	Peptidase A1 domain containing protein.
Os07t0603700-01	4 h	0.19	38.97	26.392	38.104	29.346	22.608	4.704	4.218	CYP78A13 (Cytochrome P450), Size control between embryo and endosperm
Os07t0604000-01	4 h	16.99	55.0383	61.118	37.558	46.246	33.04	23.65	35.59	Similar to 6-phosphogluconolactonase-like protein.
Os07t0607400-01	4 h	3.21	41.2017	41.354	48.214	46.292	38.008	15.03	14.124	Pectin lyase fold/virulence factor domain containing protein.
Os07t0635900-01	4 h	43.1333	251.265	30.26	29.044	9.536	6.804	2.604	7.244	Hydrophobic protein LTI6A (Low temperature-induced protein 6A).
Os07t0640200-01	4 h	13.7067	85.5883	88.38	39.39	62.65	25.752	22.738	20.594	Carbohydrate kinase, FGGY family protein.
Os07t0646600-01	4 h	0.316667	14.6	5.398	9.468	12.65	7.246	2.656	6.6	Conserved hypothetical protein.
Os07t0668100-01	4 h	0.00666667	12.0967	14.046	8.782	7.118	11.206	4.808	3.562	Conserved hypothetical protein.
Os07t0669100-02	4 h	15.2733	49.0283	26.984	41.544	23.654	9.378	14.742	11.488	Similar to Xylose isomerase.
Os07t0676600-01	4 h	0.0333333	4.16667	0.368	0	0.298	1.608	0.012	0.508	HLH (helix-loop-helix) protein, Mediation of defense to brown planthopper (BPH)
Os07t0679000-01	4 h	0.0166667	4.83167	1.8	1.272	0.678	1.55	0.052	0.298	Similar to Potassium transporter 2 (AtPOT2) (AtKUP2) (AtKT2).
Os07t0685600-01	4 h	0.23	1.52667	0.51	0.158	0.796	0.04	0.074	0.114	Conserved hypothetical protein.
Os07t0685650-01	4 h	0	10.615	6.018	0.49	4.42	1.146	0.036	3.484	Hypothetical gene.
Os07t0693800-01	4 h	0	9.41833	3.658	1.654	2.976	0.836	0.05	2.922	Omega-3 fatty acid desaturase, Acclimation to low-temperature stress, Defense response
Os07t0695100-01	4 h	0.106667	24.6067	14.254	7.61	12.074	8.67	9.22	7.332	Pseudo response regulator, Heading date, Long-day repression
Os07t0695100-02	4 h	0.21	38.8933	10.526	9.912	19.15	10.52	6.234	5.364	Similar to Two-component response regulator-like PRR37.
Os08t0113100-01	4 h	0.423333	257.792	307.13	167.954	197.054	178.222	111.764	132.762	Similar to Fructokinase (Fragment).
Os08t0113100-02	4 h	0.35	107.323	98.712	68.446	84.246	55.048	32.286	31.382	Similar to cDNA clone:J023041C07, full insert sequence.
Os08t0126300-02	4 h	1.69333	773.685	623.466	567.234	478.246	576.788	415.644	425.786	Similar to Glyceraldehyde-3-phosphate dehydrogenase (Fragment).
Os08t0130900-01	4 h	12.7933	8.625	5.86	5.272	4.614	4.474	0.708	3.19	Similar to galactosyltransferase family.
Os08t0135500-01	4 h	5.66	4722.43	4314.23	3532.58	2497.75	2708.92	1275.63	1500.19	X8 domain containing protein.
Os08t0135900-01	4 h	21.1533	26.1567	21.614	19.29	17.938	25.462	10.168	14.984	Similar to Tryptophan synthase beta chain 1 (EC 4.2.1.20) (Orange pericarp 1) (Fragment).
Os08t0135900-02	4 h	39.03	104.642	79.668	72.556	59.946	50.492	33.032	47.742	Similar to Tryptophan synthase beta-subunit.
Os08t0159900-01	4 h	6.19667	3.80167	6.36	2.59	5.402	4.416	0.958	3.84	DEAD-like helicase, N-terminal domain containing protein.
Os08t0162100-01	4 h	0.49	6.60667	6.17	4.626	7.658	4.498	1.852	3.708	Transcriptional co-repressor, Regulation of meristem fate
Os08t0174700-01	4 h	0.06	21.325	13.16	10.39	9.692	7.884	1.744	1.39	A member of the somatic embryogenesis receptor kinases (SERKs) family, Brassinosteroid (BR) signaling, Regulation of plant architecture
Os08t0175200-01	4 h	0.146667	65.0283	79.49	93.54	147.776	67.178	26.852	62.946	Protein of unknown function DUF292, eukaryotic domain containing protein.
Os08t0200100-01	4 h	0.0866667	3.235	7.798	23.474	13.962	2.862	0.01	1.096	Ribonucleotide reductase-related domain containing protein.
Os08t0276400-01	4 h	0	5.21833	0.624	0.524	1.034	0.464	0.13	0.364	Serine/threonine protein kinase domain containing protein.
Os08t0293100-01	4 h	0	6.22333	22.414	27.008	55.784	10.78	0.124	2.352	Conserved hypothetical protein.
Os08t0299000-01	4 h	524.347	420.837	338.836	288.97	280.306	259.77	153.6	155.274	Mediator of ErbB2-driven cell motility (Memo), related domain containing protein.
Os08t0357000-02	4 h	0.51	302.695	303.93	310.926	174.698	215.274	111.422	66.14	Similar to wound responsive protein.
Os08t0424500-02	4 h	0.0366667	34.7867	30.424	41.81	31.772	23.664	11.666	11.134	Similar to Betaine aldehyde dehydrogenase.
Os08t0428400-02	4 h	0	33.6517	9.91	19.328	17.498	6.97	3.492	2.808	Similar to ZIM motif family protein.
Os08t0453200-01	4 h	0.12	192.783	67.044	129.43	106.522	66.162	15.78	8.722	Similar to Auxin-repressed protein.
Os08t0453200-02	4 h	0.37	167.2	42.688	96.488	80.85	21.582	10.082	11.574	Non-protein coding transcript.
Os08t0476000-01	4 h	0	1.25167	4.658	3.976	5.16	1.712	0.006	1.142	Conserved hypothetical protein.
Os08t0483200-01	4 h	0.0133333	1.515	0.802	0.902	0.856	1.226	0.05	0.754	Nucleotide-binding, alpha-beta plait domain containing protein.
Os08t0497300-03	4 h	0	23.655	19.608	22.214	17.84	3.952	1.2	0.782	Similar to phosphatidylinositol transporter/ transporter.
Os08t0499300-01	4 h	12.9333	2.965	2.422	3.992	2.324	0	0	0.366	WRKY transcription factor 30.
Os08t0499300-02	4 h	0	2.13667	0.36	5.636	2.648	0.926	0.006	0.08	Similar to WRKY transcription factor 42 (Fragment).
Os08t0508000-01	4 h	0	2.01333	1.668	0.5	1.556	3.034	0	0.014	Cytochrome P450 family protein.
Os08t0515800-01	4 h	0.0166667	29.8183	21.174	12.046	11.008	9.218	7.31	13.174	Mitochodrial transcription termination factor-related family protein.
Os08t0516600-01	4 h	49.59	21.26	23.884	20.356	14.534	4.028	1.072	0.698	Conserved hypothetical protein.
Os08t0519600-01	4 h	0.05	23.35	12.928	16.732	19.31	12.4	9.004	9.028	Protein of unknown function DUF1666 family protein.
Os08t0525000-01	4 h	0.0566667	40.07	30.64	12.968	25.952	33	14.882	33.002	Ras GTPase family protein.
Os08t0536300-01	4 h	0	0.955	2.522	1.288	1.692	0.474	0	0.008	Similar to Hd1.
Os08t0549100-01	4 h	54.4433	1616.78	1649.94	1276.01	1232.82	1194.72	815.762	717.14	Similar to Peroxisome type ascorbate peroxidase.
Os08t0558200-01	4 h	0.13	31.37	28.818	38.422	22.812	21.624	10.992	12.11	Thioredoxin fold domain containing protein.
Os08t0562500-01	4 h	0.123333	114.985	77.758	23.77	46.754	44.932	51.072	40.952	BAHD acyltransferase-like protein, Control of grain size and leaf angle, Regulation of brassinosteroid homeostasis
Os08t0562500-02	4 h	0.0233333	4.49333	0.492	0.324	0.294	0.048	0.116	0.36	Similar to Acyltransferase.
Os09t0309700-01	4 h	0.03	22.9283	18.492	23.504	17.382	16.414	8.592	10.736	Ethylene response factor, Transcription factor, Negative regulation of ethylene biosynthesis, Drought tolerance
Os09t0346400-02	4 h	12.74	8.22	2.962	2.924	0.478	1.876	0	3.13	Hypothetical conserved gene.
Os09t0376900-02	4 h	1.88333	0.361667	0	0.02	0.316	0.094	0	0.026	Similar to Potassium transporter 23.
Os09t0379900-02	4 h	0.0533333	8.36167	11.244	17.672	23.516	20.858	1.018	14.416	Similar to Beta-glucan binding protein.
Os09t0394900-01	4 h	545.667	272.803	284.698	211.45	216.316	181.132	150.224	185.97	Similar to Annexin-like protein.
Os09t0440200-01	4 h	21.3433	10.595	14.078	6.638	8.722	6.092	0.486	3.054	BRCT domain containing protein.
Os09t0453300-01	4 h	0.08	41.76	21.178	23.592	7.578	30.1	9.578	5.136	Annexin family protein.
Os09t0487700-01	4 h	0.45	50.7967	58.556	28.574	35.732	31.804	20.116	30.224	Ovarian tumour, otubain domain containing protein.
Os09t0509400-01	4 h	43.6033	28.1917	24.428	17.436	21.06	20.54	7.87	6.666	Conserved hypothetical protein.
Os09t0509400-02	4 h	21.5967	16.6617	9.792	8.566	14.138	7.036	2.586	1.614	Hypothetical conserved gene.
Os09t0526700-02	4 h	187.577	262.337	187.624	229.082	165.528	244.876	117.598	103.588	Similar to UDP-glucose 4-epimerase (EC 5.1.3.2) (Galactowaldenase) (UDP-galactose 4-epimerase).
Os09t0531900-01	4 h	40.5233	55.41	65.482	43.706	38.422	36.878	26.728	35.116	Similar to Glycosyltransferase QUASIMODO1 (EC 2.4.1.-).
Os09t0533900-02	4 h	0.28	90.515	63.074	52.734	72.576	23.238	33.002	12.516	Similar to CEL5=CELLULASE 5 (Fragment).
Os09t0537200-01	4 h	22.1	8.8	5.18	6.45	8.102	3.834	1.196	3.932	Conserved hypothetical protein.
Os09t0537600-02	4 h	0	0.988333	1.198	0.1	0.236	0.124	0.008	0.292	Similar to Peptidyl-prolyl cis-trans isomerase.
Os09t0556700-01	4 h	0	7.30333	3.792	1.986	1.802	1.322	0.304	1.746	SET domain domain containing protein.
Os09t0564800-01	4 h	54.9667	27.7317	23.838	22.872	25.048	14.678	10.256	11.762	Conserved hypothetical protein.
Os10t0127900-01	4 h	0.19	8.06833	1	4.674	2.328	2.462	0	0.53	Similar to F-box domain containing protein, expressed.
Os10t0133500-01	4 h	0.91	3.65333	0	0	0.25	0.556	0	0	Transferase family protein.
Os10t0155500-01	4 h	6.77	552.665	467.664	364.748	297.564	305	108.168	167.482	Similar to Aldose 1-epimerase-like protein.
Os10t0169800-01	4 h	214.053	73.25	51.846	41.258	46.336	34.332	31.782	39.184	Alpha/beta hydrolase fold-1 domain containing protein.
Os10t0189100-01	4 h	9.15333	33.7267	14.232	25.404	18.054	21.766	12.428	14.254	Plastidic phosphoglucomutase, Starch synthesis in rice pollen
Os10t0360100-02	4 h	0	2.19333	0.09	0.412	0.626	0.116	0	0.04	Conserved hypothetical protein.
Os10t0447300-00	4 h	0.273333	39.9333	43.446	28.528	25.378	29.85	3.208	5.316	Peptidase A1 domain containing protein.
Os10t0450900-02	4 h	2.54	3.865	0	0.02	0	0	0	0	Similar to Glycine-rich cell wall structural protein 2 precursor.
Os10t0478200-01	4 h	35.9933	1174.18	951.188	782.45	623.192	807.312	449.108	453.338	NAD-dependent cytosolic malate dehydrogenase (CMDH), Starch synthesis, Seed development
Os10t0479900-01	4 h	0.0366667	11.1217	6.128	11.786	6.79	3.208	2.248	5.94	Transcriptional factor B3 family protein.
Os10t0494000-01	4 h	0.0133333	27.6133	9.696	13.894	8.488	5.7	5.192	5.168	Protein of unknown function DUF789 family protein.
Os10t0509100-01	4 h	0.876667	64.85	36.022	29.972	45.572	39.182	18.954	48.462	Similar to predicted protein.
Os10t0510700-00	4 h	0	10.9817	4.202	7.428	8.148	3.496	2.504	7.452	Similar to calcium dependent protein kinase1.
Os10t0518400-01	4 h	0	3.34333	1.208	1.23	0.014	0	0	0	Conserved hypothetical protein.
Os10t0519600-01	4 h	0.13	52.3283	24.28	34.516	32.864	32.394	24.894	32.284	Protein of unknown function DUF791 family protein.
Os10t0521900-01	4 h	177.29	33.7983	32.25	82.208	161.54	143.266	9.894	60.272	Similar to Membrane protein.
Os10t0542400-01	4 h	2.82333	11.28	5.086	0.282	13.338	1.624	0	0.484	Expansin/Lol pI family protein.
Os10t0542400-02	4 h	18.57	11.0633	7.622	3.14	37.118	7.126	0.036	2.986	Expansin/Lol pI family protein.
Os10t0553300-01	4 h	24.9067	27.265	13.462	21.154	30.916	9.774	4.738	11.502	Similar to Trehalose-6-phosphate phosphatase.
Os10t0561300-01	4 h	2.23667	1.655	1.934	0.602	0.516	1.038	0.022	1.02	Similar to Monosaccharid transporter.
Os10t0565150-01	4 h	0	1.56167	0.322	0.794	0.324	0.258	0	0.14	Hypothetical gene.
Os10t0575600-01	4 h	0.02	8.13333	8.784	4.988	4.98	4.334	0.334	1.25	Homeodomain-related containing protein.
Os11t0135900-01	4 h	0.14	37.2833	33.022	26.448	30.132	9.266	11.302	8.35	Major facilitator superfamily protein.
Os11t0139700-01	4 h	149.547	45.27	37.442	11.756	31.33	30.736	8.094	6.44	Hypothetical conserved gene.
Os11t0148200-01	4 h	71.9867	36.4233	27.2	23.278	22.166	22.144	9.664	16.35	Similar to predicted protein.
Os11t0158000-01	4 h	0	21.875	9.742	24.376	51.574	21.36	0.096	3.458	Conserved hypothetical protein.
Os11t0168000-01	4 h	12.81	3139.15	2628.67	3594.08	3104.64	2389.93	762.56	1279.32	Protein of unknown function DUF1278 family protein.
Os11t0168100-01	4 h	0.633333	297.495	257.652	177.382	211.098	179.274	117.626	199.456	Similar to Syntaxin 61 (AtSYP61) (Osmotic stess-sensitive mutant 1).
Os11t0175400-01	4 h	0.0433333	49.5083	20.23	34.04	47.964	37.034	19.164	35.906	Plant neutral invertase family protein.
Os11t0199200-01	4 h	0.7	154.645	132.464	102.458	120.008	111.87	66.128	63.658	Protein disulfide isomerase-like enzyme, Starch synthesis, Maturation of proglutelin in endosperm
Os11t0199200-02	4 h	0.39	99.8467	109.094	84.282	88.794	66.84	44.034	61.86	Similar to Protein disulfide isomerase.
Os11t0210500-01	4 h	0.04	38.48	37.752	24.148	28.616	25.416	7.792	11.112	Similar to Alcohol dehydrogenase.
Os11t0210600-01	4 h	0	1.67	0	1.17	0	0	0	0.65	Similar to Alcohol dehydrogenase (Fragment).
Os11t0251400-03	4 h	13.1333	2.77333	7.31	0.288	1.182	2.326	0	0.8	Hypothetical conserved gene.
Os11t0288350-00	4 h	2.99667	1168.17	863.72	141.244	137.314	404.54	146.098	318.246	Non-protein coding transcript.
Os11t0432900-01	4 h	0.07	64.785	56.546	61.14	44.058	37.126	15.164	25.04	Peptidase S10, serine carboxypeptidase family protein.
Os11t0523800-01	4 h	0.0333333	13.4617	15.998	10.166	9.922	8.156	5.736	4.624	Similar to Isoform 3 of Auxin response factor 23.
Os11t0527000-01	4 h	0	5.79	5.272	2.576	0.022	4.214	0	1.64	Conserved hypothetical protein.
Os11t0532000-01	4 h	6.78333	22.2717	19.018	11.504	14.234	9.458	7.632	10.762	Conserved hypothetical protein.
Os11t0532900-01	4 h	6.78333	22.2717	19.018	11.504	14.234	9.458	7.632	10.762	Conserved hypothetical protein.
Os11t0599101-01	4 h	0.00666667	4.83667	4.01	3.252	0.968	0.388	0.396	1.444	Domain of unknown function DUF629 domain containing protein.
Os11t0629100-00	4 h	6.23333	34.6933	23.118	6.204	13.026	13.822	9.864	4.548	Conserved hypothetical protein.
Os11t0671000-01	4 h	1.53	271.01	123.486	207.438	226.184	88.384	20.076	93.996	Similar to Dormancy-associated protein.
Os12t0111600-01	4 h	1.64333	426.02	170.454	213.53	128.31	82.484	53.514	65.25	Hypoxia induced protein conserved region family protein.
Os12t0120100-01	4 h	0	19.8267	0	0.038	0	0	0	4.878	Protein of unknown function DUF567 family protein.
Os12t0121000-01	4 h	0.723333	194.373	211.538	203.264	108.888	114.518	25.94	36.222	Conserved hypothetical protein.
Os12t0121100-01	4 h	209.573	36.7917	22.532	30.494	41.574	11.04	10.578	8.538	Similar to Serine/threonine-protein kinase NAK.
Os12t0128700-01	4 h	15.75	22.33	21.182	24.412	10.932	12.968	6.02	6.13	Similar to Arabinoxylan arabinofuranohydrolase isoenzyme AXAH-II.
Os12t0136500-01	4 h	253.757	71.945	32.648	20.04	33.67	57.298	7.732	11.378	Non-protein coding transcript.
Os12t0140000-00	4 h	0	113.505	26.312	50.16	36.418	19.244	12.312	23.114	Hypothetical conserved gene.
Os12t0152700-02	4 h	32.5433	68.1333	65.508	49.79	46.646	35.286	29.076	19.722	Similar to ACT domain containing protein.
Os12t0159600-01	4 h	0	27.505	27.164	18.888	13.754	21.47	2.302	3.788	Harpin-induced 1 domain containing protein.
Os12t0159600-02	4 h	0.56	30.255	23.686	24.766	14.268	19.638	2.494	3.738	Harpin-induced 1 domain containing protein.
Os12t0161500-01	4 h	0.01	10.0033	10.282	17.026	15.956	6.224	2.39	6.04	Conserved hypothetical protein.
Os12t0162100-02	4 h	0.0166667	45.9783	20.164	32.546	11.8	9.088	12.352	12.328	WNK (With No Lysine) kinase, Ser/thr protein kinase family member, Regulation of salt and drought response
Os12t0178700-01	4 h	0.0133333	21.635	18.196	16.494	15.786	8.79	3.402	6.042	Similar to ARC5 (ACCUMULATION AND REPLICATION OF CHLOROPLAST 5); GTP binding / GTPase.
Os12t0197500-03	4 h	64.2933	244.093	252.236	167.222	164.57	165.49	107.38	94.256	Similar to Protein SUPPRESSOR OF GENE SILENCING 3 homolog.
Os12t0290100-02	4 h	0.0633333	11.125	10.604	6.412	6.38	3.444	2.832	3.29	Similar to Protein kinase.
Os12t0541500-02	4 h	0	1.56833	1.846	0.13	2.132	1.104	0	2.334	Similar to Chloroplast polyprotein of elongation factor Ts.
Os12t0547500-01	4 h	0.0133333	5.63333	3.786	3.938	2.146	2.092	1.38	1.734	Kinesin-14 family member, Non-processive, minus-end-directed motor protein that transports actin filaments along microtubules, Organization of the cytoskeletal architecture, Cell elongation and division
Os12t0554100-01	4 h	2.17667	1.38833	0.246	0	0.012	0.326	0	0	Conserved hypothetical protein.
Os12t0570500-01	4 h	5.16667	1.96333	2.574	0.214	0.43	0.456	0.182	0.482	Glycoside hydrolase, family 5, conserved site domain containing protein.
Os12t0576100-00	4 h	2.36	21.4933	0.238	0	0	17.674	0	15.888	Conserved hypothetical protein.
Os12t0613000-01	4 h	46.7567	23.7717	11.834	15.76	14.256	7.982	5.53	6.06	Similar to NF-YA subunit.
Os12t0632700-01	4 h	92.6233	222.593	196.252	171.274	155.626	158.356	90.208	97.688	Malate dehydrogenase, glyoxysomal precursor (EC 1.1.1.37).
Os12t0634000-01	4 h	0.09	120.443	99.924	64.978	23.762	24.35	44.238	21.226	Conserved hypothetical protein.
Os12t0638700-01	4 h	0.183333	73.075	62.474	55.326	50.694	33.766	23.516	20.812	Plasma membrane H+ ATPase (EC 3.6.3.6).
Os12t0640500-01	4 h	0	3.10333	1.87	0.886	0.526	0.504	0	0.04	Similar to Na+/H+ antiporter-like protein.
Os01t0106900-01	6 h	0	1.5	0	0.016	2.584	0.584	0.276	0	Similar to 1-deoxy-D-xylulose 5-phosphate reductoisomerase (Fragment).
Os01t0108800-01	6 h	0	1.38333	1.524	0.37	0	0.008	0.006	0	Protein of unknown function DUF936, plant family protein.
Os01t0109300-01	6 h	136.253	173.182	151.728	158.344	179.158	106.56	95.176	53.062	Similar to predicted protein.
Os01t0120800-03	6 h	7.66333	6.80667	0	0.624	0	0	5.212	0	Similar to Translation initiation factor 3.
Os01t0149800-01	6 h	1437.08	7767.61	6748.54	5802.92	4748.99	4967.75	2844.91	2383.26	Metallothionein-like protein type 2.
Os01t0153900-00	6 h	0.986667	500.597	847.756	581.226	527.376	575.342	292.492	147.82	Hypothetical conserved gene.
Os01t0167500-01	6 h	0.0866667	65.985	56.672	27.642	27.4	21.776	9.498	20.14	Protein of unknown function DUF250 domain containing protein.
Os01t0178600-00	6 h	8.68667	1259.98	1072.97	729.896	583.976	827.712	85.276	133.758	Peptidase A1 domain containing protein.
Os01t0192600-01	6 h	0.05	2.74333	5.482	4.164	1.708	1.768	0.914	0.004	Ndr family protein.
Os01t0219300-01	6 h	0	3.985	1.006	0.858	0.022	2.994	0	0	Conserved hypothetical protein.
Os01t0236300-01	6 h	0	3.12167	3.974	2.044	3.556	0.36	0	0	Similar to Auxin response factor 18.
Os01t0275600-01	6 h	58.2333	256.232	293.27	260.108	263.186	217.548	189.826	90.624	Similar to Argonaute 4 protein.
Os01t0275600-02	6 h	34.3033	334.695	221.644	291.26	272.218	266.93	205.234	109.266	Similar to Protein argonaute 4A.
Os01t0290000-03	6 h	2.66	47.2683	55.04	47.202	38.99	38.806	19.924	9.684	Similar to Cyprosin precursor (EC 3.4.23.-) (Fragment).
Os01t0314100-01	6 h	0.0233333	26.8317	29.526	21.454	24.748	12.654	9.546	7.716	Catalytic domain of components of various dehydrogenase complexes containing protein.
Os01t0383900-01	6 h	0.0666667	49.3967	50.386	69.504	37.998	18.814	35.682	11.776	Peptidase S59, nucleoporin family protein.
Os01t0512800-00	6 h	0	3.92667	0.936	1.958	1.532	0	0	0	CS-like domain domain containing protein.
Os01t0527600-01	6 h	0	3.135	1.224	0.552	1.268	1.124	0.922	0.126	RNA-dependent RNA polymerase, Small RNA biogenesis, Regulation of shoot apical meristem (SAM) initiation, Spikelet development
Os01t0534900-01	6 h	524.23	50.43	51.642	32.836	50.776	29.58	14.31	11.35	Similar to Hv711N16.16 (Fragment).
Os01t0606400-01	6 h	6.09333	24.2067	18.29	18.938	26.686	21.252	12.108	4.162	Hypothetical protein.
Os01t0621300-01	6 h	0.02	16.38	10.706	8.834	8	2.762	3.174	3.788	Hypothetical conserved gene.
Os01t0631700-01	6 h	0.173333	40.0767	19.618	20.894	45.884	10.298	5.206	4.67	Similar to Ser Thr specific protein kinase-like protein.
Os01t0632000-01	6 h	4.30667	6.18333	3.672	2.492	0.798	0.904	0.424	0.424	Conserved hypothetical protein.
Os01t0653800-02	6 h	0.0333333	9.39833	9.422	5.656	5.476	2.896	7.882	3.102	WD40 repeat-like domain containing protein.
Os01t0658900-01	6 h	18.9433	21.01	2.256	13.664	19.796	12.812	8.864	3.266	OSBZ8.
Os01t0663400-02	6 h	9.89333	68.3333	52.378	47.9	38.336	27.952	21.23	23.278	Similar to aspartic proteinase oryzasin-1.
Os01t0664200-02	6 h	0.163333	16.055	10.732	15.916	7.192	2.132	4.434	2.748	Similar to Ser Thr specific protein kinase-like protein.
Os01t0678500-01	6 h	0.133333	40.0767	36.268	19.104	18.614	19.358	10.034	10.188	Voltage-gated Ca2+ channel protein, Elicitor-induced defense reponses, Hypersensitive cell death, Activation of MAPK cascade
Os01t0678500-02	6 h	0	9.575	3.898	2.48	3.256	2.082	1.984	1.846	Voltage-gated Ca2+ channel protein, Elicitor-induced defense reponses, Hypersensitive cell death, Activation of MAPK cascade
Os01t0686500-01	6 h	1.01667	36.63	27.136	14.684	12.914	22.488	22.82	9.618	Protein of unknown function DUF1618 domain containing protein.
Os01t0719300-01	6 h	172.007	52.5717	32.918	22.9	26.424	13.118	2.836	7.952	Similar to Sulfate transporter 3.1 (AST12) (AtST1).
Os01t0737600-00	6 h	0.133333	49.5467	96.966	24.738	23.394	29.09	8.776	7.632	Similar to OSIGBa0101A01.4 protein.
Os01t0743200-01	6 h	0.0766667	62.6767	61.864	59.726	45.452	31.468	22.386	9.104	Pectin lyase fold/virulence factor domain containing protein.
Os01t0743200-02	6 h	0.153333	63.2817	56.262	42.186	37.924	43.024	21.668	11.718	Similar to Pectinesterase.
Os01t0753800-01	6 h	0.0166667	11.3283	5.348	0.552	1.566	0.014	1.866	0	Conserved hypothetical protein.
Os01t0757400-01	6 h	0.08	38.4183	39.878	38.678	20.074	25.35	14.508	9.976	Similar to Katanin p60 ATPase-containing subunit A1 (EC 3.6.4.3) (Katanin p60 subunit A1) (p60 katanin). Splice isoform 2.
Os01t0760600-04	6 h	597.763	222.642	217.304	172.03	119.186	167.694	60.564	68.422	Similar to Aspartate aminotransferase.
Os01t0764400-01	6 h	0.196667	64.7933	43.562	42.854	27.29	30.912	25.562	16.866	Similar to Chorismate mutase, chloroplast precursor (EC 5.4.99.5) (CM-1).
Os01t0780600-01	6 h	0	1.43833	0.816	1.122	0.012	0.44	0	0	Similar to Transposon protein Mutator sub-class.
Os01t0820800-01	6 h	10.0267	2.67167	1.154	1.726	3.036	5.028	1.302	0.006	Conserved hypothetical protein.
Os01t0851000-02	6 h	0.01	4.215	2.192	2.848	3.286	1.32	2.506	0.066	Plastid-encoded RNA polymerase (PEP)-associated protein, Protection of chloroplast development from heat stress, Chloroplast biogenesis and plant growth
Os01t0885500-01	6 h	35.1	72.6	43.832	49.35	60.1	33.208	39.574	25.362	Hypothetical conserved gene.
Os01t0895100-01	6 h	27.33	69.1767	14.736	16.002	11.434	19.358	20.95	23.75	Similar to Membrane-associated 30 kDa protein, chloroplast precursor (M30).
Os01t0905800-03	6 h	147.983	1255.32	873.29	1129.34	1110.2	1186.19	816.262	464.554	Aldolase C-1.
Os01t0923000-01	6 h	0	62.3417	47.216	45.182	31.186	26.438	22.556	16.03	Conserved hypothetical protein.
Os01t0936200-01	6 h	0.0433333	58.8583	15.334	21.718	8.612	6.032	6.236	10.492	Lipase, class 3 family protein.
Os01t0937000-01	6 h	0	5.145	0	0	0.548	6.144	0.006	0	Peptidase aspartic, catalytic domain containing protein.
Os01t0950700-01	6 h	0	10.1567	0.27	3.826	1.538	1.606	1.414	0.328	Conserved hypothetical protein.
Os01t0952500-01	6 h	0.13	62.0983	84.776	52.96	40.572	14.17	8.316	5.562	A-type response regulator, Cytokinin signaling
Os02t0127800-01	6 h	11.5967	439.098	548.158	234.728	190.264	310.954	151.68	67.432	Concanavalin A-like lectin/glucanase domain containing protein.
Os02t0141300-01	6 h	15.1433	36.2983	20.206	28.506	40.544	15.558	18.784	10.334	Arabinokinase-Like Protein, Pollen development
Os02t0150700-01	6 h	13.4567	20.5033	20.67	19.286	12.684	9.542	6.524	4.096	Zinc finger, RING-type domain containing protein.
Os02t0160900-01	6 h	0.383333	332.88	196.326	288.144	244.122	120.626	154.754	99.862	Protein of unknown function wound-induced domain containing protein.
Os02t0178000-01	6 h	45.2067	60.4983	22.83	39.424	12.978	13.6	10.03	11.594	Similar to SNF1 related protein kinase-like protein.
Os02t0187400-01	6 h	18.9167	20.2067	19.348	18.684	21.382	8	5.14	3.13	PLC-like phosphodiesterase, TIM beta/alpha-barrel domain domain containing protein.
Os02t0196800-02	6 h	4.82667	81.8817	86.194	73.236	55.552	44.534	18.564	24.928	Similar to Fumarylacetoacetase.
Os02t0269200-01	6 h	0.593333	311.435	180.312	49.794	50.534	103.402	52.406	16.366	Dynein light chain, type 1 family protein.
Os02t0307900-00	6 h	10.55	17.9783	18.964	27.838	23.012	16.588	18.12	3.362	Transposase (putative), gypsy type domain containing protein.
Os02t0438601-01	6 h	0	11.035	7.24	3.886	5.39	3.64	3.766	0.45	Conserved hypothetical protein.
Os02t0469600-01	6 h	2.68	1190.43	1422.01	1031.45	865.984	756.05	557.06	390.246	Similar to Cysteine proteinase 1 precursor (EC 3.4.22.-).
Os02t0525600-01	6 h	0.733333	35.0867	25.662	35.16	17.498	8.492	6.314	4.7	Similar to H0502B11.1 protein.
Os02t0527600-01	6 h	0	0.396667	0.562	0.412	0.208	0.092	0.04	0	Similar to CTR1-like protein kinase.
Os02t0537700-01	6 h	0.433333	166.117	123.94	91.584	80.646	87.954	35.926	46.314	2-Cys peroxiredoxin (EC 1.11.1.15), Stomatal closure, Potassium deficiency tolerance
Os02t0556300-01	6 h	18.0733	2.88667	2.898	0.44	2.742	1.33	3.752	0.002	Hypothetical protein.
Os02t0558600-01	6 h	32.79	19.8283	19.124	6.02	6.188	8.45	3.192	1.656	Conserved hypothetical protein.
Os02t0597000-01	6 h	0.1	63.3817	38.738	42.718	60.144	32.64	36.654	20.1	Regulator of chromosome condensation, RCC1 domain containing protein.
Os02t0692700-01	6 h	0.0366667	35.4033	4.704	16.984	16.074	14.226	6.534	1.314	Similar to PLATZ transcription factor.
Os02t0702400-01	6 h	0	4.77	2.182	2.92	1.216	1.564	0.568	0	Pectinacetylesterase family protein.
Os02t0725300-01	6 h	0.00666667	5.33667	2.238	0.932	1.904	1.064	0.968	0.124	Cellulose synthase family protein.
Os02t0731200-01	6 h	0.0833333	25.5483	27.678	6.352	12.314	11.344	2.326	2.516	MADS-box transcription factor, Cold tolerance, Control of tillering
Os02t0743400-01	6 h	0	2.44	0.004	1.14	0	0.16	0	0	Auxin transport protein REH1.
Os02t0752701-01	6 h	0	1.60667	0.426	0.432	0.21	0	0.434	0.004	Conserved hypothetical protein.
Os02t0785800-02	6 h	1.63667	463.71	385.234	394.45	296.624	297.57	348.612	50.606	Similar to Ribosomal protein L35A.
Os02t0810200-01	6 h	0.01	1.15833	0.032	0	0	0.064	0.022	0.008	Kinesin-related protein, Regulation of cell division and plant development
Os02t0816400-01	6 h	2.46333	3.64	2.932	4.07	5.2	0.418	0.694	0.098	Protein of unknown function DUF3741 domain containing protein.
Os02t0817500-02	6 h	0.413333	102.822	69.16	62.038	63.326	49.844	61.972	34.21	Potassium channel, voltage-dependent, beta subunit, KCNAB-related domain containing protein.
Os02t0828533-01	6 h	7.76667	2.39833	3.71	2.388	0.432	0.372	0.456	0	Similar to HAT family dimerisation domain containing protein.
Os02t0831000-00	6 h	0.4	12.4533	7.858	10.45	6.242	4.592	3.206	2.24	Hypothetical protein.
Os03t0100800-01	6 h	0.4	61.9033	16.798	8.464	7.966	19.856	1.754	4.152	Plasma membrane H+-ATPase (EC 3.6.1.3).
Os03t0105800-01	6 h	0.05	8.30167	8.918	5.864	2.56	2.308	0.448	0.018	Hypothetical conserved gene.
Os03t0116800-02	6 h	567.92	15.1317	10.77	9.164	9.626	5.734	7.422	0	Similar to F-box protein.
Os03t0175800-01	6 h	0	7.84	1.818	0	0	3.892	0	0.028	Positive regulator of auxin response and transport, Regulation of grain size
Os03t0181500-02	6 h	0.33	74.1883	53.606	31.962	31.714	30.828	21.74	13.436	Similar to (Rice Genome Annotation Project) fiddlehead-like protein.
Os03t0197300-01	6 h	5.93333	11.835	7.028	5.804	2.598	4.866	1.858	1.404	Similar to Cupin family protein, expressed.
Os03t0205800-00	6 h	0.06	14.2233	9.874	27.178	21.85	0.48	0.17	0.018	Similar to Acetyltransferase, GNAT family protein, expressed.
Os03t0209000-01	6 h	54.26	298.763	199.836	203.376	160.312	116.662	111.956	107.462	Similar to MFP1 attachment factor 1.
Os03t0213400-01	6 h	10.6333	16.7183	14.552	11.184	13.71	8.468	7.744	5.512	Similar to RNA helicase.
Os03t0240800-02	6 h	0.15	57.4633	56.718	69.916	52.456	53.194	70.768	3.51	Similar to AGL157Cp.
Os03t0244000-01	6 h	0	3.21167	4.33	2.79	1.176	0.766	3.842	0	Heat shock protein DnaJ, cysteine-rich region domain containing protein.
Os03t0262700-02	6 h	0.0466667	32.45	27.644	28.136	13.916	21.946	8.542	6.938	Harpin-induced 1 domain containing protein.
Os03t0266800-01	6 h	3.24	1.54667	0.648	2.83	3.398	0.312	0.972	0.002	Protein kinase, core domain containing protein.
Os03t0285700-01	6 h	99.7767	11513.8	13687.3	9303.62	6881.29	11508	5758.18	4811.63	Similar to L-ascorbate peroxidase.
Os03t0293700-00	6 h	0	5.39833	2.25	7.692	4.312	0.622	1.176	0	Hypothetical conserved gene.
Os03t0296500-00	6 h	0.06	21.96	29.844	10.56	12.772	17.82	7.844	5.706	Similar to Glycosyl hydrolases family 17 protein, expressed.
Os03t0315800-01	6 h	0.0833333	115.357	96.6	61.668	58.598	68.34	54.056	24.89	Similar to 30S ribosomal protein S1, chloroplast precursor (CS1).
Os03t0319400-01	6 h	0.09	3.165	0	0.504	0.882	0.08	0.468	0	Serine/threonine protein kinase, Cold stress tolerance, Abiotic stresses
Os03t0340500-01	6 h	24.5467	41.12	23.99	28.364	28.148	40.338	15.516	10.826	Similar to Sucrose synthase (EC 2.4.1.13).
Os03t0342900-02	6 h	15.7733	134.47	105.008	89.282	107.862	70.902	40.644	33.424	Dormancyauxin associated family protein.
Os03t0357200-01	6 h	0	32.6083	1.778	2.352	2.926	3.508	4.712	0.79	Non-protein coding transcript.
Os03t0383800-01	6 h	37.92	8.67	0.11	20.722	3.744	3.834	6.772	0	Similar to SAP domain containing protein, expressed.
Os03t0395100-01	6 h	0.03	5.90833	0.484	2.176	1.008	0.4	0.148	0.252	Protein phosphatase 2C domain containing protein.
Os03t0417700-01	6 h	0.226667	63.0267	69.578	64.578	64.658	41.528	18.084	10.602	Similar to Phytochrome P450.
Os03t0423850-01	6 h	25.9833	12.445	9.366	10.054	11.266	9.048	6.512	3.736	Similar to Helicase-like protein.
Os03t0621600-00	6 h	0.2	88.33	104.638	65.356	37.268	55.306	13.864	12.7	Transcriptional factor B3 domain containing protein.
Os03t0655400-01	6 h	7.25	748.188	588.714	257.868	336.464	411.708	70.972	76.728	Similar to LIP5.
Os03t0674300-01	6 h	0.136667	33.9633	25.082	20.79	19.518	13.54	16.404	8.546	Similar to PGPS/D5 (Fragment).
Os03t0682200-00	6 h	145.493	57.6383	53.908	40.594	54.368	37.844	23.188	17.744	Similar to Protein argonaute 12.
Os03t0689100-01	6 h	68.1733	22.0683	16.46	15.3	25.12	11.436	6.76	7.456	Histidine acid phosphatase family protein.
Os03t0694500-01	6 h	0.2	122.387	78.006	79.77	70.636	58.488	43.066	42.918	Similar to Permease 1.
Os03t0697466-00	6 h	0.0266667	1.83	0.432	0.28	0.164	0.664	0.484	0	Hypothetical protein.
Os03t0698800-01	6 h	18.6633	14.65	9.38	4.796	8.904	6.218	2.896	3.066	Ankyrin domain containing protein.
Os03t0712700-03	6 h	204.12	181.582	158.634	157.792	116.288	118.896	89.544	72.638	Similar to Phosphoglucomutase.
Os03t0726500-01	6 h	6.76667	41.3883	13.43	20.956	16.9	3.926	2.796	4.99	Protein of unknown function DUF81 domain containing protein.
Os03t0761300-01	6 h	0	0.855	0.824	0.142	0.84	0.5	0.894	0	Pentatricopeptide repeat domain containing protein.
Os03t0765400-02	6 h	0.0533333	144.405	20.87	36.946	19.84	22.572	14.854	14.728	Conserved hypothetical protein.
Os03t0772300-01	6 h	2.27333	9	5.708	2.152	3.236	2.57	1.446	0.622	Conserved hypothetical protein.
Os03t0784700-02	6 h	0.0466667	17.0933	13.188	13.286	3.8	4.226	1.894	0.012	Ferredoxin--NADP reductase, root isozyme, chloroplast precursor (EC 1.18.1.2) (FNR).
Os03t0787400-01	6 h	0	29.8117	14.818	0.578	2.292	7.662	3.292	0	Non-protein coding transcript.
Os03t0823400-01	6 h	0.0266667	36.6683	26.188	17.178	12.042	13.754	5.168	1.38	Similar to Bowman-Birk type trypsin inhibitor (WTI).
Os04t0164900-01	6 h	99.9	154.547	145.75	118.994	94.386	91.374	70.584	45.446	Pullulanase-type starch debranching enzyme (EC 3.2.1.41)
Os04t0175750-01	6 h	4.11667	33.3933	48.126	30.93	30.226	36.248	24.172	9.414	Non-protein coding transcript.
Os04t0204400-01	6 h	0.0533333	15.9367	8.404	3.28	3.05	6.822	2.686	0.53	Hypothetical protein.
Os04t0206200-02	6 h	3.94333	6.775	1.72	3.918	3.738	1.814	1.244	0.816	Similar to Helicase-like protein.
Os04t0289600-01	6 h	0.176667	159.168	227.874	92.798	82.574	100.276	19.072	16.934	Allergen V5/Tpx-1 related family protein.
Os04t0390000-03	6 h	0.03	0.638333	0.1	0.48	0	0.31	0.238	0	Similar to OSIGBa0096P03.7 protein.
Os04t0394200-02	6 h	11.84	24.955	18.924	14.348	20.314	12.242	16.372	0	Similar to 2-oxoglutarate dehydrogenase E2 subunit.
Os04t0410200-00	6 h	0	3.64833	7.332	2.344	1.028	1.152	1.704	0.006	Similar to H0321H01.14 protein.
Os04t0438300-01	6 h	8.19	34.1133	13.864	10.372	9.08	16.516	14.378	5.578	Uncharacterised protein family UPF0090 domain containing protein.
Os04t0486600-02	6 h	0.43	153.93	216.404	210.444	114.78	118.096	84.432	15.746	Similar to Glyceralde-3-phosphate dehydrogenase.
Os04t0488100-01	6 h	2.57667	6.14333	5.134	7.054	5.51	1.944	2.982	0.448	Rad21/Rec8 like protein, C-terminal domain containing protein.
Os04t0496800-01	6 h	32.03	15.175	7.49	14.944	9.866	5.48	7.61	4.25	LETM1-like domain containing protein.
Os04t0503500-01	6 h	79.2367	80.4267	51.752	104.188	57.454	24.814	27.592	12.168	Leucine-rich repeat, cysteine-containing subtype containing protein.
Os04t0508000-01	6 h	14.7067	1.2	0.802	1.102	0.066	0.508	0.496	0.002	Protein of unknown function DUF231, plant domain containing protein.
Os04t0516600-01	6 h	139.937	134.148	129.44	89.022	72.882	89.21	44.966	38.696	Pyridoxal phosphate-dependent transferase, major region, subdomain 1 domain containing protein.
Os04t0525700-01	6 h	19.5633	123.133	130.52	47.274	53.714	92.138	50.638	22.4	Similar to Serine carboxypeptidase II precursor (EC 3.4.16.6) (Carboxypeptidase D) (Bri1 suppressor 1) [Contains: Serine carboxypeptidase II chain A; Serine carboxypeptidase II chain B].
Os04t0555300-01	6 h	0.886667	126.565	98.626	110.432	108.756	92.72	116.096	52.88	Similar to glycerol 3-phosphate permease.
Os04t0592400-01	6 h	0.0433333	22.37	19.122	10.666	7.714	8.796	5.5	2.144	t-snare domain containing protein.
Os04t0592400-02	6 h	0.0933333	19.88	22.048	12.956	9.656	5.942	4.126	4.16	Hypothetical conserved gene.
Os04t0594700-00	6 h	0.186667	84.6617	108.586	61.55	48.016	65.56	76.016	6.872	Similar to OSIGBa0142I02-OSIGBa0101B20.30 protein.
Os04t0607200-02	6 h	4.32667	0.736667	0	0.092	0.148	0.468	0.324	0	Conserved hypothetical protein.
Os04t0614600-01	6 h	28.4533	289.527	312.544	162.542	211.718	189.948	121.032	69.4	Similar to Viroid RNA-binding protein (Fragment).
Os04t0642100-01	6 h	6.5	294.728	336.616	294.642	283.18	269.178	84.022	116.794	Microtubule-associated protein EB1.
Os04t0644700-00	6 h	22.03	97.42	105.094	98.414	78.32	87.382	24.62	28.18	Coatomer, epsilon subunit domain containing protein.
Os04t0670200-01	6 h	0	11.0667	3.202	0.618	1.822	2.614	4.116	0.636	Similar to Oryzain beta chain precursor (EC 3.4.22.-).
Os04t0674600-01	6 h	27.3233	1.32833	1.506	0.748	0.35	1.056	0.128	0	Similar to H0103C06.1 protein.
Os04t0682400-01	6 h	0.106667	25.9333	18.016	10.814	11.42	6.81	7.57	1.414	Similar to H0124B04.13 protein.
Os04t0683600-01	6 h	0.496667	11.3183	8.95	6.796	5.892	3.95	1.404	1.796	Similar to H0306F12.6 protein.
Os04t0687900-01	6 h	0	3.15	1.468	3.962	2.266	1.084	2.898	0	Similar to T24D18.17 protein (Tubby-like protein TULP8).
Os05t0121800-01	6 h	33.26	264.607	353.83	143.338	284.05	181.944	167.24	68.24	Conserved hypothetical protein.
Os05t0125100-01	6 h	1.81667	2.26	0.166	0.488	0.122	0.298	0	0.01	Conserved hypothetical protein.
Os05t0148700-01	6 h	0.03	19.6683	14.972	11.852	10.908	12.446	6.738	5.214	Armadillo-type fold domain containing protein.
Os05t0156300-03	6 h	0.46	161.128	146.572	112.312	93.382	88.856	71.372	48.288	Similar to Protein disulfide isomerase.
Os05t0158500-01	6 h	0.0633333	1.48	0	3.78	2.388	0.944	1.402	0	Serine carboxypeptidase, Positive regulator of grain size
Os05t0163250-01	6 h	0.01	8.10167	0.484	8.204	3.424	0.878	2.03	1.108	Similar to predicted protein.
Os05t0169100-02	6 h	3.67667	601.595	362.102	537.824	212.462	210.384	323.574	0	Similar to 60S ribosomal protein L10-2.
Os05t0188100-01	6 h	35.4167	154.788	140.912	102.034	100.486	108.692	55.816	32.154	Conserved hypothetical protein.
Os05t0214100-02	6 h	0.82	3.72167	2.338	2.192	1.78	0.884	1.716	0.472	Conserved hypothetical protein.
Os05t0398000-01	6 h	0	11.8067	4.424	0.776	1.966	0.82	0.588	1.946	Similar to Cyclin-P3-1.
Os05t0399700-01	6 h	0.716667	12.0933	0.016	0.196	0	0	0	0	Chitinase (EC 3.2.1.14).
Os05t0405900-03	6 h	1.67	20.5533	26.808	23.872	23.686	13.516	18.886	2.874	Conserved hypothetical protein.
Os05t0415700-01	6 h	0.19	58.3283	14.978	8.502	5.146	19.128	1.342	6.662	Glycoside hydrolase, family 20 protein.
Os05t0430400-01	6 h	0.0333333	12.0333	4.742	3.874	6.102	3.522	6.228	0.56	GTP1/OBG domain containing protein.
Os05t0430700-01	6 h	103.837	67.4117	50.694	45.508	48.37	44.124	17.948	21.318	Protein of unknown function DUF803 family protein.
Os05t0446800-03	6 h	0.133333	2.12833	2.092	1.148	2.496	0.06	0.732	0	Similar to Arginyl-tRNA--protein transferase 1 (EC 2.3.2.8) (R-transferase 1) (Arginyltransferase 1) (Arginine-tRNA--protein transferase 1). Splice isoform ATE1-2.
Os05t0508300-01	6 h	0.06	16.68	6.234	18.116	9.42	3.802	3.006	2.274	Similar to Papain-like cysteine peptidase XBCP3.
Os05t0508500-02	6 h	14.76	2510.76	2323.69	1736.99	1423.17	1763.58	1013.23	927.064	Similar to Thioredoxin H.
Os05t0545200-00	6 h	0.0133333	1.86667	0.02	0.846	0.816	0.008	1.522	0.002	Similar to zinc ion binding.
Os05t0565400-01	6 h	0.156667	93.955	104.188	24.77	48.562	51.862	10.35	15.932	Protein of unknown function DUF561 family protein.
Os05t0580000-01	6 h	0.306667	66.86	53.408	54.978	43.982	58.374	6.084	18.878	Chloroplastic/amyloplastic ADP-glucose pyrophosphorylase large subunit, Starch synthesis in the early stage of developing endosperm, Stem starch accumulation
Os05t0594700-01	6 h	4.42667	46.1433	19.582	14.742	16.3	14.568	11.944	8.264	Hyperosmolality-gated calcium-permeable channel, Osmolality-sensitive OSCA channel
Os06t0113900-01	6 h	0	0.665	0.004	0.522	0.324	0.144	0.078	0.002	Major facilitator superfamily, general substrate transporter domain containing protein.
Os06t0125500-02	6 h	10.8167	4.62167	2.312	1.312	0.064	0.676	1.134	0.1	Similar to Oligopeptide transporter 9.
Os06t0152400-01	6 h	0.03	45.855	23.052	22.19	16.03	14.894	17.432	15.038	Similar to Hexaprenyldihydroxybenzoate methyltransferase, mitochondrial precursor (EC 2.1.1.114) (Dihydroxyhexaprenylbenzoate methyltransferase) (3,4- dihydroxy-5-hexaprenylbenzoate methyltransferase) (DHHB methyltransferase) (DHHB-MT) (DHHB-MTase).
Os06t0155400-00	6 h	0.11	40.7617	34.796	11.1	21.986	3.976	10.876	3.398	Conserved hypothetical protein.
Os06t0166400-01	6 h	0.0233333	18.6717	1.182	2.58	0.91	4.596	6.072	1.652	Similar to TINY-like protein (AP2 domain containing protein RAP2.10) (Fragment).
Os06t0188550-01	6 h	17.91	9.05167	4.766	4.006	10.786	5.208	1.652	1.602	Conserved hypothetical protein.
Os06t0304300-01	6 h	65.8533	23.4367	20.112	11.016	6.754	18.516	22.4	2.364	Hypothetical protein.
Os06t0308000-01	6 h	0.02	12.7817	7.168	8.622	5.292	5.128	2.676	1.342	Similar to Trigger factor-like protein.
Os06t0488600-01	6 h	0	3.36833	2.544	1.362	1.348	0.948	0.132	0.042	Similar to Potential phospholipid-transporting ATPase 7 (EC 3.6.3.1) (Aminophospholipid flippase 7).
Os06t0531200-02	6 h	10.1967	179.977	149.954	134.618	119.146	130.484	58.192	56.372	Hypothetical conserved gene.
Os06t0552900-00	6 h	0.09	1.86	0.528	0.988	2.884	0.478	1.47	0	Similar to SP3D.
Os06t0559400-01	6 h	0	96.8767	43.758	50.008	30.84	99.142	43.252	6.986	Conserved hypothetical protein.
Os06t0559400-02	6 h	0.653333	246.602	261.42	248.334	114.612	205.144	71.774	14.402	Conserved hypothetical protein.
Os06t0661700-01	6 h	27.11	13.105	11.166	3.898	5.558	13.368	5.044	1.782	Hypothetical conserved gene.
Os06t0684000-02	6 h	0.0533333	17.285	6.906	7.664	10.868	8.598	5.336	4.27	Similar to External rotenone-insensitive NADPH dehydrogenase.
Os06t0705350-00	6 h	0	0.825	0	0.004	0.516	0.234	0.278	0.002	Similar to pentatricopeptide (PPR) repeat-containing protein.
Os06t0715500-03	6 h	0.493333	204.95	195.458	90.206	81.31	113.79	67.642	47.59	Similar to Translocon-associated protein alpha subunit precursor (TRAP-alpha) (Signal sequence receptor alpha subunit) (SSR-alpha).
Os06t0716700-03	6 h	0.21	8.88833	19.052	3.048	0	2.534	0	0	Similar to Heat shock protein 90.
Os07t0116600-00	6 h	0	0.806667	1.35	0.154	0.404	0.452	0.036	0	Similar to HLS1 (HOOKLESS 1); N-acetyltransferase.
Os07t0148800-01	6 h	0.113333	47.6767	26.318	35.702	31.29	15.684	13.674	12.486	Conserved hypothetical protein.
Os07t0159800-02	6 h	715.657	655.09	485.234	458.068	363.102	348.362	265.484	183.178	Similar to ML domain protein.
Os07t0163900-00	6 h	0.01	1.38	1.042	0.496	0.006	0.396	1.046	0.004	Pentatricopeptide repeat domain containing protein.
Os07t0235700-01	6 h	6.01333	19.18	2.336	2.504	0.832	2.724	1.242	0.552	Similar to cDNA clone:J023006M12, full insert sequence.
Os07t0246200-02	6 h	1.02667	695.122	658.062	495.072	606.75	529.538	543.586	51.192	Similar to Calreticulin (Fragment).
Os07t0289400-01	6 h	0.0466667	15.87	7.294	3.19	4.192	2.998	2.43	0.808	Conserved hypothetical protein.
Os07t0296200-02	6 h	0.37	2.8	1.34	1.184	1.164	0.588	1.694	0	Similar to predicted protein.
Os07t0420700-01	6 h	12.4533	72.8567	66.02	53.968	39.904	34.36	21.824	17.032	Similar to Alpha-glucosidase like protein.
Os07t0450000-02	6 h	1.20667	205.142	240.192	161.614	91.074	90.98	86.546	0	Similar to 60S ribosomal protein L44.
Os07t0501700-01	6 h	2.59333	573.132	490.612	439.466	420.714	280.126	148.196	157.936	C2 calcium-dependent membrane targeting domain containing protein.
Os07t0563300-01	6 h	4.09667	14.3467	11.396	9.964	9.274	4.872	5.922	3.372	B3 domain transcriptional repressor, Regulator of seed germination and seedling development
Os07t0582500-01	6 h	0	2.89	0	0	0.334	0.394	0.084	0	Similar to Proton myo-inositol cotransporter.
Os07t0603700-01	6 h	0.19	38.97	26.392	38.104	29.346	22.608	4.704	4.218	CYP78A13 (Cytochrome P450), Size control between embryo and endosperm
Os07t0608200-01	6 h	0	25.3083	17.724	30.062	13.224	7.73	5.792	1.47	Similar to CCAAT-binding transcription factor subunit B (CBF-B) (NF-Y protein chain A) (NF-YA) (CAAT-box DNA binding protein subunit A). Splice isoform Short.
Os07t0640200-01	6 h	13.7067	85.5883	88.38	39.39	62.65	25.752	22.738	20.594	Carbohydrate kinase, FGGY family protein.
Os07t0668700-01	6 h	0	16.9683	21.302	12.96	7.1	7.726	8.936	3.174	Lipase, class 3 family protein.
Os07t0669100-02	6 h	15.2733	49.0283	26.984	41.544	23.654	9.378	14.742	11.488	Similar to Xylose isomerase.
Os07t0695100-01	6 h	0.106667	24.6067	14.254	7.61	12.074	8.67	9.22	7.332	Pseudo response regulator, Heading date, Long-day repression
Os08t0113100-02	6 h	0.35	107.323	98.712	68.446	84.246	55.048	32.286	31.382	Similar to cDNA clone:J023041C07, full insert sequence.
Os08t0117400-02	6 h	0	86.98	72.68	57.992	60.958	65.232	51.266	4.95	Similar to Calmodulin 1 (Fragment).
Os08t0174700-01	6 h	0.06	21.325	13.16	10.39	9.692	7.884	1.744	1.39	A member of the somatic embryogenesis receptor kinases (SERKs) family, Brassinosteroid (BR) signaling, Regulation of plant architecture
Os08t0191700-03	6 h	2.4	1423.85	1277.44	1188.58	1068.15	1126.95	804.486	493.28	Similar to Lactoylglutathione lyase (EC 4.4.1.5) (Methylglyoxalase) (Aldoketomutase) (Glyoxalase I) (Glx I) (Ketone-aldehyde mutase) (S-D- lactoylglutathione methylglyoxal lyase).
Os08t0280200-01	6 h	0	0.876667	0.68	0.724	1.26	0.37	0.496	0.016	Tensin phosphatase, C2 domain domain containing protein.
Os08t0299000-01	6 h	524.347	420.837	338.836	288.97	280.306	259.77	153.6	155.274	Mediator of ErbB2-driven cell motility (Memo), related domain containing protein.
Os08t0357000-02	6 h	0.51	302.695	303.93	310.926	174.698	215.274	111.422	66.14	Similar to wound responsive protein.
Os08t0428400-01	6 h	0.0333333	24.3017	17.052	15.882	16.246	6.492	4.646	1.334	Tify domain containing protein.
Os08t0428400-02	6 h	0	33.6517	9.91	19.328	17.498	6.97	3.492	2.808	Similar to ZIM motif family protein.
Os08t0450200-01	6 h	6.93667	1.31833	0.6	0.66	0.09	0.294	0.746	0	Similar to Pectin methylesterase (Fragment).
Os08t0451500-01	6 h	4.62667	3.19833	1.612	0.784	0.58	0.62	0.42	0.132	Conserved hypothetical protein.
Os08t0453200-01	6 h	0.12	192.783	67.044	129.43	106.522	66.162	15.78	8.722	Similar to Auxin-repressed protein.
Os08t0453200-02	6 h	0.37	167.2	42.688	96.488	80.85	21.582	10.082	11.574	Non-protein coding transcript.
Os08t0497300-01	6 h	0.0633333	13.2467	6.88	10.288	9.24	1.604	0.86	0.264	Cellular retinaldehyde binding/alpha-tocopherol transport family protein.
Os08t0497300-03	6 h	0	23.655	19.608	22.214	17.84	3.952	1.2	0.782	Similar to phosphatidylinositol transporter/ transporter.
Os08t0516600-01	6 h	49.59	21.26	23.884	20.356	14.534	4.028	1.072	0.698	Conserved hypothetical protein.
Os08t0527600-01	6 h	0.113333	2.815	1.296	0.902	0.644	0.816	1.348	0.178	Similar to Ubiquitin carboxyl-terminal hydrolase.
Os08t0542700-01	6 h	0.0333333	20.0567	19.656	13.59	9.564	5.402	8.726	2.674	Ankyrin repeat containing protein.
Os09t0420900-01	6 h	0.103333	2.275	1.024	0.004	0.956	4.324	2.406	0	BTB domain containing protein.
Os09t0444550-00	6 h	0	5.38	3.426	6.756	7.812	0.98	1.136	0.086	Hypothetical protein.
Os09t0453300-01	6 h	0.08	41.76	21.178	23.592	7.578	30.1	9.578	5.136	Annexin family protein.
Os09t0460300-01	6 h	0.0166667	2.985	3.748	1.004	0.406	0	0.262	0.064	Alpha/beta hydrolase fold-3 domain containing protein.
Os09t0471100-01	6 h	0.31	192.71	280.602	92.588	116.538	127.89	95.388	45.354	Similar to Peroxidase 17 precursor (EC 1.11.1.7) (Atperox P17) (ATP25a).
Os09t0509400-01	6 h	43.6033	28.1917	24.428	17.436	21.06	20.54	7.87	6.666	Conserved hypothetical protein.
Os09t0509400-02	6 h	21.5967	16.6617	9.792	8.566	14.138	7.036	2.586	1.614	Hypothetical conserved gene.
Os09t0526700-02	6 h	187.577	262.337	187.624	229.082	165.528	244.876	117.598	103.588	Similar to UDP-glucose 4-epimerase (EC 5.1.3.2) (Galactowaldenase) (UDP-galactose 4-epimerase).
Os09t0533900-01	6 h	0	100.688	115.106	51.41	82.466	105.598	58.972	24.696	Similar to CEL5=CELLULASE 5 (Fragment).
Os09t0533900-02	6 h	0.28	90.515	63.074	52.734	72.576	23.238	33.002	12.516	Similar to CEL5=CELLULASE 5 (Fragment).
Os09t0567366-03	6 h	5.93333	4.76	4.752	5.564	0.438	0	2.452	0	Similar to Aldo-keto reductase/ oxidoreductase.
Os10t0133500-01	6 h	0.91	3.65333	0	0	0.25	0.556	0	0	Transferase family protein.
Os10t0155500-01	6 h	6.77	552.665	467.664	364.748	297.564	305	108.168	167.482	Similar to Aldose 1-epimerase-like protein.
Os10t0363300-01	6 h	0.00666667	2.51333	3.044	2.962	1.35	1.442	1.808	0.376	Acetyl-CoA carboxylase (EC 6.4.1.2)
Os10t0445400-01	6 h	0.06	48.945	7.284	14.608	22.778	12.14	29.304	5.62	Zinc finger, RING/FYVE/PHD-type domain containing protein.
Os10t0447300-00	6 h	0.273333	39.9333	43.446	28.528	25.378	29.85	3.208	5.316	Peptidase A1 domain containing protein.
Os10t0450900-02	6 h	2.54	3.865	0	0.02	0	0	0	0	Similar to Glycine-rich cell wall structural protein 2 precursor.
Os10t0478200-01	6 h	35.9933	1174.18	951.188	782.45	623.192	807.312	449.108	453.338	NAD-dependent cytosolic malate dehydrogenase (CMDH), Starch synthesis, Seed development
Os10t0478500-00	6 h	0	6.48	4.74	7.12	3.022	1.866	1.76	0	MATH domain containing protein.
Os10t0511400-01	6 h	105.127	157.912	157.172	105.612	102.08	106.23	92.924	66.124	Peptidase S28 family protein.
Os10t0518400-01	6 h	0	3.34333	1.208	1.23	0.014	0	0	0	Conserved hypothetical protein.
Os10t0548900-02	6 h	0.02	4.825	2.222	3.65	2.934	0.292	2.366	0.036	Similar to MURE; ATP binding / acid-amino acid ligase/ ligase.
Os10t0567400-03	6 h	14.98	2.24333	0.574	0.052	0.832	0.228	0.346	0	Similar to Isoform 2 of Chlorophyllide a oxygenase, chloroplastic.
Os10t0575600-01	6 h	0.02	8.13333	8.784	4.988	4.98	4.334	0.334	1.25	Homeodomain-related containing protein.
Os11t0112000-01	6 h	1.05	236.23	114.12	344.078	171.98	72.224	66.618	50.706	Similar to Hypoxia induced protein conserved region containing protein, expressed.
Os11t0139700-01	6 h	149.547	45.27	37.442	11.756	31.33	30.736	8.094	6.44	Hypothetical conserved gene.
Os11t0168200-02	6 h	1.61	470.735	429.554	364.984	365.418	337.724	299.986	111.582	60S ribosomal protein L3.
Os11t0171700-01	6 h	0.0166667	9.19	6.782	3.622	4.834	2.546	4.16	1.808	Forkhead-associated domain containing protein.
Os11t0204800-01	6 h	0.14	19.5233	14.128	16.932	12.452	14.65	18.01	5.91	Similar to Wali7 protein (Fragment).
Os11t0218000-01	6 h	0.01	4.80333	3.52	3.054	1.484	0.398	1.02	0.034	bZIP transcription factor, bZIP-1 domain containing protein.
Os11t0303300-00	6 h	0	6.57333	0.744	2.072	0.714	0.778	0.31	0.116	Similar to O-methyltransferase.
Os11t0417400-01	6 h	8.30333	2.36833	0.778	4.284	2.208	1.106	2.894	0.016	Protein phosphatase 2C domain containing protein.
Os11t0432800-01	6 h	0.203333	41.3317	54.662	32.042	30.346	44.482	25.892	12.914	Similar to OSIGBa0153E02-OSIGBa0093I20.13 protein.
Os11t0455500-02	6 h	1.10333	554.823	382.712	357.886	320.622	309.696	287.39	198.882	Similar to Adenosylhomocysteinase.
Os11t0615600-01	6 h	0.273333	87.815	61.294	66.212	51.066	66.502	37.07	28.464	Conserved hypothetical protein.
Os11t0618700-01	6 h	3.71667	1.65667	1.95	3.486	2.586	0.184	1.562	0.014	Protein of unknown function DUF594 domain containing protein.
Os11t0629100-00	6 h	6.23333	34.6933	23.118	6.204	13.026	13.822	9.864	4.548	Conserved hypothetical protein.
Os11t0669100-01	6 h	0.02	2.17667	0	1.646	2.404	0	2.714	0	Calmodulin binding protein-like family protein.
Os11t0697001-01	6 h	0.0733333	0.281667	0.018	0.01	0.158	0.002	0.04	0	Hypothetical gene.
Os12t0111600-01	6 h	1.64333	426.02	170.454	213.53	128.31	82.484	53.514	65.25	Hypoxia induced protein conserved region family protein.
Os12t0121000-01	6 h	0.723333	194.373	211.538	203.264	108.888	114.518	25.94	36.222	Conserved hypothetical protein.
Os12t0128700-01	6 h	15.75	22.33	21.182	24.412	10.932	12.968	6.02	6.13	Similar to Arabinoxylan arabinofuranohydrolase isoenzyme AXAH-II.
Os12t0136500-01	6 h	253.757	71.945	32.648	20.04	33.67	57.298	7.732	11.378	Non-protein coding transcript.
Os12t0152700-02	6 h	32.5433	68.1333	65.508	49.79	46.646	35.286	29.076	19.722	Similar to ACT domain containing protein.
Os12t0162100-02	6 h	0.0166667	45.9783	20.164	32.546	11.8	9.088	12.352	12.328	WNK (With No Lysine) kinase, Ser/thr protein kinase family member, Regulation of salt and drought response
Os12t0178700-01	6 h	0.0133333	21.635	18.196	16.494	15.786	8.79	3.402	6.042	Similar to ARC5 (ACCUMULATION AND REPLICATION OF CHLOROPLAST 5); GTP binding / GTPase.
Os12t0187500-00	6 h	0	2.26667	3.22	0	1.6	2.114	0.758	0	Similar to C2 domain containing protein.
Os12t0197500-03	6 h	64.2933	244.093	252.236	167.222	164.57	165.49	107.38	94.256	Similar to Protein SUPPRESSOR OF GENE SILENCING 3 homolog.
Os12t0267800-01	6 h	0	2.02167	0.692	0.14	1.442	3.276	0.51	0.046	Similar to multidrug/pheromone exporter, MDR family, ABC transporter family.
Os12t0283100-01	6 h	0.0566667	27.9717	29.762	25.362	26.712	21.55	11.38	6.744	Nucleotidyltransferase domain containing protein.
Os12t0285600-01	6 h	0	8.71	5.068	10.88	7.47	3.428	2.608	1.608	Pleckstrin homology-type domain containing protein.
Os12t0405700-02	6 h	0.0533333	1268.36	1283.49	880.46	904.44	546.522	562.318	0.142	Similar to Wound-induced basic protein.
Os12t0510000-02	6 h	2.31667	0.77	0.122	1.128	0.132	0.242	0.204	0.044	Conserved hypothetical protein.
Os12t0554100-01	6 h	2.17667	1.38833	0.246	0	0.012	0.326	0	0	Conserved hypothetical protein.
Os12t0613250-00	6 h	0	1.56	0.782	3.57	0.8	0.23	2.448	0.008	Similar to BTB/POZ; Superoxide dismutase, copper/zinc binding; NPH3.
Os12t0634000-01	6 h	0.09	120.443	99.924	64.978	23.762	24.35	44.238	21.226	Conserved hypothetical protein.
Os12t0638700-01	6 h	0.183333	73.075	62.474	55.326	50.694	33.766	23.516	20.812	Plasma membrane H+ ATPase (EC 3.6.3.6).
Os12t0640500-01	6 h	0	3.10333	1.87	0.886	0.526	0.504	0	0.04	Similar to Na+/H+ antiporter-like protein.
