# Supplementary material for: Transcriptional dynamics during karyogamy in rice zygotes
Source: Development. 2025 Jan 27;152(2):DEV204497. doi: 10.1242/dev.204497 (PMC11829756; doi:10.1242/dev.204497)
Supplement: Table S7. Expression profiles of transcripts upregulated with persistent or stage-specific manner. [file develop-152-204497-TableS7.xlsx]

## Sheet: Table S7
Table S7. Expression profiles of transcripts upregulated with persistent or stage-specific manner.
Transcript ID	Category	Allele dependency	Average TPM in gametes and zygotes at each developmental stage								Description
			Sperm cell	Egg cell	15 min zygote	30 min zygote	1 h zygote	2 h zygote	4 h zygote	6 h zygote
Os01t0384800-01	P1		0.146667	2.48	79.806	93.408	146.1	90.128	56.934	83.504	Conserved hypothetical protein.
Os01t0714600-01	P1		0.06	0	9.836	29.478	43.82	9.092	4.602	48.232	Similar to cDNA clone:J023088C01, full insert sequence.
Os01t0955100-01	P1	MEG	0.0633333	0.13	43.662	55.122	180.426	60.98	18.7	182.992	Similar to Calmodulin-like protein (Fragment).
Os02t0134200-01	P1	MEG	22.99	0	26.136	73.898	78.998	20.918	8.806	81.49	DUF1645 family protein, Regulation of stress-tolerance and grain length
Os02t0301100-01	P1		3897.14	2.00667	54.088	24.282	23.728	25.582	28.73	13.286	Ortholog of maize ZmSWEET4c, Hexose transporter, Seed filling
Os03t0233900-01	P1		0.09	0	105.656	40.034	60.192	18.998	44.204	12.904	Non-symbiotic hemoglobin 1 (rHb1) (ORYsa GLB1a).
Os03t0277300-01	P1		423.627	0.103333	6.232	12.168	25.482	15.098	10.786	64.7	Heat shock protein 70.
Os03t0648500-01	P1		5043.32	0.718333	58.192	24.94	27.916	27.082	17.048	21.308	Cupredoxin domain containing protein.
Os04t0550800-01	P1		24670.5	4.49833	204.36	130.974	541.236	985.834	402.882	420.98	Major intrinsic protein family protein.
Os04t0684900-02	P1		0	0	14.944	21.186	79.724	8.312	8.574	29.22	Component of the CCR4-NOTcomplex, Deadenylase, Component of the plant P-body, Deadenylation (poly(A) tail shortening), Development and stress response
Os01t0106400-01	P2		1.02667	93.2633	117.936	491.866	894.946	338.432	827.536	507.776	Isoflavone reductase-like protein, Homeostasis of reactive oxygen species (ROS)
Os01t0172100-01	P2		0.0133333	0.656667	7.662	23.994	43.45	30.44	37.08	39.6	Similar to Triose phosphate/phosphate translocator, non-green plastid, chloroplast precursor (CTPT).
Os01t0180900-01	P2		957.567	0.298333	9.182	27.35	32.692	30.408	15.664	9.392	2-oxoglutarate and iron-dependent oxygenase, Starch accumulation
Os01t0819700-01	P2		0	0.0216667	3.018	8.952	32.114	7.518	6.176	10.736	Hypothetical conserved gene.
Os01t0840100-01	P2		0.11	15.8217	45.852	134.626	278.2	111.478	271.38	443.742	Heat shock protein Hsp70 family protein.
Os01t0878700-02	P2		0.03	0.0133333	0.496	10.428	109.682	8.716	126.196	81.658	Amino acid transporter, Regulation of grain protein content and nutritional quality
Os01t0878700-03	P2		0	0	0.462	15.046	71.572	13.21	124.196	81.344	Amino acid transporter, transmembrane domain containing protein.
Os01t0878800-01	P2		54.9167	5.32333	10.214	30.112	34.758	36.338	64.866	52.12	Similar to 4,5-DOPA dioxygenase extradiol.
Os02t0139100-01	P2	MEG	59.2867	21.22	40.098	119.914	176.83	108.388	143.13	243.316	Activator of Hsp90 ATPase, N-terminal domain containing protein.
Os02t0153900-01	P2		0	0	0.528	1.488	7.5	3.982	5.686	18.906	Leucine-rich repeat receptor-like kinase
Os02t0455400-00	P2		0	0	1.442	6.728	17.12	20.076	37.606	35.7	Hypothetical conserved gene.
Os02t0462800-01	P2	PEG	21.6067	0.0766667	13.826	23.564	96.25	54.956	18.506	55.004	WRKY transcription factor 42, Transcriptional repressor, Promotion of leaf senescence
Os02t0631100-01	P2		2987.76	11.255	58.12	96.882	186.496	397.78	283.56	163.42	Photosystem II oxygen evolving complex protein PsbQ family protein.
Os02t0758000-01	P2	MEG	0.203333	23.3067	69.446	306.13	287.862	230.118	215.29	579.074	Similar to Low molecular weight heat shock protein precursor (Mitochondrial small heat shock protein 22).
Os02t0782500-01	P2		0.0633333	0	3.946	25.396	277.902	233.008	336.39	1136.7	Similar to Small heat stress protein class CIII.
Os02t0812500-01	P2		0	0	0	6.706	3.616	2.918	4.7	5.784	Cyclin-like F-box domain containing protein.
Os02t0814000-01	P2		0.216667	27.5483	56.532	129.582	173.994	114.52	114.976	210.86	Protein of unknown function DUF862, eukaryotic domain containing protein.
Os03t0195800-01	P2		0.07	0.01	0.004	5.728	11.516	1.322	3.556	1.47	Similar to Sulfate transporter (Fragment).
Os03t0221200-01	P2	MEG/PEG	0.113333	0.0666667	11.02	140.148	255.21	68.038	310.5	326.786	Similar to Homocysteine S-methyltransferase 1 (EC 2.1.1.10) (S- methylmethionine:homocysteine methyltransferase 1) (SMM:Hcy S- methyltransferase 1) (ZmHMT-1).
Os03t0245800-02	P2		0	0	1.694	42.688	190.412	193.83	180.998	419.864	Similar to Heat shock protein 26.
Os03t0266900-02	P2		21.4933	0.376667	3.95	667.422	565.836	384.394	770.096	1503.85	Low molecular mass heat shock protein Oshsp17.3.
Os03t0267000-00	P2		0.0933333	0	3.912	368.492	344.608	362.044	262.284	773.496	Small heat shock protein, Heavy metal resistance, Regulation of Cu tolerance, Regulation of bacterial leaf streak (BLS) and bacterial blight (BB) resistance
Os03t0267100-01	P2		0	0.19	0.654	9.716	18.738	20.324	12.454	56.722	Hypothetical protein.
Os03t0267200-01	P2		0.04	3.24	10.6	202.366	363.892	398.104	244.46	812.108	Low molecular mass heat shock protein Oshsp17.7.
Os03t0310800-01	P2	MEG	0.22	13.0733	113.33	197.392	292.416	285.29	226.892	587.436	Similar to Hypersensitive reaction associated Ca2+-binding protein.
Os03t0736900-01	P2		17.11	0.0283333	3.522	18.158	20.772	15.688	4.366	11.028	Similar to Sorghum bicolor protein targeted either to mitochondria or chloroplast proteins T50848.
Os03t0737300-01	P2	PEG	587.14	0.1	11.202	29.964	38.914	49.668	21.74	60.506	HAD-superfamily phosphatase, subfamily IIIC domain containing protein.
Os03t0764100-01	P2		0	0.115	11.566	27.688	46.634	6.004	14.57	50.904	Zinc finger transcription factor ZF1.
Os03t0776900-01	P2	MEG	55.66	73.285	100.658	276.318	298.41	363.02	361.322	788.556	Similar to mitochondrial import inner membrane translocase subunit TIM14.
Os03t0815100-01	P2		0.0733333	14.4133	36.626	127.136	180.062	86.642	127.148	183.69	Similar to OsNAC6 protein.
Os04t0107900-02	P2		0	0	0.03	4.388	28.104	13.206	32.628	60.538	Heat shock protein 81-1 (HSP81-1) (Heat shock protein 83).
Os04t0142400-01	P2		3.02	0.0183333	5.888	19.294	45.706	42.742	16.824	118.366	Conserved hypothetical protein.
Os04t0600300-01	P2		0	0	0	10.858	50.118	41.984	135.002	266.918	Homodimeric diiron-carboxylate protein, Cyanide-resistant respiration in mitochondria, Reactive oxygen species (ROS) scavenging
Os04t0619400-01	P2		0	0	0.014	5.624	28.938	7.978	14.73	11.89	Protein kinase, core domain containing protein.
Os04t0627900-01	P2		153.353	0.00666667	1.72	10.364	13.796	15.12	47.764	62.056	Translation initiation factor SUI1 domain containing protein.
Os05t0194500-01	P2		0.0466667	2.28167	18.908	80.736	127.796	64.57	113.688	116.234	Similar to ANAC075.
Os05t0324700-01	P2		0.0433333	0	1.906	26.064	238.076	57.046	158.506	538.158	Conserved hypothetical protein.
Os05t0562300-01	P2		0.03	8.90333	14.178	79.666	143.662	54.4	79.068	180.216	Similar to DnaJ-like protein.
Os06t0147300-01	P2		0	0	8.054	22.444	115.408	45.59	17.664	94.878	Similar to cDNA clone:J023088C01, full insert sequence.
Os06t0159900-01	P2		0.0866667	6.71333	38.39	141.678	181.754	106.144	233.668	311.782	Similar to Arm repeat containing protein.
Os06t0216000-01	P2		0	0	1.15	18.196	9.624	28.382	32.558	262.018	Similar to 12-oxo-phytodienoic acid reductase.
Os06t0253100-01	P2		0.0866667	2.715	16.95	75.716	127.076	104.43	161.564	176.102	Heat shock protein Hsp20 domain containing protein.
Os06t0506600-01	P2		0	4.07167	7.108	23.582	37.37	21.66	45.014	54.516	Similar to Ubiquitin carrier protein.
Os06t0592500-01	P2		0	0.56	6.486	28.594	46.192	39.214	54.886	56.9	Similar to Ethylene-responsive transcriptional coactivator.
Os07t0182900-02	P2		33.7267	0	0.074	1.788	2.166	5.074	2.6	2.652	DNA methyltransferase, Maintenance of CpG methylation after DNA replication
Os07t0509800-01	P2		0.02	3.37167	12.222	22.106	19.826	14.822	14.604	14.094	Similar to adenosine 5'-phosphosulfate reductase 2.
Os07t0624700-01	P2		1588.26	39.2	55.092	156.912	306.848	473.26	152.936	439.38	UMP/CMP kinase a (EC 2.7.1.48).
Os07t0631200-01	P2		0.08	0	3.594	62.014	168.1	42.014	193.768	217.638	Zinc finger, RING/FYVE/PHD-type domain containing protein.
Os07t0633200-01	P2		1441.51	107.758	251.74	324.386	379.7	325.696	296.502	311.516	Similar to SC35-like splicing factor SCL30a, 30a kD.
Os07t0694700-01	P2	MEG	77.46	45.1917	89.202	315.002	390.826	430.744	973.102	940.91	Ascorbate peroxidase, ROS homeostasis, Chloroplast protection, Carbohydrate metabolism, Plant architecture, Fertility maintenance
Os08t0448100-01	P2		0	0	9.136	12.116	46.042	5.66	7.642	31.878	Conserved hypothetical protein.
Os10t0456000-01	P2		0.0233333	0	0.01	16.644	31.486	21.732	118.704	199.526	Hypothetical protein.
Os11t0114300-01	P2		0	0	22.58	73.832	99.898	170.016	6.866	207.09	Conserved hypothetical protein.
Os11t0244200-01	P2		0	0	0.04	15.632	67.558	78.172	128.828	258.002	Similar to Pisum sativum 17.9 kDa heat shock protein (hsp17.9) (Fragment).
Os11t0249300-01	P2		0	0	0.006	4.86	19.13	6.568	10.256	27.664	Conserved hypothetical protein.
Os11t0704000-00	P2	MEG	591.337	18.2217	43.47	67.804	78.976	124.3	246.916	221.378	SelT/selW/selH selenoprotein family protein.
Os12t0478200-02	P2		0	0	11.92	18.144	76.946	103.93	35.396	72.972	GRAM domain containing protein.
Os12t0547600-02	P2		0	0	0.014	1.752	14.266	7.65	12.826	26.14	Hypothetical conserved gene.
Os01t0110100-01	P3		0	0	0.026	1.302	9.32	3.706	3.386	4.496	Phosphate (Pi) transporter, Pi homeostasis
Os01t0276700-03	P3	MEG	26.2033	20.955	41.302	35.928	71.728	73.65	106.844	102.292	Similar to Pyruvate kinase.
Os01t0300000-01	P3		0.65	14.045	62.232	255.222	159.314	125.016	725.04	624.49	3'-5' exonuclease domain containing protein.
Os01t0369700-01	P3		0	0	0	0.206	8.716	42.746	91.698	260.058	Similar to Glutathione S-transferase GST 8 (EC 2.5.1.18).
Os01t0369700-03	P3		0	0	0	0.466	22.124	21.622	86.98	226.746	Similar to Glutathione S-transferase GST 8 (EC 2.5.1.18).
Os01t0551000-01	P3		0	0	0.216	0.6	12.038	4.572	1.54	6.552	Conserved hypothetical protein.
Os01t0559750-01	P3		25.1433	92.7183	88.75	128.678	353.452	342.114	899.71	451.256	Hypothetical gene.
Os01t0582600-01	P3		159.77	1.24167	5.674	14.792	33.106	12.24	23.688	23.564	Phospholipase A2, active site domain containing protein.
Os01t0618000-01	P3		21.4167	6.74833	7.326	33.542	36.432	63.17	74.972	82.404	Exonuclease domain containing protein.
Os01t0693300-01	P3		101.16	7.85833	9.74	26.68	50.162	63.06	93.442	129.236	Similar to Lipid phosphate phosphatase 2 (EC 3.1.3.-) (AtLPP2) (Phosphatidic acid phosphatase 2) (AtPAP2) (Prenyl diphosphate phosphatase).
Os01t0710700-01	P3		0	0	5.77	0.198	7.212	25.208	49.002	31.47	Lipase, class 3 family protein.
Os01t0748900-01	P3		0	0	0.416	0.562	4.468	4.87	2.016	8.864	Membrane attack complex component/perforin/complement C9 family protein.
Os01t0787000-01	P3		0	4.35667	20.934	14.49	69.82	82.552	31.848	73.202	Similar to Peroxidase (EC 1.11.1.7).
Os01t0795600-01	P3		0.0966667	0.0566667	1.162	8.01	38.128	42.442	6.668	41.832	Conserved hypothetical protein.
Os01t0812100-01	P3		13.8833	4.91	7.874	14.22	66.112	37.738	38.138	58.024	Similar to NHL25.
Os01t0839100-01	P3		0	0.0116667	2.086	4.628	1.96	5.98	17.144	21.904	Cys2/His2-type zinc finger protein, Salt tolerance
Os01t0841700-01	P3		0	0	1.086	0.014	15.922	39.574	162.294	443.764	Similar to Isoform ERG1b of Elicitor-responsive protein 1.
Os01t0845000-01	P3		0	0	1.376	0.908	1.974	1.658	2.666	1.96	Hypothetical conserved gene.
Os01t0855600-01	P3		0	0.00833333	1.54	1.27	25.632	11.076	2.534	24.206	Similar to Hs1pro-1 protein.
Os01t0855700-01	P3		0	0	0.138	1.678	1.234	0.62	2.26	0.954	Hypothetical protein.
Os01t0892500-01	P3		0	0	2.806	0.048	36.902	45.078	130.044	287.912	Similar to carboxylic ester hydrolase.
Os01t0908200-01	P3		5.22333	0.005	0.16	0.794	10.57	5.698	2.764	1.708	Member of the Bric-a-Brac/Tramtrack/Broad (BTB) family, BT1/BT2 ortholog, Negative regulation of nitrate uptake and nitrogen use efficiency
Os01t0966900-00	P3		0	0	0	0.016	7.644	13.13	30.156	49.848	Similar to Sorbitol transporter.
Os01t0975000-02	P3		0	0	2.74	1.11	14.258	9.928	17.048	40.95	Protein of unknown function DUF966 family protein.
Os02t0180700-01	P3		0.12	25.4833	46.176	26.11	119.226	176.426	217.05	265.252	Similar to Cinnamoyl-CoA reductase (EC 1.2.1.44).
Os02t0181900-01	P3		34.9	2.63333	7.342	15.82	22.636	14.722	17.226	26.832	Similar to ClpB.
Os02t0258200-01	P3		0	2.17167	10.25	7.486	21.58	37.206	94.494	42.864	Similar to high mobility group family.
Os02t0475300-03	P3		0.0366667	3.02167	5.686	9.776	15.562	29.696	23.276	18.286	Similar to MAC/Perforin domain containing protein.
Os02t0582800-01	P3		0	0.0866667	1.696	0.696	20.79	79.312	99.446	45.274	Conserved hypothetical protein.
Os02t0626532-01	P3		0	0	0	0	6.936	18.674	25.688	13.602	Hypothetical gene.
Os02t0636700-01	P3	PEG	0	0	1.592	0.008	9.434	3.452	4.408	20.792	GRAM domain containing protein.
Os02t0644100-01	P3	MEG	0.38	29.235	55.868	63.176	84.534	83.212	102.444	113.466	Similar to Heat shock protein STI (Stress inducible protein) (GmSTI).
Os02t0653900-03	P3		0	0	0.3	0.014	8.6	1.858	7.032	9.734	Similar to Avr9/Cf-9 rapidly elicited protein 14 (Fragment).
Os02t0655700-01	P3		64.0367	13.96	22.848	39.324	66.572	58.056	80.828	58.066	Amino acid/polyamine transporter I family protein.
Os02t0664000-01	P3	MEG	828.047	276.777	653.042	590.74	1318.72	2274.72	2507.39	2781.57	Glutathione peroxidase 3, Hydrogen peroxide homeostasis, Root and shoot development, ABA regulatory pathway component
Os02t0693400-01	P3		39.2967	3.95333	8.176	18.028	35.712	35.532	27.546	39.324	Peptidase C19, ubiquitin carboxyl-terminal hydrolase 2 family protein.
Os02t0749800-01	P3		0	0.0116667	0	0.008	4.408	10.212	5.224	6.188	Mitochodrial transcription termination factor-related family protein.
Os02t0764700-01	P3		3.99	52.9083	65.728	62.374	212.664	381.166	230.128	343.666	Similar to Ethylene-responsive transcription factor 4 (Ethylene-responsive element binding factor 4) (Related to APETALA-2 protein 5) (EREBP-4) (AtERF4).
Os02t0818900-01	P3		0	0	0	0.096	35.226	71.976	90.992	87.208	Heavy metal transport/detoxification protein domain containing protein.
Os03t0133000-01	P3		0	0	1.614	0.016	3.764	17.832	10.334	7.878	NAC transcription factor, Drought and salt stress tolerance, Modulation of ABA-mediated pathway
Os03t0196600-01	P3		0	0	0.026	3.774	7.698	8.73	4.856	8.54	Similar to satase isoform II.
Os03t0207400-01	P3		0.476667	2.20667	5.314	3.076	20.176	32.314	16.312	24.786	Similar to Protein phosphatase 2C-like.
Os03t0232400-00	P3		0.193333	0	15.48	4.616	16.392	56.352	60.12	88.336	Phytosulfokine family protein.
Os03t0263700-01	P3	MEG	518.927	120.81	150.962	246.966	398.454	342.824	440.404	580.972	Similar to glycine-rich protein.
Os03t0265600-01	P3		1960.7	22.0783	115.088	94.03	259.398	202.3	138.484	166.044	Similar to Transformer-2-like protein.
Os03t0276500-01	P3		114.187	28.84	60.348	101.94	185.686	161.222	282.92	376.658	Similar to Heat shock protein 70.
Os03t0279200-01	P3		127.623	0.145	0	7.488	6.454	17.232	32.968	163.94	Similar to Histone H2A.
Os03t0297000-01	P3		0	25.4733	31.402	41.322	106.236	130.574	91.554	160.522	Protein of unknown function DUF538 family protein.
Os03t0331700-02	P3		0.00666667	0.623333	6.124	2.712	16.996	42.658	37.198	56.85	Similar to cDNA clone:002-120-A09, full insert sequence.
Os03t0334200-01	P3		0	0	2.184	0.396	32.94	6.664	7.512	16.372	Protein of unknown function DUF3133 domain containing protein.
Os03t0564600-01	P3		0	0	12.898	0.156	10.67	22.286	63.27	140.748	Protein of unknown function DUF26 domain containing protein.
Os03t0724700-01	P3		0.03	0.0666667	0.568	0.326	7.514	7.97	14.674	13.204	Similar to cDNA clone:002-104-C06, full insert sequence.
Os03t0800400-01	P3		23.43	0.696667	10.046	5.61	14.248	29.8	47.478	37.348	Protein of unknown function DUF1618 domain containing protein.
Os03t0833100-01	P3		0	0	2.884	1.428	4.104	2.724	4.98	9.38	Similar to Tasselseed2 protein (Fragment).
Os04t0107900-04	P3		0	0	0	8.774	132.628	102.648	187.208	248.108	Similar to Heat shock protein 82.
Os04t0287400-01	P3		4.87	0.0133333	0.81	0.54	6.296	3.752	2.494	6.24	WRKY transcription factor, Positive regulator in defense response, Negative regulator in GA signaling
Os04t0355401-01	P3		0	0	0.684	0.26	2.234	1.21	2.362	1.774	Hypothetical protein.
Os04t0372700-01	P3		816.203	79.3983	180.194	159.268	464.864	486.008	398.426	472.568	Similar to Quinone-oxidoreductase QR1 (Fragment).
Os04t0372750-00	P3		807.597	66.34	155.622	153.47	416.624	458.498	360.762	420.546	Non-protein coding transcript.
Os04t0497000-01	P3	MEG	0	8.08167	17.02	18.828	134.534	154.686	67.812	216.324	Similar to Allyl alcohol dehydrogenase.
Os04t0510600-01	P3		0.03	0	4.962	2.652	12.89	17.826	11.462	12.388	Tetratricopeptide-like helical domain containing protein.
Os04t0531400-01	P3		1.54	0	1.856	0.324	15.914	37.356	27.812	58.944	Similar to Lectin-like receptor kinase 7;2.
Os04t0531500-01	P3		0	0	0	0	3.024	3.314	5.58	9.376	Concanavalin A-like lectin/glucanase domain containing protein.
Os04t0556300-01	P3	MEG	5862.75	481.13	533.336	710.206	2016.82	3260.73	3028.58	4939.24	Glutathione peroxidase.
Os04t0556300-02	P3	MEG	769.95	139.452	103.964	192.404	527.832	787.464	799.39	1157.95	Similar to Glutathione peroxidase.
Os04t0556600-01	P3		0	0	0	0	6.824	33.32	29.09	26.386	cis-Zeatin-O-glucosyltransferase, Catalyze O-glucosylation of cZ and cZ-riboside
Os04t0583500-01	P3		9.75333	0	0	1.072	7.41	26.718	20.178	34.018	Expansin, Al-inducible expansin, Root cell elongation
Os04t0654500-01	P3		0	0.0816667	0.098	4.064	19.77	21.722	10.888	61.034	Conserved hypothetical protein.
Os04t0669800-01	P3		0.0733333	48.78	46.938	108.478	180.098	171.676	203.596	187.584	Methylthioribose kinase (EC 2.7.1.100).
Os05t0296800-02	P3		0	0.01	0.028	1.03	20.506	4.842	7.946	54.47	Conserved hypothetical protein.
Os05t0343400-01	P3		0	0.2	0.968	3.618	17.33	8.89	9.656	10.006	WRKY transcription factor, Disease resistance, Defense response
Os05t0382000-01	P3		124.463	0	2.296	1.176	2.37	1.37	1.428	1.014	Similar to ABL164Cp.
Os05t0460000-01	P3		0.123333	31.1433	83.424	134.15	255.712	219.542	379.728	407.15	Similar to 70 kDa heat shock cognate protein 1.
Os05t0539300-01	P3	PEG	0.316667	0.005	0.03	1.542	6.25	10.378	6.362	12.734	Protein of unknown function DUF295 family protein.
Os06t0114300-01	P3		13.13	0	0.828	2.2	5.352	5.47	66.57	72.412	Cyclin-like F-box domain containing protein.
Os06t0216200-00	P3		0	0.0283333	1.274	2.86	16.938	17.528	40.064	148.184	Similar to Oxo-phytodienoic acid reductase.
Os06t0216300-01	P3		0	0.415	3.428	9.886	49.356	49.132	125.794	382.15	Similar to 12-oxophytodienoic acid reductase.
Os06t0216350-00	P3	MEG	0.0266667	0.131667	2.046	6.44	28.832	32.822	64.778	277.228	Hypothetical protein.
Os06t0248500-00	P3		0	0	1.188	0.228	6.644	1.444	2.16	7.432	U box domain containing protein.
Os06t0318800-01	P3		26.3067	167.887	208.498	466.404	1043.84	1632.78	1018.86	2362.73	Non-protein coding transcript.
Os06t0693000-01	P3		17.3133	0.0633333	1.766	2.094	6.858	13.41	18.54	19.522	Protein kinase, core domain containing protein.
Os07t0182900-04	P3		27.7767	0.01	0.518	1.168	1.324	3.348	4.94	2.534	DNA methyltransferase, Maintenance of CpG methylation after DNA replication
Os07t0182900-06	P3		109.763	0.146667	1.394	6.18	11.4	14.87	21.394	18.726	DNA methyltransferase, Maintenance of CpG methylation after DNA replication
Os07t0276000-01	P3		29.4133	0	0.704	0.008	2.232	2.932	11.364	5.742	F-box domain, cyclin-like domain containing protein.
Os07t0446100-01	P3		22.1767	23.1183	54.138	54.934	102.322	71.992	102.296	121.516	Zinc finger, RING/FYVE/PHD-type domain containing protein.
Os07t0481400-01	P3		1.54667	0	0.002	1.03	2.924	1.466	1.508	4.206	NB-ARC domain containing protein.
Os07t0584100-01	P3		63.9067	2.995	10.096	24.32	29.826	35.87	97.576	110.672	Similar to MAP kinase-like protein.
Os07t0635500-01	P3	PEG	0	0	0	0.064	35.45	5.04	2.918	33.696	Similar to Cytochrome P450.
Os08t0137800-01	P3		0	0	14.994	0.402	107.648	15.948	53.542	616.28	Cupredoxin domain containing protein.
Os08t0282500-01	P3		819.9	3.20833	11.08	17.054	19.128	20.916	18.56	27.95	WD40 repeat-like domain containing protein.
Os08t0406400-01	P3	MEG	3.87333	1.00333	15.362	24.832	72.966	69.146	327.9	232.17	Similar to Sulfate transporter (Fragment).
Os08t0412700-01	P3		0	0	0	0.296	1.968	5.242	5.31	11.936	Protein of unknown function DUF1262 family protein.
Os08t0482600-01	P3		0	0.0133333	3.802	0.044	39.442	14.53	8.102	35.92	Cupredoxin domain containing protein.
Os08t0524200-01	P3		0.02	1.49667	1.288	18.14	39.246	38.162	47.978	39.536	Uncharacterised conserved protein UCP037471 domain containing protein.
Os08t0562800-01	P3		0	0	0.132	0.182	2.874	3.204	4.668	5.784	Similar to Transparent testa 12 protein.
Os08t0562800-02	P3		0	0	1.052	0.86	15.47	22.624	28.796	40.674	Similar to Transparent testa 12 protein.
Os09t0103700-01	P3		246.617	13.1533	30.768	29.608	44.802	50.172	44.852	67.21	Zinc finger, CCHC-type domain containing protein.
Os09t0126600-01	P3	PEG	0.02	0.01	2.652	2.264	3.896	16.952	41.614	25.11	Conserved hypothetical protein.
Os09t0366500-01	P3		0	0	11.834	3.634	6.094	7.994	7.856	17.062	Conserved hypothetical protein.
Os09t0434900-02	P3		0	0	0	0.01	4.796	2.584	7.084	7.458	Zinc finger, RING-type domain containing protein.
Os09t0444100-00	P3		89.4367	0.0116667	1.896	1.972	2.266	2.67	1.858	9.478	Similar to Minus dominance protein.
Os09t0462700-02	P3		0	0.0416667	1.862	0.134	11.616	9.436	5.29	6.58	Similar to H0818E04.14 protein.
Os09t0533600-01	P3		0	0.438333	3.262	5.968	13.084	19.35	25.768	37.228	Receptor-like cytoplasmic kinase, Resistance to multiple bacterial and fungal pathogens
Os09t0549600-00	P3	MEG	0.29	9.195	304.466	184.996	267.616	629.596	1283.39	867.5	Heavy metal transport/detoxification protein domain containing protein.
Os10t0517500-02	P3		142.547	1.17	3.97	5.91	50.476	35.72	27.786	69.672	Cys/Met metabolism, pyridoxal phosphate-dependent enzyme domain containing protein.
Os10t0519800-01	P3	PEG	0	0	0.012	0.232	8.834	15.986	59.798	65.124	DUF295-domain protein, Regulation of seed development
Os10t0520100-00	P3		0	0	0.008	1.25	12.076	7.292	3.63	6.442	Cyclin-like F-box domain containing protein.
Os10t0580900-01	P3		0	2.92667	4.132	16.61	32.97	36.788	33.826	65.446	Conserved hypothetical protein.
Os11t0206000-01	P3		0.0233333	0	0.188	0.14	5.3	6.332	8.672	5.586	Conserved hypothetical protein.
Os11t0229400-01	P3		0.916667	5.36167	5.12	11.572	44.84	21.52	26.08	57.492	Similar to NBS-LRR protein (Fragment).
Os11t0474450-01	P3		0.0333333	0	0.014	0.002	3.164	4.512	4.466	14.708	Hypothetical gene.
Os11t0474500-00	P3		0	0	0.006	0	18.8	31.55	30.176	107.208	NB-ARC domain containing protein.
Os12t0159000-01	P3		0	0	0	0.238	6.454	4.976	10.522	18.758	Harpin-induced 1 domain containing protein.
Os12t0547600-01	P3		0	0.303333	0.158	4.496	15.592	10.512	13.786	30.804	Calmodulin binding protein-like domain containing protein.
Os01t0138800-01	P4		0	0	0	0	0	24.46	4.818	5.244	Peptidase C26 domain containing protein.
Os01t0179600-01	P4		0.696667	0	0	0	0.954	6.78	25.218	20.334	UDP-glucuronosyl/UDP-glucosyltransferase family protein.
Os01t0184100-01	P4		0.273333	178.125	342.788	359.396	491.956	603.986	521.594	1101.14	Class II small heat shock protein, Positive regulation in both Xoo resistance and heat/salt tolerance
Os01t0185900-01	P4		0	0	0	0	0	0.924	3.546	13.196	Similar to WRKY 1 (Fragment).
Os01t0276700-01	P4		29.2333	32.38	57.21	44.952	86.468	108.958	165.89	173.168	Similar to Pyruvate kinase, cytosolic isozyme (EC 2.7.1.40) (PK).
Os01t0303000-02	P4		0	0	0.33	2.302	1.852	30.21	9.466	61.306	Similar to CP12 (Fragment).
Os01t0311800-01	P4		0	0	0	0	0.408	1.674	4.504	5.538	Similar to Pectin methylesterase 8 (Fragment).
Os01t0515300-01	P4		0	0.01	0.222	0	0.88	3.752	4.16	2.584	Similar to Leucine Rich Repeat family protein.
Os01t0588900-01	P4		3.64333	0	0.858	0.676	1.132	6.712	13.662	15.542	Cytokinin-activating enzyme, Bioactive cytokinin synthesis
Os01t0607000-01	P4		0	0	0	0.542	1.756	4.228	6.724	19.872	Glutelin family protein.
Os01t0696600-01	P4		0.0733333	0	6.006	6.892	5.966	12.116	24.428	23.326	Similar to MDR-like ABC transporter.
Os01t0843700-01	P4		1.29333	0.256667	0.2	2.646	4.994	54.15	27.726	21.614	Conserved hypothetical protein.
Os01t0860800-02	P4		0	0.0516667	0	0.15	0	66.364	34.736	55.668	Glycoside hydrolase, family 17 protein.
Os01t0866200-00	P4	MEG	2337.51	484.07	364.994	655.47	721.118	1445.64	2131.65	1953.85	Similar to Histone H3.
Os01t0872900-01	P4		0	0	0	0.004	1.182	2.948	29.122	31.18	Protein of unknown function DUF635 family protein.
Os01t0895600-01	P4		0.01	1.66	46.01	7.332	29.966	169.35	835.454	327.086	Similar to Calreticulin-3.
Os01t0899800-01	P4		0	0	0.31	0.074	0.43	2.364	8.974	2.492	Pathogenesis-related transcriptional factor and ERF domain containing protein.
Os01t0930900-00	P4		0	0	0.45	4.814	3.278	5.958	4.51	14.866	Similar to Short chain alcohol dehydrogenase-like.
Os01t0958500-01	P4		0	0	0	0	1.788	1.346	1.692	1.304	Similar to RNA binding protein-like.
Os02t0135200-00	P4		0.00666667	0.951667	0.89	0.886	0.986	12.442	19.336	26.404	Similar to Mitogen-activated protein kinase 13.
Os02t0147800-02	P4		38.0733	16.35	26.126	18.298	35.448	47.262	64.212	47.176	Similar to Homeo protein (Fragment).
Os02t0160200-01	P4		69.94	7.59833	9.522	15.16	28.976	41.904	29.816	29.858	Cyclin-like F-box domain containing protein.
Os02t0186900-01	P4		0	0.08	0.132	0	0.024	12.628	15.59	17.894	Cytochrome P450 family protein.
Os02t0215200-02	P4		0	0	3.018	0.32	0.554	5.308	17.6	10.478	Similar to Histone deacetylase.
Os02t0258250-00	P4		0	1.25667	2.77	5.71	16.416	30.176	63.938	27.326	Hypothetical conserved gene.
Os02t0271000-01	P4		0	0	0	0	1.458	2.644	3.686	2.502	Similar to Subtilase.
Os02t0272100-00	P4		0	0	0.382	0	0.886	1.44	1.852	1.154	F-box domain, cyclin-like domain containing protein.
Os02t0300700-01	P4		0.0433333	0.223333	0	0.038	18.47	40.85	39.846	54.878	Similar to Eukaryotic translation initiation factor 1A (EIF-1A) (EIF-4C).
Os02t0466400-01	P4		0	0.07	0	0.802	5.566	25.618	23.072	55.848	Similar to Inositol phosphate kinase.
Os02t0467300-01	P4		0.0433333	1.20167	15.39	1.966	8.28	445.744	393.954	464.12	Conserved hypothetical protein.
Os02t0467400-01	P4		0.57	0.648333	1.424	1.222	0.964	6.554	6.438	5.54	Hypothetical protein.
Os02t0467500-01	P4		0	0.06	0.036	0.466	0.316	49.338	111.82	64.376	Aminotransferase-like, plant mobile domain domain containing protein.
Os02t0467600-01	P4		0	0	0.708	0	0.136	7.486	3.532	4.808	Similar to Cinnamate 4-hydroxylase CYP73.
Os02t0579800-01	P4		45.0167	0	4.886	4.762	3.65	21.376	48.342	32.862	Similar to Fw2.2.
Os02t0591600-02	P4		0	0	0.77	0.244	0.83	2.252	2.576	1.694	Conserved hypothetical protein.
Os02t0614300-01	P4		0	0	0	0	1.024	12.136	47.012	9.942	Similar to ANT-like protein.
Os02t0620400-01	P4		0.0333333	1.91833	10.534	17.082	51.088	55.704	87.474	101.682	RmlC-like jelly roll fold domain containing protein.
Os02t0624100-00	P4		30.72	0.531667	0	0	0.054	24.236	31.092	38.126	EGF-type aspartate/asparagine hydroxylation site domain containing protein.
Os02t0637000-01	P4		0	0.345	0.016	1.15	4.61	17.024	11.184	42.734	Similar to OSIGBa0135K14.7 protein.
Os02t0668100-02	P4		1.06	17.735	29	21.708	39.568	165.99	174.018	94.634	Similar to Geranylgeranyl-diphosphate synthase.
Os02t0668100-04	P4		1.16	24.6783	15.118	20.33	45.048	130.866	128.818	111.194	Similar to predicted protein.
Os02t0721200-00	P4		0	0	0	0	0.934	5.07	10.61	6.554	Ubiquitin-conjugating enzyme, E2 domain containing protein.
Os02t0755400-01	P4		1.48667	0	0.148	0	1.228	2.618	2.224	1.942	Similar to RNA recognition motif-containing protein SEB-4.
Os03t0105500-01	P4		0.0166667	0	0	0	2.134	2.292	1.966	2.666	Conserved hypothetical protein.
Os03t0114400-01	P4		0	0	2.006	0.006	0.408	2.734	4.202	4.432	Similar to Avr9/Cf-9 rapidly elicited protein 102 (Fragment).
Os03t0130100-01	P4		0	0	0	0	0.04	7.702	4.912	13.632	Similar to Acyl-activating enzyme 11.
Os03t0187600-01	P4	MEG	33.4933	150.795	291.026	388.796	464.626	681.862	587.57	707.564	GRAM domain containing protein, Tolerance to abiotic stresses
Os03t0187800-01	P4		0	0	0	0	0	9.012	2.892	43.328	Purine permease, Modulation of cytokinin distribution, Regulation of plant height and grain weight
Os03t0211500-01	P4		0	0	0	0	0	14.664	45.492	9.098	Hypothetical conserved gene.
Os03t0258200-01	P4		0	0.005	0	0.006	2.794	8.808	5.45	11.98	Alpha/beta hydrolase fold-3 domain containing protein.
Os03t0356526-00	P4		0	0	0.086	0	1.32	3.242	5.884	22.888	Hypothetical conserved gene.
Os03t0663900-00	P4		0.98	0	0.09	0.47	0.914	5.042	9.244	11.058	Hypothetical conserved gene.
Os03t0709000-01	P4	MEG	0.143333	33.5333	23.554	129.638	162.188	186.694	472.036	603.402	Membrane-associated, eicosanoid and glutathione metabolism (MAPEG) domain containing protein.
Os03t0717900-01	P4		6.69667	3.72	6.358	12.882	24.126	24.504	35.624	31.088	Similar to ABRH7 (Fragment).
Os03t0724700-03	P4		0	0.203333	2.75	1.314	6.352	8.028	37.06	31.278	Maf-like protein family protein.
Os03t0734500-01	P4		0	0	6.574	1.736	5.262	18.402	31.292	57.3	Conserved hypothetical protein.
Os03t0749300-02	P4		10.2967	0	0	0	0.37	1.784	4.922	2.944	Similar to Exoglucanase precursor.
Os03t0757950-00	P4	MEG	10.76	10.16	17.582	14.622	25.404	53.614	52.496	43.018	Hypothetical protein.
Os03t0794200-00	P4		0	0	0	0	0	17.614	28.062	108.626	Similar to N-acetyltransferase.
Os03t0829200-01	P4		38.56	0.623333	1.036	0.082	2.476	24.79	34.272	46.102	Similar to Soluble epoxide hydrolase.
Os03t0854800-01	P4		98.11	14.0633	12.028	13.956	23.558	40.208	56.934	47.74	Similar to Poly polymerase catalytic domain containing protein, expressed.
Os04t0136700-01	P4		0.1	32.0383	36.552	102.406	92.59	152.01	251.212	244.272	Cystathionine beta-synthase, core domain containing protein.
Os04t0209200-01	P4		0	0	0	0.012	0	1.33	2.286	1.99	Similar to MRP-like ABC transporter.
Os04t0339400-01	P4		0	0.0133333	0.444	1.806	0.706	32.482	121.852	135.502	Aldo/keto reductase family protein.
Os04t0503600-01	P4		0	0.015	1.586	2.026	0.604	6.774	20.946	11.734	Similar to OSIGBa0112M24.5 protein.
Os04t0509600-01	P4		0	0	0	0	1.004	3.426	6.04	9.954	Ammonium transporter, Ammonium uptake, Ammonium transport
Os04t0530900-02	P4		0	0	2.416	1.288	1.438	3.564	1.144	2.754	Glycosyl transferase, family 8 protein.
Os04t0531600-01	P4		0	0.045	0.004	0.026	4.354	17.532	19.618	26.484	Hypothetical protein.
Os04t0537800-01	P4		0.133333	0	0	0.294	1.364	8.584	14.598	10.776	Protein of unknown function DUF26 domain containing protein.
Os04t0660900-01	P4		0	0.0333333	0	0.112	2.156	18.946	4.964	15.236	TGF-beta receptor, type I/II extracellular region family protein.
Os05t0102600-01	P4		33.83	36.4317	23.508	43.228	78.148	114.588	142.176	100.688	Zinc finger, RING/FYVE/PHD-type domain containing protein.
Os05t0119000-01	P4		0.0266667	0	0	0	0	2.44	9.406	6.294	Bacterial-type ATP binding cassette (ABC) transporter, Al tolerance
Os05t0244700-01	P4		0	0	0.742	1.946	0.246	2.242	2.884	10.256	Aminotransferase, class IV family protein.
Os05t0286100-01	P4		0.213333	0	0	0	1.326	2.942	3.516	6.09	Zinc finger protein, Adaptability of rice roots to abiotic stress
Os05t0467700-02	P4		0	0	0	0.016	0.18	3.362	2.97	5.666	Protein of unknown function DUF1618 domain containing protein.
Os05t0489200-01	P4		9.37333	25.8233	114.548	46.702	75.244	109.18	231.842	134.606	Plant lipid transfer protein/seed storage/trypsin-alpha amylase inhibitor domain containing protein.
Os05t0495900-01	P4		103.047	0	0	0.428	1.62	4.626	18.888	20.08	Similar to Beta-1,3-glucanase precursor (Fragment).
Os05t0512000-01	P4		28.3067	5.69833	15.46	16.418	25.49	32.81	61.352	40.58	Zinc finger, RING/FYVE/PHD-type domain containing protein.
Os05t0539700-01	P4	MEG	0.0833333	42.315	46.394	45.7	103.236	194.17	333.574	277.418	Similar to Nucleosome assembly protein 1.
Os05t0550800-01	P4		0	0	0.252	0.252	0.388	4.166	10.024	9.224	Serine/threonine protein kinase domain containing protein.
Os05t0553400-01	P4		0	0	0.44	0.354	0.99	4.262	6.122	3.716	R2R3-MYB transcription factor, Tolerance to high temperature, Modulation of amino acid metabolism, Anthocyanin synthesis, Hormonal signaling
Os05t0571200-01	P4		0	0	0	2.58	0.158	8.008	100.434	44.122	WRKY transcription factor, Regulation of defence response
Os05t0595100-01	P4		1375.68	92.1483	106.052	143.382	256.308	444.366	337.154	367.686	Uridine-diphospho-(UDP)-glucose 4-epimerase, Cell wall carbohydrate partitioning during nitrogen (N) limitation
Os06t0115700-02	P4	MEG	198.38	31.535	28.48	30.508	101.254	353.98	426.736	404.314	Hypothetical conserved gene.
Os06t0130900-00	P4	MEG	6823.67	459.113	581.602	659.81	744.562	987.06	1304.75	1329.16	Similar to Histone H3 (Fragment).
Os06t0138900-01	P4		145.297	1.86667	1.48	11.214	18.76	70.262	108.648	120.356	Conserved hypothetical protein.
Os06t0139150-01	P4		145.297	1.86667	1.48	11.214	18.76	70.262	108.648	120.356	Conserved hypothetical protein.
Os06t0159450-00	P4		262.96	56.335	55.532	64.072	118.92	265.084	460.792	717.518	Similar to Histone H3.
Os06t0215600-02	P4	PEG	0	0	0.008	3.18	0.652	2.82	27.018	57.286	Similar to Oxo-phytodienoic acid reductase.
Os06t0215900-02	P4		0	0	0	0	0	22.202	34.192	95.996	Similar to 12-oxophytodienoic acid reductase.
Os06t0587100-00	P4		0	0.38	0.678	0.676	2.356	40.722	61.422	43.788	Conserved hypothetical protein.
Os06t0651000-01	P4		0.0366667	0.351667	2.34	6.528	9.648	11.72	74.166	77.554	Similar to Helminthosporium carbonum susceptibility1.
Os06t0702700-01	P4		10.55	110.942	97.766	175.018	180.53	443.632	1091.77	535.372	Butirosin biosynthesis, BtrG-like domain containing protein.
Os07t0153150-01	P4		0	0.00333333	0	0	0.056	1.902	1.892	1.02	Conserved hypothetical protein.
Os07t0153150-02	P4		0	0	0	0.166	0	3.292	4.154	1.196	Conserved hypothetical protein.
Os07t0208600-01	P4		0	0.00666667	0.31	0	0.014	3.57	2.734	1.12	Remorin, C-terminal region domain containing protein.
Os07t0242900-00	P4		106.737	0	1.6	1.4	0.866	2.728	7.832	15.132	F-box domain, cyclin-like domain containing protein.
Os07t0259700-01	P4		0	0	0	0	0.392	1.822	2.884	2.634	Similar to PRLI-interacting factor G (Fragment).
Os07t0535800-01	P4		0	0.015	0.62	0.23	2.39	1.342	4.394	7.628	GnK2 domain containing receptor-like kinase-5, Response to drought, chilling, and submergence in tolerant genotypes
Os07t0628600-00	P4		611.483	2.87	12.896	20.292	19.856	20.256	86.424	67.936	Origin recognition complex subunit 6 family protein.
Os07t0631700-01	P4		0	0.01	0	3.172	0.844	6.73	5.594	7.404	EF-Hand type domain containing protein.
Os08t0104100-01	P4		10.16	39.4017	67.674	64.318	80.204	124.018	138.622	236.578	Similar to Transmembrane protein 18.
Os08t0136750-01	P4		0	0	0	0	0.432	14.228	10.6	18.66	Non-protein coding transcript.
Os08t0163300-00	P4	MEG	581.447	52.6233	49.064	66.55	129.14	244.872	322.584	216.104	Similar to delta DNA polymerase.
Os08t0390700-01	P4		0	0	0	0.44	0.718	9.144	16.522	41.798	Similar to 2-oxoglutarate-dependent oxygenase.
Os08t0391000-00	P4		0	0	0.012	0.57	0.788	10.176	12.47	28.162	Hypothetical protein.
Os08t0406600-01	P4		0	0	0	0	0	7.164	32.252	16.008	Kelch related domain containing protein.
Os08t0462800-01	P4	PEG	0	0	0	0	2.206	6.06	18.774	12.646	Protein of unknown function DUF716 family protein.
Os08t0469500-01	P4		0	0	0.838	0.114	0	1.656	11.556	30.356	Similar to F-box domain containing protein.
Os08t0482700-01	P4		0	0.536667	5.762	2.078	22.364	88.346	392.938	450.414	Cupredoxin domain containing protein.
Os08t0557600-01	P4		0.176667	52.0583	128.754	107.464	164.074	168.184	301.706	407.446	Similar to Monodehydroascorbate reductase (EC 1.6.5.4) (MDAR) (Ascorbate free radical reductase) (AFR reductase).
Os08t0563500-00	P4		0	0	11.52	0	0.9	6.432	18.27	26.066	Hypothetical conserved gene.
Os08t0564000-01	P4		0	0	0	0	0	10.564	23.39	17.526	Pi transporter, Pi homeostasis
Os09t0367700-01	P4		0	0	0	10.088	0.588	27.244	147.046	72.582	Tau class glutathione S-transferase, Tolerance against sheath blight disease
Os09t0408900-00	P4		0	0.01	0.64	1.662	0.932	1.404	3.85	4.582	Similar to kinase family protein.
Os09t0417800-01	P4		0	0.01	0	1.45	2.486	4.346	34.78	40.99	WRKY transcription factor, Transcriptional repressor, Pathogen defense
Os09t0419600-01	P4		0	0	0	0.452	0.606	5.196	6.18	8.236	Zinc finger, RING-type domain containing protein.
Os09t0421700-01	P4		0.86	283.438	407.668	290.626	776.63	1123.25	1140.84	1086.21	Zinc finger, U1-type domain containing protein.
Os09t0425900-02	P4		0.02	2.63333	1.634	13.136	25.5	34.914	47.796	34.08	Similar to Senescence-associated protein 5.
Os09t0452900-01	P4		0.266667	32.135	78.73	28.838	76.412	166.49	173.472	177.412	Glycosyl transferase, family 31 protein.
Os09t0485950-00	P4		30.6767	0	6.584	2.838	5.364	16.928	15.828	8.466	Conserved hypothetical protein.
Os09t0506000-01	P4		0	15.3783	25.224	18.742	24.272	53.64	78.094	53.702	Nucleotide pyrophosphatase/phosphodiesterase
Os09t0526600-02	P4		0	0	0.592	0.548	0.906	2.022	1.392	2.118	Similar to Heat shock factor protein 3 (HSF 3) (Heat shock transcription factor 3) (HSTF 3).
Os10t0104900-01	P4		0.626667	3.59667	3.666	2.974	10.642	35.026	15.84	29.308	Chromomethylase, Plant development, Silencing of transposable elements (TEs)
Os10t0106550-00	P4		2.27667	0	0	1.01	2.856	9.268	15.864	26.362	Conserved hypothetical protein.
Os10t0375600-01	P4		0.0266667	10.8883	14.862	14.272	26.946	43.736	61.114	48.796	Similar to ER66 protein (Fragment).
Os10t0426100-00	P4		0.556667	5.16333	4.61	1.732	15.976	35.124	29.498	32.588	Similar to HAT family dimerisation domain containing protein.
Os10t0513900-01	P4		0	0	0	0.426	1.452	3.312	49.084	33.078	Cytochrome P450 family protein.
Os10t0528300-01	P4		0.0666667	0.0583333	0	2.366	4.552	32.31	111.162	430.81	Tau class GST protein 4.
Os10t0577800-01	P4		268.853	21.7333	44.9	28.144	61.32	72.926	116	109.65	Transcription factor binding protein, Poly (ADP-ribose) polymerase (PARP) domain protein, Abiotic stress tolerance, Control of leaf cell fate
Os11t0130200-01	P4		0.0866667	0	0.306	0.712	1.856	3.85	5.784	8.03	Protein of unknown function DUF309 family protein.
Os11t0141400-01	P4		0.0366667	17.2367	12.064	54.562	178.596	545.584	284.108	483.292	Similar to EF hand family protein, expressed.
Os11t0155900-00	P4		931.173	8.80667	0.092	47.382	100.236	341.856	956.056	982.826	Histone H3.
Os11t0160400-01	P4		0	0	0.468	0	2.766	4.264	2.346	4.37	Conserved hypothetical protein.
Os11t0168500-00	P4		0	0	0	0	0	0.894	2.956	7.614	Hypothetical conserved gene.
Os11t0182200-01	P4		0	0	0	0	0	4.196	19.824	30.658	Transferase family protein.
Os11t0295900-01	P4	PEG	0.01	0.015	0	0	0.806	10.466	20.164	22.33	AP2-transcription factor, Initiation of zygotic development
Os11t0302800-01	P4		13.18	0	0	0.694	0.004	1.65	3.198	4.574	Protein of unknown function DUF724 family protein.
Os11t0580000-01	P4		0	0	2.01	0.004	1.37	12.162	4.432	49.196	Similar to predicted protein.
Os11t0594500-00	P4		0	0.0316667	0	2.738	4.942	10.826	4.158	8.782	Protein of unknown function DUF295 domain containing protein.
Os11t0595200-01	P4		0	0.718333	0.334	1.264	13.226	27.326	34.392	51.052	PAP fibrillin family protein.
Os11t0661800-01	P4	PEG	0	0	0	0.148	1.24	2.572	7.114	24.008	Concanavalin A-like lectin/glucanase domain containing protein.
Os12t0160200-00	P4		37.8233	0.653333	2.402	1.886	17.478	47.912	50.094	21.778	Conserved hypothetical protein.
Os12t0236600-01	P4		80.35	73.375	79.568	34.308	121.114	290.688	330.482	252.634	Conserved hypothetical protein.
Os12t0265800-01	P4		0	0.0366667	2.586	0.436	2.63	7.052	17.246	5.532	Hypothetical conserved gene.
Os12t0282400-01	P4		0	0	0	0	0	1.08	10.382	4.884	Conserved hypothetical protein.
Os12t0433700-01	P4		0	0	0.028	0.018	6.214	25.934	8.792	24.65	Lg106-like family protein.
Os12t0446900-01	P4		136.05	0.215	4.874	7.652	6.414	10.044	9.946	13.068	Similar to bifunctional dihydrofolate reductase-thymidylate synthase.
Os12t0576700-01	P4		0	0.658333	1.034	0	0	14.834	269.992	87.07	Similar to Diphosphonucleotide phosphatase 1 precursor.
Os12t0601000-00	P4		0	0	0	0.024	0.364	1.2	1.992	2.592	Similar to Leucine Rich Repeat family protein, expressed.
Os01t0101800-01	P5		0.0133333	9.70833	9.366	5.944	13.694	34.204	70.348	55.792	Conserved hypothetical protein.
Os01t0113650-00	P5		0	0	0.688	0.018	1.81	1.058	2.526	17.674	Hypothetical conserved gene.
Os01t0125000-00	P5		0	0	0	0	0	3.756	52.788	12.208	Seven-in-absentia protein, sina domain containing protein.
Os01t0136100-01	P5		0	0	1.532	5.972	0.018	0.294	181.44	354.62	16.9 kDa class I heat shock protein 1.
Os01t0136800-01	P5		3.75667	0.238333	1.352	0.098	1.744	1.096	6.296	13.798	Protein kinase, core domain containing protein.
Os01t0152300-00	P5		3856.84	171.823	241.454	167.286	213.842	304.126	598.978	611.784	Similar to Histone H2B.1.
Os01t0155000-02	P5	PEG	0	0	0	1.28	0.654	0.008	9.142	5.902	Alpha/beta hydrolase fold-3 domain containing protein.
Os01t0156300-01	P5		0.75	0	0	0.03	1.26	0.016	2.756	4.684	Similar to Cappuccino protein.
Os01t0166800-01	P5		300.577	27	47.81	61.826	61.578	62.568	130.058	98.644	Similar to ETG1 (E2F TARGET GENE 1).
Os01t0190000-01	P5		0	0.0266667	1.262	0.032	0.94	0.866	7.436	5.762	Similar to oxidoreductase.
Os01t0194300-01	P5		0.01	2.005	12.986	7.63	8.386	7.206	36.074	18.436	Ankyrin-repeat protein, Herbivore-induced defense response, Blast disease resistance
Os01t0213400-01	P5		0	0	0	0	0.81	1.828	5.274	8.458	Zinc finger, RING/FYVE/PHD-type domain containing protein.
Os01t0214500-01	P5		216.413	0.583333	7.394	6.088	14.192	12.716	30.462	63.168	Conserved hypothetical protein.
Os01t0239100-01	P5	MEG	0.0633333	13.485	19.826	41.882	35.404	30.708	51.53	52.108	Heat shock protein DnaJ family protein.
Os01t0246700-01	P5		0	0.666667	1.268	7.328	13.102	9.1	19.78	23.098	Similar to WRKY transcription factor 1.
Os01t0252100-01	P5		33.18	0.873333	2.234	0.892	10.128	8.328	15.472	14.928	Similar to Glycogen synthase kinase-3 homolog MsK-3 (EC 2.7.1.-).
Os01t0252100-03	P5		88.81	0.873333	2.304	0.232	13.16	8.068	17.566	21.97	Similar to Glycogen synthase kinase-3 homolog MsK-3 (EC 2.7.1.-).
Os01t0254000-01	P5		3.99667	58.4233	103.748	117.462	132.622	141.436	186.418	197.634	Similar to NTGB2 (Fragment).
Os01t0268800-02	P5		61.2067	10.4233	19.614	19.146	28.83	35.916	50.422	63.318	Ubiquitin-associated/translation elongation factor EF1B, N-terminal, eukaryote domain containing protein.
Os01t0341200-01	P5		0	0.025	0	0	0	0.006	11.464	21.074	Tubulin, conserved site domain containing protein.
Os01t0346250-00	P5		0	0	0.032	0.37	0	0.008	8.506	4.804	Conserved hypothetical protein.
Os01t0355400-01	P5		0	0	0	0	0	0.068	20.676	43.802	Similar to BPM3; protein binding.
Os01t0376600-00	P5		0	0.631667	9.536	0.506	1.666	4.244	15.17	20.594	Hypothetical conserved gene.
Os01t0502700-00	P5		0	0	0	0.158	0.03	1.236	3.36	12.676	Similar to Histone H2A.
Os01t0510200-01	P5		7.40667	0	0	0	0	0.104	83.1	68.396	Conserved hypothetical protein.
Os01t0544450-01	P5		95.2133	7.36833	14.592	17.762	18.268	20.742	50.422	50.382	Similar to DNA replication licensing factor mcm4.
Os01t0546000-01	P5		0	0	0.566	0.148	0.522	0.094	2.97	2.624	Similar to predicted protein.
Os01t0565900-01	P5		70.32	46.305	55.504	86.346	104.138	101.44	137.506	115.338	Similar to Protein transport protein Sec61 beta subunit.
Os01t0575200-01	P5		0	0	0	0	0	0.084	1.266	2.43	Helix-loop-helix DNA-binding domain containing protein.
Os01t0584900-01	P5		0.0233333	0	1.488	0	0	2.708	12.216	63.158	WRKY transcription factor 28-like (WRKY5) (WRKY transcription factor 77).
Os01t0588400-01	P5		0	0	0.62	0	0.928	1.51	17.426	3.202	Band 7 protein family protein.
Os01t0607200-02	P5		36.87	0.00833333	0	0.908	0.82	1.698	4.004	5.078	Similar to amino acid permease family protein.
Os01t0614400-01	P5		0	0.02	4.414	1.792	1.722	2.734	3.728	3.61	Conserved hypothetical protein.
Os01t0621900-01	P5		9.75	4.75	5.548	19.408	20.928	12.68	26.522	21.912	Similar to OSIGBa0097P08.1 protein.
Os01t0631800-01	P5		0	0	0	0	0.694	2.042	21.302	108.938	Conserved hypothetical protein.
Os01t0660200-01	P5		0	0	0.034	0	0.294	0.032	16.668	47.334	Acidic class III chitinase OsChib3a precursor (Chitinase) (EC 3.2.1.14).
Os01t0665500-00	P5		0	0	0	0	0.446	10.366	20.748	18.228	Similar to WRKY transcription factor 16.
Os01t0667400-02	P5		0	0.251667	0.058	0.022	0.022	1.106	13.1	7.056	WUSCHEL-related homeobox transcription factor, Tiller growth
Os01t0674400-00	P5		0	0	0	0.196	0.066	2.486	11.96	49.866	Hypothetical conserved gene.
Os01t0674450-01	P5		0	0	0	1.804	0.328	4.806	8.634	19.434	Non-protein coding transcript.
Os01t0683100-01	P5		26.89	5.80333	8.6	11.228	16.502	13.552	25.582	23.79	Similar to Katanin p60 ATPase-containing subunit (EC 3.6.4.3) (Katanin p60 subunit) (p60 katanin) (Atp60) (CAD ATPase) (Katanin 1) (BOTERO1 protein) (ECTOPIC ROOT HAIR 3 protein) (FAT ROOT protein) (FRAGILE FIBER 2 protein) (AtAAA1).
Os01t0685400-01	P5		0	0	0	0	2.046	0.386	2.14	9.5	Homeodomain-like domain containing protein.
Os01t0687400-01	P5		0.02	10.2017	37.628	22.57	32.56	85.268	254.842	120.63	Similar to Chitinase (EC 3.2.1.14).
Os01t0699900-01	P5		1.13	0.923333	0.122	0.194	1.682	7.516	33.716	179.46	Similar to Plasma membrane associated protein-like.
Os01t0716500-01	P5		0.03	8.30833	4.422	6.672	15.702	17.686	64.478	49.95	Methyltransferase type 12 domain containing protein.
Os01t0716800-01	P5		0	0	0	0	0.14	0	4.448	1.392	Endonuclease/exonuclease/phosphatase domain containing protein.
Os01t0723000-01	P5	PEG	0	0	0	0	0.366	0.794	7.402	4.82	Similar to Elongation factor EF-2 (Fragment).
Os01t0726100-01	P5		0.03	0.0366667	0	0.35	0	2.068	39.386	23.536	Pollen Ole e 1 allergen and extensin domain containing protein.
Os01t0736100-01	P5		0	0	0	0	0.216	0.536	1.324	2.694	UDP-glucuronosyl/UDP-glucosyltransferase family protein.
Os01t0739700-01	P5		0	0.0266667	0	0.032	0.07	0.034	10.692	6.132	Glycoside hydrolase, family 17 protein.
Os01t0752200-01	P5		0	0.0233333	0.566	0.686	0.062	1.792	4.11	6.324	Enoyl-CoA hydratase/isomerase, Regulation of grain number and the yield
Os01t0752500-01	P5		0.03	0.0316667	0	0	0.11	2.49	10.994	7.812	APETELA2/ethylene response factor (AP2/ERF) type transcription factor, Negative regulation of disease resistance, Negative regulation of salt tolerance
Os01t0808100-02	P5		0	0	0	0	0.014	0.004	4.152	6.168	TGA transcription factor, bZIP transcription factor, Resistance against bacterial blight disease
Os01t0822200-01	P5		0	0.045	0.004	1.252	3.978	3.532	26.36	27.884	Protein kinase, core domain containing protein.
Os01t0830700-01	P5		0	0	0	0	0.36	0.674	1.944	6.512	Protein of unknown function DUF231, plant domain containing protein.
Os01t0830700-02	P5		0	0.0133333	0	0.132	0	1.03	3.804	9.966	Protein of unknown function DUF231, plant domain containing protein.
Os01t0916400-01	P5	MEG	0.303333	75.9533	83.67	151.736	296.798	235.52	436.742	345.644	Similar to Selenium binding protein.
Os01t0933900-01	P5		97.71	0.121667	2.218	1.438	5.91	2.756	19.708	21.606	Similar to Glutathione transferase III(B) (EC 2.5.1.18).
Os01t0950000-01	P5		0	0	3.232	0	0.034	0	6.748	2.538	Similar to Glutathione S-transferase GST 28 (EC 2.5.1.18) (Fragment).
Os01t0953801-00	P5		0	0	0	0	0.092	1.534	19.222	4.84	Domain of unknown function DUF296 domain containing protein.
Os01t0975000-01	P5		0	0.191667	4.552	1.202	10.682	13.504	25.78	49.778	Protein of unknown function DUF966 family protein.
Os02t0134000-00	P5	MEG	0.22	49.8383	100.036	78.672	72.88	139.628	271.848	162.306	Similar to bifunctional coenzyme A synthase.
Os02t0139000-01	P5		1.13	0.0166667	0	0.334	0.356	0.008	6.884	4.722	Transcription factor, Regulation of Pi signaling and homeostasis, Tolerance to low-Pi stress
Os02t0153400-01	P5		0.00333333	0.0183333	0.144	0.19	0.26	0.094	2.164	4.272	Leucine-rich repeat receptor-like kinase
Os02t0189300-01	P5		3.34	0	0	0	0	0.366	1.006	1.866	Esterase, SGNH hydrolase-type domain containing protein.
Os02t0194300-01	P5		3.87333	1.25333	3.414	5.626	3.426	3.77	8.778	9.476	Nse4 domain containing protein.
Os02t0212500-01	P5		0	0	1.308	0.448	0	2.006	19.144	14.938	Conserved hypothetical protein.
Os02t0214900-01	P5		0.276667	0.346667	1.908	5.724	6.184	7.008	15.548	14.398	Class-I type histone deacetylase, Reproductive development, Seed morphology
Os02t0215200-03	P5		0	0	0.496	0.334	0.136	0.556	0.816	2.216	Similar to Histone deacetylase.
Os02t0227200-01	P5	MEG	0.943333	147.757	290.342	270.69	273.962	343.518	517.602	620.822	Early nodulin.
Os02t0251800-00	P5		0	0	1.296	1.352	5.486	3.516	6.606	11.376	VQ domain containing protein.
Os02t0271600-00	P5		0	0	0	0	0.258	1.058	3.256	3.096	Similar to Subtilase.
Os02t0274900-02	P5		5.40333	0	0	0.176	0.432	0.184	1.758	1.394	Monosaccharide transporter, Salt-stress tolerance
Os02t0302900-01	P5		0	0.43	1.494	2.666	6.9	6.532	9.188	8.514	Reticulon family protein.
Os02t0314600-01	P5		0	0	0	0	0.494	0.344	2.414	0.888	Peptidase A1 domain containing protein.
Os02t0515200-02	P5		1.58	0.04	0.018	1.016	3.584	1.51	2.84	6.442	Similar to hydroxyproline-rich glycoprotein family protein.
Os02t0543200-01	P5		0	0	0.006	0	0	0.004	1.884	3.562	Cyclin-like F-box domain containing protein.
Os02t0543900-01	P5		0.01	0	0	0	0	0	2.956	3.41	Similar to OSIGBa0159H11-OSIGBa0137A07.4 protein.
Os02t0570400-01	P5		0	0	0	0	0	0.078	4.52	1.53	Similar to Ent-kaurene synthase 1A.
Os02t0579000-02	P5		0	0	0	0	0	2.08	1.938	3.386	NAC domain-containing protein, NAC transcription factor
Os02t0580400-01	P5		0.0266667	0.835	2.514	1.916	2.248	2.678	21.032	10.478	Dynein light chain, type 1 family protein.
Os02t0600400-01	P5		11.8867	33.4467	78.38	58.092	56.122	43.154	199.668	283.124	Similar to Glucose-6-phosphate dehydrogenase.
Os02t0605900-01	P5		0	0	0	0	0	0	11.922	94.34	Similar to Chitinase (EC 3.2.1.14) A.
Os02t0612800-01	P5		25.24	3.89167	8.908	11.92	9.996	12.968	15.114	18.374	AT hook, DNA-binding, conserved site domain containing protein.
Os02t0612900-01	P5		0	0	0	0	1.52	0.174	11.782	6.752	Similar to Temperature stress-induced lipocalin.
Os02t0655200-01	P5		0	0	0	0	0	1.482	6.214	2.978	Similar to Ap25.
Os02t0655200-02	P5		0	0.02	0	0	0	2.99	6.184	4.716	ERF family protein, Transcriptional regulator, Salt stress tolerance
Os02t0681700-01	P5		0	0	0	0.346	0.028	0.054	1.54	1.634	Serine/threonine protein kinase-related domain containing protein.
Os02t0716500-03	P5		2.45667	0	2.228	1.342	4.922	3.044	13.514	10.678	Hypothetical protein.
Os02t0736300-01	P5		0	0	0	0	0.004	0.004	3.122	1.006	Membrane attack complex component/perforin/complement C9 family protein.
Os02t0738200-01	P5		0	0	0	0	0.076	0.032	4.236	7.588	Zinc finger, RING/FYVE/PHD-type domain containing protein.
Os02t0741800-01	P5		1.61667	0.0166667	0	0.076	0.502	0.866	3.62	11.752	Similar to Permease 1.
Os02t0758800-01	P5		14.2	0.0333333	0	2.208	0	3.376	15.656	12.754	Cupredoxin domain containing protein.
Os02t0773200-01	P5		0	0.701667	1.632	9.164	2.874	5.214	108.934	271.874	UspA domain containing protein.
Os02t0782300-01	P5		0.113333	0	0	0.008	2.11	3.824	5.812	6.284	Similar to Heat shock-like protein.
Os02t0797400-01	P5		108.02	8.94667	13.752	29.73	30.518	27.79	73.476	47.82	MCM family protein.
Os02t0799100-02	P5		19.43	2.08333	2.352	3.196	3.176	7.008	13.828	11.368	Shugoshin, Synaptonemal complex stabilization, Protection of centromeric cohesion in meiosis
Os02t0816000-01	P5		0.00666667	0	0.126	0.254	0	0.104	1.29	1.602	C2 domain containing protein.
Os03t0111400-01	P5		0	0	0	0	0	7.56	41.896	65.614	Heavy metal transport/detoxification protein domain containing protein.
Os03t0116300-01	P5		0.0166667	6.35	10.092	13.132	19.046	10.886	35.226	38.008	Similar to catalytic/ hydrolase.
Os03t0128500-01	P5		9.48333	23.9383	47.348	43.402	28.2	38.69	90.098	86.818	Similar to DNA polymerase delta small subunit (EC 2.7.7.7).
Os03t0133400-01	P5		0	2.61667	4.778	2.006	5.202	13.962	65.13	74.172	Lysine motif (LysM) receptor-like protein (RLP), Chitin oligosaccharide elicitor-binding protein, Perception and transduction of chitin elicitor signal for defense responses
Os03t0149800-01	P5		0.0933333	0	0	0.19	0.6	2.344	6.748	6.112	Similar to RING-H2 finger protein ATL1D.
Os03t0150600-01	P5		0	0	0.104	0	0	0	5.802	2.052	Pi transporter, Pi homeostasis
Os03t0161000-02	P5		15.54	3.25333	5.39	10.138	5.946	8.222	15.544	15.974	Hypothetical conserved gene.
Os03t0162200-01	P5		0.123333	0	0	2.36	1.6	0.778	79.294	108.606	Similar to Histone H2A.
Os03t0165900-02	P5		0.07	0.803333	0.054	3.684	49.544	10.566	81.43	81.728	Similar to pollenless3.
Os03t0179100-00	P5		0	0.0116667	0.596	0.256	0.968	0.966	3.364	2.932	Similar to predicted protein.
Os03t0210500-01	P5		0	3.99333	6.208	7.752	30.518	50.528	287.528	222.092	Protein of unknown function DUF538 family protein.
Os03t0214100-01	P5		20.7833	1.15167	0.082	11.332	12.408	26.28	38.51	87.108	Replication protein A1.
Os03t0231600-01	P5		0.0366667	4.49167	14.7	12.182	26.616	27.752	45.25	65.196	Similar to Branched-chain-amino-acid aminotransferase 3, chloroplast precursor (EC 2.6.1.42) (Atbcat-3).
Os03t0236200-01	P5		0	0.0416667	0.382	0.384	8.456	1.264	6.132	11.198	Glutamate decarboxylase
Os03t0237500-01	P5		0	1.28667	4.146	14.492	12.958	7.246	17.628	20.406	Similar to predicted protein.
Os03t0238300-01	P5		0	0	0	0	0.022	0.274	1.628	0.858	Endonuclease/exonuclease/phosphatase domain containing protein.
Os03t0240600-01	P5		0.0166667	0	0	0	0.566	1.104	1.676	2.77	U-box containing E3 ligase, Response to phosphate starvation
Os03t0249300-01	P5	MEG	24.65	49.455	84.336	66.458	87.91	124.98	161.548	147.182	Nucleotide-sensitive chloride conductance regulator family protein.
Os03t0300600-03	P5		14.9533	30.155	20.114	68.178	86.972	83.822	119.024	139.822	Similar to Chaperone protein dnaJ.
Os03t0321700-01	P5		0	0.87	3.114	6.158	2.334	7.824	52.654	38.926	WRKY transcription factor, Component in the signal transduction pathways of auxin response, Disease resistance
Os03t0393700-01	P5		0	0	0	0	0	0	5.11	2.434	Similar to Serine carboxypeptidase family protein, expressed.
Os03t0421400-02	P5		9.59	18.435	21.544	34.646	30.382	48.046	110.488	98.452	Similar to band 7 family protein.
Os03t0428700-01	P5		0	0	0	0.762	0.356	0.076	52.186	5.754	Similar to Expansin-A31.
Os03t0440900-01	P5		0.0433333	3.09167	17.838	5.282	20.696	38.518	204.118	280.384	Similar to LRR protein.
Os03t0440900-02	P5		0	0.0916667	0	0.128	0.978	1.58	6.044	10.47	Similar to LRR protein.
Os03t0448600-01	P5		40.3367	27.4983	23.154	27.98	31.284	29.386	84.22	98.964	WD40 repeat-like domain containing protein.
Os03t0569900-02	P5		0	0	0	0.46	0.2	0.898	1.178	2.432	Hypothetical conserved gene.
Os03t0594400-01	P5		0	0.005	0	0	0	0.428	3.04	2.674	Monosaccharide transporter 2.
Os03t0659800-01	P5		0	0	0.922	0.02	1.002	6.54	10.128	24.03	Similar to H0525G02.7 protein.
Os03t0663400-02	P5		0	0.246667	0.14	1.316	0.41	8.172	33.066	51.304	Similar to Thaumatin-like protein.
Os03t0669100-01	P5		139.09	45.2183	89.262	156.15	93.14	141.078	176.342	197.352	Similar to predicted protein.
Os03t0673400-01	P5		15.95	13.04	11.902	75.806	40.74	72.356	101.542	148.54	Conserved hypothetical protein.
Os03t0680200-00	P5	MEG	0.0233333	1.77667	2.836	14.324	22.26	26.652	60.832	67.386	Ankyrin repeat domain containing protein.
Os03t0682100-00	P5		0	0	0	0	0	0.36	2.344	1.552	Similar to nitrate and chloride transporter.
Os03t0699100-01	P5		0	0	3.66	0.444	0	1.496	5.298	20.148	WD40 repeat-like domain containing protein.
Os03t0710800-01	P5		106.48	92.32	127.96	121.542	146.98	182.14	417.308	416.868	Member of the 14-3-3 protein family, Negative regulation of grain filling of inferior spikelets, Response to biotic and abiotic stress
Os03t0712400-02	P5		5.83333	5.09333	4.41	7.552	20.566	15.2	27.086	25.704	Similar to Atypical receptor-like kinase MARK.
Os03t0781300-01	P5		0	0	1.502	0.956	0.418	1.124	226.17	627.944	Conserved hypothetical protein.
Os03t0790500-01	P5		0	0	0	0	0.124	0.108	8.302	22.446	Alpha/beta hydrolase fold-3 domain containing protein.
Os03t0790900-01	P5		0	0.00333333	0.026	0.356	0.276	0.272	0.732	0.56	Similar to Aldehyde oxidase-2.
Os03t0790900-04	P5		0	0.00333333	0.172	1.112	0.792	0.014	1.45	1.618	Similar to Aldehyde oxidase-2.
Os03t0812500-01	P5		0.0133333	0.358333	0.134	1.268	2.412	1.294	8.244	11.744	Non-protein coding transcript.
Os03t0843000-01	P5		43.6333	3.99833	9.152	12.798	19.03	28.158	39.14	51.072	Non-protein coding transcript.
Os04t0127500-01	P5		0	0	0	0	0	1.266	6.206	4.142	Serine/threonine protein kinase-related domain containing protein.
Os04t0164701-01	P5		0	0	0.114	0.702	0.376	2.834	2.636	2.842	Protein of unknown function DUF295 family protein.
Os04t0167800-01	P5		0	0	0	0	0.27	0.022	9.444	4.844	Similar to Chalcone reductase homologue (Fragment).
Os04t0177300-01	P5		0.00666667	0.00666667	0.402	0.448	0	0.234	24.374	23.368	HIP116, Rad5p N-terminal domain containing protein.
Os04t0208500-01	P5		0.146667	0	0	0.202	0.504	0.508	1.624	5.284	Cyclin-like F-box domain containing protein.
Os04t0297800-01	P5		53.17	8.5	16.582	16.278	16.602	20.096	52.92	34.128	Similar to OSIGBa0105O19.3 protein.
Os04t0472700-00	P5		26.5567	0	0.014	0.124	0	0.052	6.464	21.566	Similar to H0305E08.4 protein.
Os04t0479900-01	P5		11.7733	0	0	0	0.472	1.57	12.772	41.616	Conserved hypothetical protein.
Os04t0505200-03	P5		0	0	0	0	0.488	0.298	1.456	2.694	Similar to Protein binding protein.
Os04t0509600-02	P5		0	0.00833333	0.006	0	2.042	1.024	3.484	6.936	Similar to OSIGBa0157K09-H0214G12.4 protein.
Os04t0512400-01	P5		66.8633	4.74167	3.24	1.94	8.732	5.486	29.452	72.072	Similar to Midline 1 protein (Tripartite motif protein 18).
Os04t0556400-01	P5		0	0	0.432	0	0	0	2.674	2.234	Similar to UDP-glycosyltransferase UGT93B9.
Os04t0578000-01	P5		0	0	0	0	0	0.388	2.532	2.774	ACC synthase, Ethylene biosynthesis
Os04t0591100-01	P5		0.513333	0.133333	0	3.426	8.192	1.776	25.696	11.172	Protein of unknown function DUF597 family protein.
Os04t0654400-01	P5		0	0	0	0	0	0.184	3.126	4.194	Eggshell protein family protein.
Os04t0655300-01	P5		0	0.0183333	0	0.078	0.568	0.208	3.51	3.02	Response to drought in tolerant rice genotype Nagina 22, Response to submergence in japonica cultivar Taikeng 9, Response to Xanthomonas oryzae pv. oryzae in resistant rice genotype IRBB21
Os04t0670500-01	P5		0	0	0	0	6.56	0.83	2.904	5.092	Cysteine protease 1 precursor (EC 3.4.22.-) (OsCP1).
Os04t0673800-01	P5		0.206667	0	0	0	0	0.29	5.336	8.366	Cupredoxin domain containing protein.
Os04t0679000-00	P5		0	0.0316667	0.62	0	0.278	0.374	3.104	4.042	Similar to H0801D08.9 protein.
Os05t0129900-01	P5		0	12.2433	19.416	35.184	39.776	35.402	67.184	105.926	Tetratricopeptide-like helical domain containing protein.
Os05t0153300-00	P5		0	0	0	0	0.012	0.276	1.152	1.24	Lipase, class 3 domain containing protein.
Os05t0214232-00	P5		0	0.0266667	0.428	1.604	2.43	2.792	3.968	4.292	Hypothetical protein.
Os05t0223300-01	P5	PEG	0	0	1.334	0	1.41	2.076	28.686	48.316	Similar to RNA-binding protein.
Os05t0235800-01	P5	MEG	2.50667	6.18	11.112	19.628	12.888	29.04	54.698	48.7	DNA-dependent ATPase MCM domain containing protein.
Os05t0358200-01	P5		154.67	3.33	8.192	10.274	9.72	11.278	20.934	16.492	Similar to DNA primase.
Os05t0403300-01	P5		0	0	0	0.016	0	0.67	2.394	5.576	Peptidase A1 domain containing protein.
Os05t0412800-01	P5	PEG	0	0.0216667	0	0	1.088	0.136	65.678	37.948	Similar to Glutathione S-transferase GST 41 (EC 2.5.1.18).
Os05t0421450-00	P5		0	0	0.044	0.04	3.744	2.18	10.23	18.802	Hypothetical protein.
Os05t0421600-01	P5		0	1.03167	0.31	0.51	15.426	25.372	38.454	87.862	No apical meristem (NAM) protein domain containing protein.
Os05t0433400-00	P5		0	0	0	0	0	3.18	14.04	24.928	Protein of unknown function DUF1218 domain containing protein.
Os05t0438700-01	P5		75.0867	7.66333	2.406	42.966	7.494	41.544	190.756	574.132	Similar to Histone H3.
Os05t0439400-01	P5		0	0.0116667	0.53	0.01	2.426	2.802	6.82	7.232	Similar to Arm repeat containing protein.
Os05t0467400-01	P5		0	0.005	0	0	0	1.104	4.382	3.894	Domain of unknown function DUF1618 domain containing protein.
Os05t0482400-01	P5		0	0	0	0	0.016	0	2.268	1.618	Cytochrome P450 monooxygenase, Gibberellin (GA)-deactivating enzyme, Modulation of internode elongation
Os05t0498900-01	P5		0	0.0216667	0.012	0.39	1.03	0.886	5.586	3.716	Serine/threonine protein kinase domain containing protein.
Os05t0501001-01	P5		0	0.876667	7.908	6.13	14.072	12.26	21.852	18.722	Hypothetical gene.
Os05t0539800-01	P5		0	2.31	1.042	16.33	8.74	13.516	24.436	34.648	Protein of unknown function DUF778 family protein.
Os05t0565900-00	P5		0	0	0	0	0.028	0.176	2.002	1.318	DNA-binding WRKY domain containing protein.
Os05t0576600-01	P5	MEG	0.226667	15.4067	27.266	39.644	72.876	100.574	199.198	280.664	Conserved hypothetical protein.
Os06t0127900-01	P5		321.08	10.9067	14.21	25.706	21.23	32.312	104.728	152.03	Ribonucleotide reductase, Chloroplast biogenesis
Os06t0132500-01	P5		0	0	0.414	0.286	0.174	0.19	2.324	1.914	Control of wax biosynthesis
Os06t0146600-01	P5		0	0	0	0.018	0.406	3.456	28.192	27.428	Hypothetical protein.
Os06t0147200-01	P5		0	0.03	0	0.74	5.888	5.224	5.846	18.092	Conserved hypothetical protein.
Os06t0158100-00	P5		0	0.00833333	0	0	0.784	0	3.358	6.82	WRKY protein, Flag leaf senescence, Pathogen defense response, PAMP-triggered immune response
Os06t0164100-02	P5		0.0933333	23.1533	31.146	28.72	34.052	49.512	70.23	60.648	Similar to Serine/threonine protein phosphatase PP1 (EC 3.1.3.16).
Os06t0182100-00	P5		7.69	0	0.308	0.054	1.66	2.946	1.252	2.39	Hypothetical conserved gene.
Os06t0185300-01	P5		0	0	0	0	0	0	8.006	14.798	Transferase family protein.
Os06t0191500-01	P5		0.0266667	0	1.838	0.012	0.24	0.01	4.748	5.294	Similar to MAP kinase kinase.
Os06t0215950-00	P5		0	0	0	0	0	3.238	6.088	11.886	Non-protein coding transcript.
Os06t0229400-00	P5		0.0466667	0	0	0	0	0.684	8.942	2.836	Conserved hypothetical protein.
Os06t0231300-01	P5		0.126667	47.5833	56.884	86.588	107.228	93.128	138.794	146.94	CS domain domain containing protein.
Os06t0239200-00	P5		0.676667	25.5433	37.9	23.844	142.568	191.59	265.22	423.322	Conserved hypothetical protein.
Os06t0260000-01	P5		0	0.0283333	0	0.004	0.402	0.948	1.918	4.788	Conserved hypothetical protein.
Os06t0273700-01	P5		0	0	0	0.128	0.046	0.104	1.444	2.302	Protein of unknown function DUF231, plant domain containing protein.
Os06t0286400-01	P5		54.49	339.017	250.798	257.896	515.278	531.618	1387.97	1159.46	Non-protein coding transcript.
Os06t0297800-01	P5		10.4767	0.00166667	0	0.348	0.27	0.04	0.952	0.796	Similar to protein binding / zinc ion binding.
Os06t0494000-01	P5		0.04	7.12	44.2	26.134	24.074	23.67	81.22	118.35	Paired amphipathic helix domain containing protein.
Os06t0507300-01	P5	PEG	0	0	0	0	5.73	0.016	8.618	27.17	Similar to GAMYB-binding protein.
Os06t0539400-01	P5		0.00666667	0	0.074	0.038	0.448	0.378	1.614	1.14	Amino acid/polyamine transporter I family protein.
Os06t0570900-00	P5		0	0	0.026	0.134	0	0.66	2.216	1.092	Helix-loop-helix DNA-binding domain containing protein.
Os06t0589900-01	P5		0	0	0	0	0.064	0.522	10.476	7.568	Hypothetical protein.
Os06t0601100-02	P5		0	0.0566667	0	0	0.616	4.468	21.832	17.12	Conserved hypothetical protein.
Os06t0609600-02	P5	MEG	0.02	13.1867	16.138	18.52	12.582	16.072	66.85	84.784	EF-Hand type domain containing protein.
Os06t0637400-01	P5		0.0266667	0	0.016	0.02	0.048	0.022	0.768	3.814	Conserved hypothetical protein.
Os06t0652100-00	P5		0	0.00666667	0	0.678	1.112	1.122	3.782	3.674	Uncharacterized conserved protein UCP015417, vWA domain containing protein.
Os06t0681000-01	P5		0	0.991667	11.04	2.926	13.194	23.304	47.194	36.862	Conserved hypothetical protein.
Os06t0689600-01	P5		0.39	0.0533333	0.784	2.892	2.038	2.356	23.712	15.316	Response to drought in tolerant genotype Dagad desi, Response to submergence, Response to Xanthomonas oryzae pv. oryzae and B. glumae in resistant genotypes, Response to R. solani in susceptible rice genotype
Os07t0115200-01	P5		0	0	0.532	0	0.362	2.138	8.526	12.846	Conserved hypothetical protein.
Os07t0187900-01	P5		0.00666667	0.0283333	0.67	0.294	0.85	0.73	2.728	2.836	Similar to nitrate and chloride transporter.
Os07t0205000-02	P5	MEG	534.923	142.62	191.466	302.298	320.398	293.504	395.744	543.558	Similar to Ubiquinol-cytochrome c reductase complex 14 kDa protein.
Os07t0205000-03	P5	MEG	159.637	19.9867	40.678	49.086	63.082	59.414	80.33	120.654	Similar to Ubiquinol-cytochrome c reductase complex 14 kDa protein.
Os07t0232800-00	P5		0	0	0	0.016	0.788	0.046	2.304	9.462	Non-protein coding transcript.
Os07t0241751-00	P5		0	0.0133333	0	0	0	3.878	6.042	4.394	Hypothetical protein.
Os07t0410300-01	P5		0	0	0	0.8	0.196	1.48	3.36	5.15	Conserved hypothetical protein.
Os07t0442800-01	P5		0	0	0	0	0	0.354	2.53	4.236	Conserved hypothetical protein.
Os07t0573200-00	P5		0.0566667	0	0	1.438	0.2	2.07	1.09	4.454	Similar to Adenylyl-sulfate kinase.
Os07t0605800-01	P5		0	0	0	0	0	0.008	7.132	2.028	Similar to STF-1 (Fragment).
Os07t0625600-00	P5		0	0	0	1.944	8.546	3.548	13.864	6.94	Fimbriata-associated protein (Fragment).
Os07t0683900-01	P5		0	0	0	0.418	0	0	2.042	5.906	D-type euonymus-related lectin (EUL), Response to drought stress and ABA treatment, Response to biotic treatment
Os07t0686800-01	P5		0	0	0	0	0	0.21	1.742	3.546	Similar to Serine/threonine protein kinase-like.
Os08t0101100-01	P5		278.523	1.14167	7.794	7.382	7.878	6.4	77.17	189.548	High mobility group, HMG1/HMG2 domain containing protein.
Os08t0107600-01	P5		0	0	0	0	0	0.534	0.782	14.068	DNA repair metallo-beta-lactamase domain containing protein.
Os08t0111200-02	P5		0	0	0	0	0	0.008	3.182	5.334	Similar to predicted protein.
Os08t0124000-01	P5		0	0	0	0.004	0.044	0.716	1.33	6.3	Similar to Resistance protein candidate (Fragment).
Os08t0124000-02	P5		0	0	0	0	0.764	0.308	1.784	5.296	Hypothetical conserved gene.
Os08t0127100-01	P5		0.13	7.44667	38.558	18.454	25.5	16.774	92.766	129.998	Amino acid transporter
Os08t0127100-02	P5		0.463333	24.21	110.224	61.004	99.986	87.966	375.442	340.662	Amino acid transporter, transmembrane family protein.
Os08t0136700-01	P5		0.0733333	0	0	0	0.132	0.378	4.358	17.31	Protein of unknown function DUF26 domain containing protein.
Os08t0136800-01	P5		0	0	0	0	0.026	0.8	27.54	17.798	Protein of unknown function DUF26 domain containing protein.
Os08t0140700-00	P5		0.176667	0	0.062	0.022	0.622	0.264	4.264	2.646	Similar to CsAtPR5.
Os08t0157500-01	P5		0	0	0	0	0	0.342	1.782	7.43	Caffeic acid O-methyltransferase, Flavonoid 3'-O-methyltransferase, Melatonin biosynthesis, Tricin biosynthesis
Os08t0180000-01	P5		16.92	4.49	13.002	17.89	19.324	10.3	25.534	37.608	mRNA capping enzyme, large subunit family protein.
Os08t0277900-01	P5	MEG	0.176667	38.9533	51.05	110.178	85.39	86.662	154.386	148.682	Similar to Syntaxin 52 (AtSYP52).
Os08t0278900-01	P5		0.02	5.76	5.586	18.138	29.804	21.138	76.46	57.03	MIR domain containing protein.
Os08t0320400-01	P5		13.5633	2.315	2.066	6.686	5.766	12.284	15.698	16.046	Similar to Indole-3-glycerol phosphate synthase-like.
Os08t0406150-00	P5		0	0	0.23	0.548	0.764	0.664	3.436	4.09	Non-protein coding transcript.
Os08t0406500-01	P5		0	0.0783333	0	0	0	0.1	12.702	10.2	Kelch related domain containing protein.
Os08t0441500-01	P5		0.546667	0.0666667	0.008	0	4.47	1.796	25.514	10.074	Cinnamoyl-CoA reductase, Lignin formation
Os08t0441600-01	P5		0	0	0	0	0.594	8.514	11.528	72.516	Chorismate mutase, Resisitance to bacterial leaf blight (BLB) disease
Os08t0446200-01	P5		471.587	0.236667	5.38	5.68	3.308	3.944	8.026	13.384	Similar to Receptor-like protein kinase precursor (EC 2.7.1.37). Splice isoform INRPK1a.
Os08t0448000-01	P5		0.206667	0.99	4.382	1.02	5.862	6.946	51.158	13.47	4-coumarate:coenzyme A ligase, Lignin biosynthesis, Defense against wounding
Os08t0462300-01	P5	MEG	0.1	10.1317	8.946	6.814	9.624	32.508	96.576	72.618	Cyclin-like F-box domain containing protein.
Os08t0472800-01	P5		0	0	0	0	0.376	0.012	3.496	0.958	ABA 8'-hydroxylase
Os08t0500700-01	P5		0.363333	141.385	160.5	269.216	373.304	193.132	398.706	412.848	Similar to Heat shock protein 82.
Os08t0501900-01	P5		0	0	0	0	0	7.584	142.058	23.502	Non-protein coding transcript.
Os08t0502700-03	P5		0	0.0183333	0	0	0	1.91	15.23	16.706	Similar to serine--glyoxylate aminotransferase.
Os08t0510300-01	P5		0.00666667	0.115	0.138	0.188	0.726	2.598	6.986	9.682	Potassium uptake protein, kup domain containing protein.
Os08t0526400-01	P5		4.92	0	0.654	0.024	0.16	0.04	14.64	30.732	Defence response, Rin4 domain containing protein.
Os08t0540900-01	P5		0	0	0	1.412	2.262	0.348	61.42	129.892	Conserved hypothetical protein.
Os08t0566900-01	P5		0	5.41	36.414	19.296	30.142	13.42	163.05	136.972	Mpv17/PMP22 family protein.
Os09t0116000-00	P5	PEG	0	0.0316667	0.66	0.366	0.882	6.088	9.37	18.88	Transcription factor, MADS-box domain containing protein.
Os09t0241100-01	P5		0.0533333	2.175	3.488	5.294	8.42	7.49	13.036	21.25	Ortholog of yeast CTF4 (CHROMOSOME TRANSMISSION FIDELITY PROTEIN 4), Promotion of cell cycle progression, DNA damage repair
Os09t0280500-01	P5		0	0.08	0.102	0.092	0.146	0.06	7.902	4.374	Similar to Transcription factor HBP-1b(C38) (Fragment).
Os09t0324300-01	P5		0	0	0	0	1.214	0.504	7.334	7.438	Cyclin-like F-box domain containing protein.
Os09t0381400-01	P5		0.0566667	0.07	1.046	0.05	1.57	2.198	4.154	5.982	Similar to Ervatamin C (EC 3.4.22.-) (ERV-C).
Os09t0400400-01	P5		0	0	0	0	0	0.04	12.024	5.404	Cinnamyl alcohol dehydrogenase (EC 1.1.1.195).
Os09t0400600-01	P5		0	0.0333333	0.054	1.064	2.904	2.364	5.46	16.548	Hypothetical protein.
Os09t0401000-01	P5		1.85667	0	0	0.006	0.902	0.676	23.038	10.294	Myb factor.
Os09t0417800-02	P5		0	0.146667	0	0.586	2.052	1.71	17.738	10.946	Splicing variant of OsWRKY62, Pathogen defense
Os09t0433650-01	P5		0	0.728333	0.766	2.102	1.468	8.656	110.686	89.498	Tobacco mosaic virus coat protein family protein.
Os09t0435100-01	P5		0	0	0	0.342	1.268	0.14	1.526	1.228	Hypothetical gene.
Os09t0444900-01	P5		0	0	0	0	3.828	0	8.572	36.466	Similar to plant viral-response family protein.
Os09t0454600-00	P5		88.5033	3.025	5.84	15.984	36.592	28.028	53.934	132.332	Similar to Mitochondrial phosphate transporter (Fragment).
Os09t0455200-01	P5		0	0	0.062	0.006	0.198	0	6.132	1.282	Heat shock factor (HSF)-type, DNA-binding domain containing protein.
Os09t0468300-00	P5		0	0	0	0	0.098	0.112	4.454	3.4	Hypothetical conserved gene.
Os09t0482740-01	P5		0.0666667	18.96	26.578	34.94	32.68	21.818	57.59	67.914	Protein of unknown function DUF1664 family protein.
Os09t0497000-01	P5		12.2233	6.05833	7.628	9.654	15.066	19.294	39.756	57.514	Adenine nucleotide translocator 1 domain containing protein.
Os09t0553100-00	P5		3114.98	337.592	139.026	590.586	560.482	885.998	1152.49	1075.13	Similar to Histone H4.
Os09t0561000-01	P5		0	0	0.57	0.3	0	1.052	27.676	16.574	Similar to Wall-associated kinase-like 2.
Os09t0561500-01	P5		0	0	0.176	0.004	0.618	0.316	8.994	6.28	Wall-associated kinase, Rice blast resistance
Os10t0101000-01	P5		0	0	0.082	0.132	0.29	0.196	2.224	1.134	S-Domain receptor like kinase-44, Response to chilling in a tolerant genotype, Response to submergence, Response to Xanthomonas oryzae pv. Oryzae
Os10t0178500-01	P5		0	0.0783333	0	4.932	0.524	1.158	7.202	8.47	UDP-glucuronosyl/UDP-glucosyltransferase family protein.
Os10t0189600-02	P5		67.8833	0.883333	5.576	3.666	11.632	10.344	23.76	58.88	Pyridoxal phosphate-dependent transferase, major region, subdomain 1 domain containing protein.
Os10t0213100-01	P5		0	16.0667	16.82	21.968	31.356	34.938	80.942	112.324	Similar to Gamma-aminobutyrate transaminase subunit isozyme 3 (EC 2.6.1.19).
Os10t0386300-01	P5	PEG	0	0	0.096	0.964	0.542	2.638	40.62	55.964	Hypothetical protein.
Os10t0402200-01	P5		166.92	2.96167	10.17	4.324	8.756	12.246	16.98	17.796	Origin recognition complex subunit 3, Lateral root development
Os10t0407000-01	P5		132.217	6.75833	12.556	7.742	20.726	24.944	38.788	83.578	Pectin lyase fold/virulence factor domain containing protein.
Os10t0419400-01	P5	MEG	0.333333	169.803	182.214	283.492	289.474	303.306	501.94	509.878	Acireductone dioxygenase, Ethylene synthesis, Abiotic stress response
Os10t0443800-01	P5		0	0	0	0	0	0.66	3.668	3.524	Hypothetical conserved gene.
Os10t0490100-01	P5		0	0	0	0	0	0.014	2.248	16.234	Virulence factor, pectin lyase fold family protein.
Os10t0491000-01	P5		0	0.316667	1.448	1.724	0.13	1.118	16.944	32.858	Plant Basic Secretory Protein family protein.
Os10t0509401-00	P5	MEG	0.28	17.07	13.706	36.328	103.85	70.162	221.194	176.944	Conserved hypothetical protein.
Os10t0525800-00	P5		0	0.02	0.024	8.336	0.47	0.48	11.654	9.966	Similar to Glutathione S-transferase GSTU31 (Fragment).
Os10t0528400-01	P5		0	0	0	0	0.54	0.752	7.728	37.74	Glutathione S-transferase, C-terminal-like domain containing protein.
Os10t0531300-01	P5		0	0	0	0	0.974	0.562	5.518	4.156	Similar to Glutathione transferase (EC 2.5.1.18).
Os10t0531400-01	P5		0	0	0.442	0.792	1.158	1.262	56.472	31.958	Glutathione S-transferase GST 30 (EC 2.5.1.18).
Os10t0545600-00	P5		0.01	0.123333	0.2	1.448	3.082	2.046	8.554	9.09	Similar to transposon protein.
Os10t0562100-01	P5		43.82	0.703333	2.742	4.846	7.002	0.32	22.666	38.186	MYB transcription factor, Regulation of &alpha;-Amylase expression in maintaining sugar homeostatic states
Os10t0570800-00	P5		0	0.03	1.774	4.832	5.986	5.472	17.128	16.696	Hypothetical conserved gene.
Os11t0153300-02	P5		2.66667	0	0	0	0.498	0.624	2.054	1.76	Conserved hypothetical protein.
Os11t0168600-01	P5		0	0	0	0	1.626	4.47	23.026	12.952	C-terminus of receptor-like cytoplasmic kinase, Salinity tolerance, Regulation of stomata response to stress
Os11t0212900-01	P5		0	0	0	0.004	0.366	0	1.66	1.32	Serine/threonine protein kinase-related domain containing protein.
Os11t0226400-01	P5		0	0	0	0	0.264	0.152	0.684	0.518	Similar to Nitrate-induced NOI protein, expressed.
Os11t0226966-00	P5		0	0	0	0.024	0.8	0.156	68.228	81.716	Hypothetical conserved gene.
Os11t0227000-01	P5	PEG	0	0.0433333	0.248	0	1.516	0.44	22.628	19.454	Conserved hypothetical protein.
Os11t0237300-00	P5		0.21	0	0	0	0.122	0.096	33.36	49.724	Hypothetical conserved gene.
Os11t0249800-00	P5		0	0	1.712	0.3	0.392	0.288	2.43	1.766	Non-protein coding transcript.
Os11t0249900-01	P5		0	0.0183333	3.2	0.892	1.634	0.56	2.958	2.888	Protein kinase-like domain containing protein.
Os11t0290600-01	P5		0	0.015	0.01	0.41	0.716	2.616	4.99	3.836	Conserved hypothetical protein.
Os11t0437600-01	P5		0.5	0.015	0	0.488	3.274	2.454	6.638	5.752	Protein of unknown function DUF506, plant family protein.
Os11t0495400-00	P5		0	0	0	1.72	5.16	0.738	39.778	15.726	Similar to PHF5-like protein.
Os11t0537375-00	P5		5.64333	0.00333333	0	0.19	0.498	0.654	1.48	2.126	Hypothetical protein.
Os11t0558400-00	P5		0	0	0.114	0	0	0.004	1.12	0.744	Leucine-rich repeat, N-terminal domain containing protein.
Os11t0615200-01	P5	MEG	9.88	13.2933	26.19	28.936	19.648	17.752	52.712	51.604	SSXT family protein.
Os11t0640000-00	P5		0	0	0.134	0.496	0.6	0.548	1.558	2.102	NB-ARC domain containing protein.
Os11t0666000-01	P5		0.39	0	0	1.392	3.666	5.272	8.402	22.134	Hypothetical gene.
Os11t0672700-01	P5		156.447	4.21667	14.696	16.336	9.656	8.284	27.684	20.364	RecQ DNA helicase, RNA silencing
Os11t0673100-01	P5		12.1467	1.45833	12.032	11.854	17.28	14.606	32.522	40.012	Seed maturation protein, osa-miR164c target gene, Regulation of seed vigor
Os11t0702400-01	P5		0	0	0	0	2.494	1.548	5.312	8.914	Zinc finger, C2H2-type domain containing protein.
Os12t0127100-00	P5		56.6833	4.31333	5.306	16.268	10.03	15.316	37.42	32.678	Similar to Nse1 non-SMC component of SMC5-6 complex family protein.
Os12t0131400-01	P5		0.0366667	0.861667	4.466	3.444	15.35	8.82	32.38	20.098	Hypothetical conserved gene.
Os12t0169300-00	P5		0	0.0933333	0	0	0.686	3.92	14.034	10.474	Conserved hypothetical protein.
Os12t0190400-00	P5		0	0	0	0	0	0.948	2.168	2.262	Similar to NifS-like protein.
Os12t0197700-01	P5		1.09667	20.4667	53.384	34.024	47.5	48.944	100.66	82.796	Region of unknown function, putative Zinc finger, XS and XH domain containing protein.
Os12t0207300-01	P5		9.1	46.4183	30.774	40.234	42.69	70.506	155.778	171.718	Similar to Clathrin coat assembly protein AP17 (Clathrin coat associated protein AP17) (Plasma membrane adaptor AP-2 17 kDa protein) (HA2 17 kDa subunit) (Clathrin assembly protein 2 small chain).
Os12t0257900-01	P5		0	0	0	0	0	0.084	14.392	3.318	Similar to Receptor-like kinase.
Os12t0268000-01	P5	PEG	0	0	0	0.27	0.892	1.12	22.964	1.196	Cytochrome P450 monooxygenase, Tryptamine 5-hydroxylase, Regulation of cell death and disease resistance
Os12t0284800-00	P5		0	0.025	1.886	2.322	1.526	1.494	3.802	5.98	Hypothetical gene.
Os12t0286600-01	P5		0	0	0	0	0.524	1.142	2.074	2.74	Alpha/beta hydrolase fold-1 domain containing protein.
Os12t0295600-00	P5		8.68333	0	0.008	0.386	1.096	0	2.092	2.408	Similar to predicted protein.
Os12t0432600-01	P5		0	0	0	0.012	6.052	0.074	7.18	14.99	Zinc finger, RING/FYVE/PHD-type domain containing protein.
Os12t0434400-00	P5		0	0.01	0	0	0	0.472	15.09	12.298	Similar to predicted protein.
Os12t0465000-00	P5		0	0	0	0	0	0.062	61.968	36.292	Hypothetical conserved gene.
Os12t0487500-01	P5		0.0933333	8.98167	24.344	16.942	31.762	16.346	126.788	56.706	Hypothetical conserved gene.
Os12t0506100-00	P5		0	0.0383333	0	0	0.226	3.474	12.554	17.352	Conserved hypothetical protein.
Os12t0518200-01	P5		15.0033	0.005	0.122	0.74	0.016	0.116	38.394	52.464	Similar to Integral membrane protein DUF6 containing protein.
Os12t0555000-01	P5		0	0	0	0	0	0.418	33.188	156.12	Root-specific pathogenesis-related (PR) protein, Drought and salt stress response, Defense response
Os12t0560700-01	P5		47.52	16.2933	18.826	24.108	27.978	27.332	65.914	55.762	Similar to PROLIFERA protein.
Os12t0603800-00	P5		0	0.0716667	0	0	0.032	3.096	14.306	98.808	Similar to Calmodulin NtCaM13.
Os12t0625000-01	P5	MEG	0.406667	151.753	114.74	319.4	452.484	199.536	421.482	455.34	O-acetylserine(thiol) lyase, Cysteine synthase
Os12t0637100-02	P5		0	0	0	0.004	0.17	0.038	34.546	3.792	Acid phosphatase, Regulation of the growth under phosphate deficient condition
Os11t0620150-01	S1	MEG	16.3267	0	6.732	0	0	2.68	0	0	Hypothetical gene.
Os01t0283500-02	S2		0.136667	36.7467	67.418	118.676	106.242	103.268	68.688	82.934	Peptidase S54, rhomboid domain containing protein.
Os01t0970500-01	S2		134.69	244.522	443.822	600.234	501.912	457.658	563.478	515.66	Small subunit of the transcription factor IIA on chromosome 1, Mediation of host susceptibility to disease
Os02t0175100-01	S2		0.1	19.0833	28.406	79.318	50.318	29.744	40.3	27.498	Similar to RISBZ4.
Os03t0320100-01	S2		819.697	0.538333	9.742	16.644	8.824	4.546	6.474	3.04	Alpha-L-arabinofuranosidase, C-terminal domain containing protein.
Os04t0415900-00	S2		0	0	0.018	15.136	5.242	0	0.582	0.81	Similar to OSIGBa0092M08.3 protein.
Os04t0552300-01	S2		0	0	1.53	10.004	3.182	1.028	0.03	2.912	Cyclin-related 2 domain containing protein.
Os04t0578300-00	S2		0	0	0.046	3.56	1.2	0	0.01	0.938	Similar to H0404F02.10 protein.
Os04t0606200-01	S2		0	0	0.018	26.662	0.798	0.018	1.222	0.808	Similar to OSIGBa0113I13.1 protein.
Os04t0636400-01	S2		20.8467	0.00666667	0	6.22	1.62	0.564	0.122	0.718	Similar to H0410G08.16 protein.
Os06t0162700-01	S2	MEG	62.0533	15.14	58.796	63.086	31.8	27.11	4.236	5.712	SANT domain, DNA binding domain containing protein.
Os06t0594400-02	S2		0	0.0216667	0.008	7.626	2.206	0.338	0.058	1.174	Kelch-type beta propeller domain containing protein.
Os06t0698674-01	S2		18.34	24.2617	40.752	108.46	78.954	30.544	58.796	46.96	eIF4-gamma/eIF5/eIF2-epsilon domain containing protein.
Os12t0104850-01	S2		0	0	0	7.486	3.092	0.048	0.356	1.722	Hypothetical gene.
Os01t0121500-01	S3		0	0.598333	4.126	23.65	21.078	11.64	0.652	6.012	Conserved hypothetical protein.
Os01t0194000-01	S3		0	0.03	1.758	2.662	4.444	1.018	0.07	1.436	Conserved hypothetical protein.
Os01t0205900-01	S3		0	0	1.064	0	3.256	3.736	0	0.232	Similar to Class III peroxidase GvPx2b (Fragment).
Os01t0205900-02	S3		0	0.00666667	2.958	0.006	5.62	8.248	0.52	1.528	Similar to Class III peroxidase GvPx2b (Fragment).
Os01t0223800-00	S3		22.3667	0.015	2.642	1.294	1.906	0.848	0.87	0.564	Hypothetical conserved gene.
Os01t0279400-01	S3		0.786667	0.0233333	2.83	1.958	39.902	1.558	0	0	Major facilitator superfamily antiporter.
Os01t0316600-01	S3		206.73	7.59	8.28	19.99	36.17	19.02	14.85	9.514	Similar to pre-mRNA-splicing factor SF2.
Os01t0511000-01	S3		0	0.075	0	0.596	10.796	1.856	0.27	0	Similar to LOB domain protein 40.
Os01t0606900-01	S3		0.0533333	78.665	121.584	96.612	268.242	130.138	78.908	67.26	Heat shock protein DnaJ, N-terminal domain containing protein.
Os01t0623900-01	S3		0.02	0	0	0.056	2.066	1.902	0.152	0.63	Conserved hypothetical protein.
Os01t0656200-01	S3		4.3	0.005	0.012	0.722	2.94	0.502	0.006	0.462	Protein phosphatase 2C family protein.
Os01t0672400-03	S3	MEG	0	7.035	8.632	32.482	55.238	15.702	7.036	16.906	Drought induced 19 family protein.
Os01t0706400-01	S3		165.923	12.8133	17.768	19.546	55.748	31.352	24.416	26.866	Protein of unknown function DUF292, eukaryotic domain containing protein.
Os01t0721000-01	S3		14.4233	0.0116667	1.752	1.15	1.81	1.126	0.006	1.164	NB-ARC domain containing protein.
Os01t0799000-00	S3		0	0.12	0.15	0.922	4.096	0.292	0.414	0.706	Leucine-rich repeat-containing protein domain containing protein.
Os01t0814400-01	S3		114.557	21.2017	28.484	28.846	67.43	26.086	19.67	55.144	Conserved hypothetical protein.
Os01t0905300-01	S3		0.5	0.0516667	0.174	3.562	8.964	1.89	0.004	2.164	Similar to Leucine zipper protein-like.
Os01t0934100-01	S3		46.97	40.055	37.298	66.094	183.834	111.346	53.756	128.584	C2 calcium-dependent membrane targeting domain containing protein.
Os01t0972000-01	S3		0.0166667	1.95	16.18	11.768	58.24	13.16	6.082	17.266	Zinc finger, RING/FYVE/PHD-type domain containing protein.
Os02t0125300-02	S3		2790.25	294.44	416.524	573.668	738.858	564.646	463.958	557.056	Bax inhibitor-1 (BI-1) (OsBI-1).
Os02t0152400-01	S3		13.94	0	0.072	4.698	2.154	1.04	0.642	1.664	Rubisco small subunit 1, Reguration of Rubisco catalytic activity
Os02t0162600-01	S3		0.0933333	0.155	2.244	0.328	11.62	0.076	0.198	0.096	Conserved hypothetical protein.
Os02t0216300-01	S3		0	0.785	1.334	2.75	18.112	7.312	3.022	13.186	Similar to cDNA clone:J023088C01, full insert sequence.
Os02t0437200-01	S3		1.27667	0.793333	1.168	3.294	7.494	5.698	1.18	6.12	SNAP-34.
Os02t0478900-00	S3		0.393333	0	0.006	0.084	0.836	0	0.472	0.442	Similar to Splicing factor 3B subunit 1.
Os02t0527300-01	S3		0.0333333	13.9283	13.578	42.66	87.326	30.034	11.134	23.982	Similar to Heat shock transcription factor 31 (Fragment).
Os02t0554000-01	S3		41.6667	1.89167	8.926	5.88	10.134	5.336	5.718	3.772	SET domain domain containing protein.
Os02t0597200-01	S3		0.14	23.3267	17.52	69.98	201.524	107.88	19.846	115.064	Conserved hypothetical protein.
Os02t0611200-01	S3		224.503	3.19167	15.766	17.192	37.768	10.444	2.828	17.784	S-adenosylmethionine decarboxylase, Polyamine biosynthesis, Abiotic stress
Os02t0611200-02	S3		287.97	3.97833	20.476	17.272	52.304	12.792	6.018	19.504	Similar to S-adenosylmethionine decarboxylase proenzyme (EC 4.1.1.50) (AdoMetDC) (SamDC) (Induced stolen tip protein TUB13) [Contains: S- adenosylmethionine decarboxylase alpha chain; S-adenosylmethionine decarboxylase beta chain].
Os02t0611200-03	S3		105.53	5.91667	14.454	29.668	45.028	18.27	7.394	21.348	Similar to S-adenosylmethionine decarboxylase 2.
Os02t0661100-01	S3		0	0	0	0.012	19.752	0.842	0	0	Trehalose-6-phosphate phosphatase, Trehalose biosynthesis, Chilling tolerance
Os02t0661100-02	S3		0	0	0.018	0.028	3.274	0	0.006	0	Similar to Trehalose-phosphate phosphatase.
Os02t0663900-01	S3		0	0	0.72	0.01	7.248	0.898	0.204	0.306	Similar to Phosphoribosyltransferase (Fragment).
Os02t0664400-01	S3		553.737	4.13	18.11	15.696	29.512	8.292	2.788	4.842	Hypothetical conserved gene.
Os02t0682300-01	S3		0	0.333333	6.6	8.566	41.068	3.114	0.824	5.768	RING-type E3 ligase, Negative regulation of cuticular wax biosynthesis, Drought stress response
Os02t0751600-02	S3		0	0	0	1.87	3.018	0.984	0	0	Peptidyl-prolyl cis-trans isomerase, FKBP-type domain containing protein.
Os02t0757100-01	S3		0.18	2.08	13.944	8.55	67.462	2.052	0.16	30.562	Similar to Phi-1 protein.
Os02t0781300-00	S3		0	0	0	0.36	15.07	0.15	1.864	1.146	Similar to AP2/ERF domain-containing transcription factor.
Os02t0787966-00	S3		0	0	0.016	0.642	0.676	0.006	0	0.062	Hypothetical protein.
Os02t0791450-00	S3	MEG	0.123333	1.73	16.662	18.976	40.182	22.728	7.978	25.392	Hypothetical protein.
Os02t0807100-03	S3		0	0.00666667	0.008	0.01	5.398	0.076	1.498	1.788	Hypothetical gene.
Os03t0139400-01	S3		25.4333	0.986667	7.202	11.804	41.298	9.14	10.916	6.462	Conserved hypothetical protein.
Os03t0145150-00	S3		0	0	0.022	0.14	0.99	0.226	0.306	0.416	Hypothetical gene.
Os03t0186800-01	S3	MEG	256.217	52.165	35.514	90.762	142.126	63.05	58.428	110.29	Modifier of rudimentary, Modr family protein.
Os03t0206600-01	S3		79.7433	13.0967	19.526	28.332	58.83	24.246	23.126	45.86	Uncharacterised protein family UPF0497, trans-membrane plant domain containing protein.
Os03t0218500-01	S3	MEG	219.41	91.7517	114.362	158.856	313.846	148.524	139.598	209.552	Similar to 70kD heat shock protein.
Os03t0232900-01	S3		81.7467	1.7	2.388	5.056	12.06	6.494	3.284	3.92	Hly-III related domain containing protein.
Os03t0241900-02	S3		53.74	15.115	6.306	24.81	69.364	16.256	3.314	12.284	Similar to Senescence-associated protein 12.
Os03t0241900-03	S3		264.373	53.2583	27.678	137.24	280.622	52.586	13.866	47.11	Similar to Senescence-associated protein, expressed.
Os03t0302800-01	S3		48.9133	30.3033	37.864	69.53	216.752	79.674	9.504	32.254	Similar to Long cell-linked locus protein.
Os03t0304500-01	S3		2.01	0.0283333	5.032	0.016	6.104	0.896	0.126	0.93	Tetratricopeptide-like helical domain containing protein.
Os03t0315400-01	S3		0	0	0.116	0.028	15.434	1.896	0.018	0.892	Similar to Typical P-type R2R3 Myb protein (Fragment).
Os03t0322800-01	S3	MEG	0.0666667	69.0583	95.834	113.086	241.696	145.54	74.514	161.72	Engulfment and cell motility, ELM domain containing protein.
Os03t0356484-01	S3		315.84	105.177	228.434	303.168	315.972	218.394	149.34	143.88	Tetratricopeptide-like helical domain containing protein.
Os03t0379300-01	S3		142.957	13.46	19.218	31.094	55.758	29.8	18.216	19.22	Helix-loop-helix DNA-binding domain containing protein.
Os03t0425800-01	S3		329.907	22.6383	55.542	53.912	109.644	40.152	31.64	47.386	SANT domain, DNA binding domain containing protein.
Os03t0439500-02	S3		0	0	0	0	5.25	0.844	0.484	0	2OG-Fe(II) oxygenase domain containing protein.
Os03t0561400-01	S3		0.02	0.015	0.03	0.502	2.232	0.17	0.27	0.492	Conserved hypothetical protein.
Os03t0700700-01	S3		0	0	0	0.026	2.21	0.02	0	0	Similar to Lipoxygenase (Fragment).
Os03t0723800-01	S3		0	0	0.292	0.65	2.53	0.26	0.594	0.61	Hypothetical protein.
Os03t0733800-00	S3		31.3133	17.94	17.82	28.818	76.798	47.874	29.994	22.366	Endoplasmic reticulum oxidoreductin 1 family protein.
Os04t0301500-01	S3		0	0.123333	3.924	0.346	21.808	0	0	2.564	Helix-loop-helix DNA-binding domain containing protein.
Os04t0385600-01	S3		0	0.01	0.04	0.794	2.21	0.14	0.748	0.714	Tetratricopeptide-like helical domain containing protein.
Os04t0412300-01	S3		0.14	6.70833	16	5.864	58.114	19.92	6.492	7.428	Similar to H0717B12.10 protein.
Os04t0442100-01	S3		0.0666667	8.31667	9.404	16.896	48.706	8.934	7.386	20.324	Smr protein/MutS2 C-terminal domain containing protein.
Os04t0550200-01	S3		0	0.956667	1.38	6.228	36.462	2.996	0	4.98	Pathogenesis-related transcriptional factor and ERF domain containing protein.
Os04t0558700-01	S3		41.0133	0	0.78	1.58	4.266	2.19	0.394	1.064	Conserved hypothetical protein.
Os04t0594800-01	S3		9.71333	0.05	0	2.626	4.238	1.394	1.466	0.676	Similar to OSIGBa0142I02-OSIGBa0101B20.31 protein.
Os04t0610400-01	S3		0.0533333	0.201667	4.976	12.766	16.338	2.562	6.902	1.488	APETALA-2-like transcription Factor, Control of the abscisic acid (ABA)/gibberellin (GA) balance
Os04t0634600-01	S3		1.76	0.283333	0	6.306	24.662	15.698	0.314	7.884	Hypothetical gene.
Os04t0639200-01	S3		202.657	0.0333333	1.84	1.368	2.308	0.522	1.284	0.662	Similar to OSIGBa0138H21-OSIGBa0138E01.1 protein.
Os04t0668800-01	S3		6759.96	18.27	52.932	78.604	92.958	82.28	34.07	49.652	Putative thiol-disulphide oxidoreductase DCC family protein.
Os04t0685700-01	S3		0.216667	0.738333	1.21	4.102	8.254	1.974	4.016	5.798	Similar to H0723C07.4 protein.
Os05t0193900-00	S3		0	2.23167	6.256	4.51	26.228	12.802	5.536	13.56	Hypothetical conserved gene.
Os05t0194900-01	S3		0	0.0233333	0.778	0.648	5.51	0.62	1.08	0.602	Similar to Pyrophosphate-fructose-6-phosphate 1-phosphotransferase-like protein (Pyrophosphate-dependent phosphofructo-1-kinase-like protein).
Os05t0198400-01	S3		2.12	0.0483333	0.214	0.912	3.12	0.22	0.906	0.65	Plasma membrane Zn transporter of the Zn-regulated, iron-regulated transporter-like protein (ZIP) family
Os05t0209000-01	S3		5.21333	0.055	2.838	1.458	7.034	1.682	0.008	1.44	Similar to Cytidine deaminase.
Os05t0238200-01	S3		117.717	3.49667	7.004	17.844	23.156	6.05	9.132	11.646	Similar to Ubiquitin ligase SINAT5 (EC 6.3.2.-) (Seven in absentia homolog 5).
Os05t0279400-01	S3		2.40333	0.503333	2.016	1.902	4.318	1.984	3.436	1.82	Zinc finger, RING-type domain containing protein.
Os05t0389800-01	S3		0.143333	0.00666667	0.022	1.078	1.088	0.628	0.242	0.44	Similar to ATP-dependent helicase DHX8 (RNA helicase HRH1) (DEAH-box protein 8).
Os05t0446900-01	S3		14.7333	4.805	14.286	17.076	34.382	19.116	16.058	16.992	Starch-binding domain-containing protein, Starch biosynthesis
Os05t0453700-01	S3		11.05	0.956667	8.248	4.614	12.094	5.266	1.026	1.732	Similar to USP family protein.
Os05t0453700-02	S3		227.573	210.73	182.348	248.14	725.494	599.726	298.408	431.528	Similar to ENOD18 protein (Fragment).
Os05t0462301-00	S3		30.6133	6.795	7.224	29.014	42.244	27.31	14.982	20.18	Similar to predicted protein.
Os05t0462400-01	S3		12.3333	2.43667	5.392	6.818	12.632	7.274	3.34	3.92	Lipin, N-terminal conserved region domain containing protein.
Os05t0473500-01	S3		12.2733	0.803333	5.15	3.572	13.918	6.162	1.12	5.984	Exo70 exocyst complex subunit family protein.
Os05t0495300-01	S3		275.72	3.27667	8.296	7.448	22.338	8.202	3.05	7.15	Conserved hypothetical protein.
Os05t0497300-01	S3	MEG	1.39667	9.36667	23.892	28.7	52.924	25.87	10.076	31.094	Similar to Ethylene response factor 2.
Os05t0519200-02	S3		59.88	10.7217	14.04	11.816	35.08	18.574	7.526	6.24	Serine/threonine protein kinase domain containing protein.
Os05t0543700-02	S3		10.2433	32.1183	37.07	48.802	106.82	115.68	44.296	80.418	Similar to Chaperone protein dnaJ.
Os05t0552800-01	S3		0	0.31	0.58	6.024	18.74	0	0.03	1.236	Conserved hypothetical protein.
Os05t0560600-02	S3		82.6367	2.53667	6.142	9.39	19.974	5.352	2.172	4.226	Homeodomain-like containing protein.
Os06t0143100-01	S3		0	0.113333	41.024	34.996	42.658	0.31	0	1.162	Similar to Cadmium tolerant 1.
Os06t0164500-00	S3		95.8867	0.796667	4.054	8.116	14.24	8.226	6.06	5.546	Conserved hypothetical protein.
Os06t0182500-01	S3		14.78	9.23333	11.264	13.956	31.088	7.628	3.566	3.456	Zinc finger, LIM-type domain containing protein, Homolog of the Arabidopsis DA1, High affinity to ubiquitin
Os06t0258000-01	S3		0	0	0	0.082	36.964	0	0	0.014	Similar to Typical P-type R2R3 Myb protein (Fragment).
Os06t0308300-01	S3		0	0.286667	1.482	1.596	11.534	8.326	4.778	2.086	Similar to 65kD microtubule associated protein.
Os06t0329900-01	S3		0	0	0.468	0.384	1.66	0.516	0.564	1.01	SAM dependent carboxyl methyltransferase family protein.
Os06t0565200-00	S3		0	0	0	0	2.86	0.61	0.2	2.168	Putative heat stress transcription factor A-6a.
Os06t0589300-01	S3		1267.3	6.92333	16.826	9.112	34.504	22.736	18.506	10.004	ABC transporter-like domain containing protein.
Os06t0695800-01	S3		0	0.101667	2.162	5.122	9.722	0.54	1.334	0.456	Phosphate transport system permease protein 1 domain containing protein.
Os06t0696400-01	S3		0.243333	18.7317	38.052	23.672	392.026	204.542	20.662	214.898	Xyloglycan endo-transglycosylase precursor.
Os07t0117400-01	S3		0	0.00333333	2.27	0.974	2.08	0.836	0.792	0.68	NB-ARC domain containing protein.
Os07t0122000-01	S3		0	0.0266667	0.13	0.39	1.664	0.174	0.13	0.19	Protein of unknown function DUF1719, Oryza sativa family protein.
Os07t0231500-01	S3		63.65	2.505	9.454	8.322	20.822	16.106	16.802	14.826	Cyclin-related 2 domain containing protein.
Os07t0407700-01	S3		0	2.56667	3.8	10.438	48.346	13.36	4.426	8.248	Hypothetical conserved gene.
Os07t0407700-02	S3		0	3.24333	5.896	9.498	36.564	9.874	3.468	9.418	Conserved hypothetical protein.
Os07t0484700-01	S3		115.803	1.94167	4.032	9.69	17.284	8.606	1.944	6.232	Myb transcription factor domain containing protein.
Os07t0499800-01	S3		0.233333	0.00333333	0.532	0.004	1.618	0.31	1.996	0.008	Ubiquitin-protein ligase E3 MDM2 domain containing protein.
Os07t0586200-01	S3		0	0	0.754	1.706	2.37	1.48	0.436	0.744	Similar to Esterase precursor (EC 3.1.1.-) (Early nodule-specific protein homolog) (Latex allergen Hev b 13).
Os07t0587500-01	S3		4.83333	0	0.558	1.602	2.154	0	0	0.13	Armadillo-like helical domain containing protein.
Os07t0603300-01	S3		0	0.00333333	0.272	0.524	6.494	0.01	0.012	0.122	TON1 RECRUIT MOTIF (TRM)-containing protein, Regulation of grain size and shape
Os07t0604300-01	S3		0.0933333	15.6767	16.658	31.422	80.144	37.238	5.598	28.764	A member of the COBRA-like protein family, Modulation of &beta;-glucan synthesis during endosperm cell wall formation
Os07t0680900-01	S3	MEG	0.0266667	7.82333	23.07	16.984	32.124	14.056	8.902	8.112	Similar to Ribosomal protein S6 kinase.
Os08t0107400-01	S3		0.0466667	12.2417	19.982	20.098	52.876	32.628	27.326	37.096	Similar to GDP-mannose transporter.
Os08t0107400-02	S3		0.0233333	3.735	6.836	7.16	17.468	11.73	9.718	12.366	Similar to predicted protein.
Os08t0119500-01	S3		23.6567	0.273333	3.7	3.088	17.946	3.992	0.468	3.076	Methyltransferase type 11 domain containing protein.
Os08t0157900-01	S3		5.27667	14.4617	14.714	34.394	88.374	39.568	36.338	39.044	Similar to NAM protein.
Os08t0224000-01	S3		0	0	0.306	0.594	0.728	0.29	0.344	0.262	NB-ARC domain containing protein.
Os08t0293100-01	S3		0	6.22333	22.414	27.008	55.784	10.78	0.124	2.352	Conserved hypothetical protein.
Os08t0393700-01	S3		0	0	0	0	8.982	2.07	0.16	1	Similar to predicted protein.
Os08t0412600-01	S3		171.5	5.755	6.646	12.514	22.742	13.63	12.724	19.124	RabGAP/TBC domain containing protein.
Os08t0436400-00	S3		0	0	0	0.074	37.178	0	0	0.334	Zinc finger A20 and AN1 domain-containing stress-associated protein 12.
Os08t0443800-01	S3	MEG	53.0633	2.01333	5.032	8.412	72.368	4.13	1.526	0.414	Tetraspanin domain containing protein.
Os08t0452900-01	S3		0.173333	0	0	0.038	2.164	0.11	0.05	0.434	Similar to Chaperone protein dnaJ.
Os08t0496700-00	S3		7.02	0	1.518	0.014	2.122	0.526	0	0.38	Myb/SANT-like domain domain containing protein.
Os08t0504700-01	S3		0.636667	3.49	5.288	24.492	35.094	7.574	7.358	21.922	Gibberellin-induced A20/AN1 zinc-finger protein, Negative regulation of GA (gibberellin) -mediated cell elongation
Os08t0514100-01	S3		0	0	0	0.168	1.332	0.224	0.05	0.52	Legume lectin, beta chain domain containing protein.
Os09t0109600-01	S3		0	0	7.17	13.46	12.46	0	3.524	0.624	Small peptide, Drought tolerance
Os09t0267600-01	S3		200.217	89.4167	95.06	91.82	217.34	204.26	98.258	169.628	Similar to Charged multivesicular body protein 4b.
Os09t0364400-00	S3		0	0	0	0.026	4.402	0.426	1.384	1.956	Conserved hypothetical protein.
Os09t0369400-01	S3		0	0.045	0	0.468	15.084	2.948	0.022	0.164	Similar to predicted protein.
Os09t0392400-01	S3		8.21	2.31667	3.268	4.74	11.196	7.51	3.894	4.684	Similar to Pleiotropic drug resistance protein 13.
Os09t0446350-01	S3		0	0	0	1.148	2.006	0	0	0	Hypothetical conserved gene.
Os09t0457900-01	S3		0	0.00833333	0.078	0.042	15.904	0	0	3.352	AP2/ERF transcription factor, Regulation of the internode elongation
Os09t0462550-01	S3		0	0	0.006	0	0.766	0.054	0.006	0.072	Hypothetical gene.
Os09t0522100-00	S3		0	0	0	2.516	5.746	0	0	0.522	Similar to Dehydration-responsive element-binding protein 1H.
Os09t0524800-02	S3		0	0.005	0	2.014	4.098	0.452	0	0	Apoptosis regulator Bcl-2 protein, BAG domain containing protein.
Os09t0535500-01	S3		0.0366667	1.00333	12.974	27.592	74.164	34.572	0.976	17.64	Similar to RING-H2 finger protein ATL1R (RING-H2 finger protein ATL8).
Os10t0124100-01	S3		83.8733	2.35333	14.642	8.712	15.942	4.482	5.772	10.058	Conserved hypothetical protein.
Os10t0136150-00	S3		0	0	2.738	1.17	1.124	0	0.648	0.514	Similar to F-box domain containing protein, expressed.
Os10t0412700-01	S3		2.65	0	1.268	0.322	4.188	1.136	0.1	1.198	Thaumatin, pathogenesis-related family protein.
Os10t0419300-01	S3		0	0.681667	3.016	10.278	15.148	10.712	9.582	9.794	Heat stress transcription factor
Os10t0529500-01	S3		0	0	0	0.012	12.202	0	7.444	0.794	Tau class glutathione S-transferase, Heavy metal and drought stress tolerance
Os11t0227700-01	S3		0.493333	0.106667	0.484	1.49	4.454	0.496	0.288	0.61	Similar to Non-TIR-NBS-LRR type resistance protein.
Os11t0545300-01	S3		96.38	10.13	11.968	13.828	28.874	19.868	13.164	13.532	Similar to Topoisomerase 6 subunit A-like protein.
Os11t0605600-00	S3		0	0	0	0.012	8.47	0	0	0.102	Similar to NB-ARC domain containing protein, expressed.
Os11t0666200-00	S3		0	3.095	2.364	10.306	34.92	29.032	6.984	16.548	Similar to Protein kinase domain containing protein.
Os11t0667700-01	S3		0	3.67333	2.732	15.534	60.016	21.624	2.21	3.8	Similar to Protein kinase domain containing protein, expressed.
Os11t0703400-01	S3		22.9233	138.312	141.604	192.096	425.876	297.146	131.514	222.492	Similar to BRI1-KD interacting protein 109.
Os12t0146500-01	S3		0	0.0633333	0	0.914	5.36	0.606	1.724	2.64	Protein of unknown function DUF668 domain containing protein.
Os12t0146625-00	S3		0	0	0	0.212	0.938	0.29	0.428	0.584	Hypothetical gene.
Os12t0516350-01	S3		0	4.83	16.704	18.334	67.234	52.196	6.49	36.258	Hypothetical conserved gene.
Os01t0131300-01	S4		73.1967	60.8417	95.612	72.222	77.304	161.262	102.386	56.546	Conserved hypothetical protein.
Os01t0148700-02	S4		0.03	0	0	0	0	4.134	0.296	0	Protein of unknown function DUF1677, Oryza sativa family protein.
Os01t0155200-00	S4		0	0	0.36	0.004	1.816	1.026	0	0.662	Similar to H0525E10.8 protein.
Os01t0224100-01	S4		0	0	0	0.766	0.166	1.666	0.944	0.88	Similar to DNA binding protein-like protein.
Os01t0279700-02	S4		0.01	0	0	0.55	0.968	1.366	0.408	0.002	Major facilitator superfamily protein.
Os01t0538000-03	S4		6.93667	0	0	0.186	0	3.02	0.47	0	Similar to cDNA, clone: J065161O13, full insert sequence.
Os01t0550300-02	S4	MEG	0.103333	72.615	96.148	140.296	166.322	200.364	135.706	152.29	Similar to N-rich protein.
Os01t0557500-01	S4		0	0.00833333	0.01	0.758	0.878	3.096	2.204	1.356	Cation/proton exchanger 1a.
Os01t0575000-01	S4		0.0166667	0.0116667	0.012	0.01	0.024	2.29	0.04	0.034	Root hair defective 3 GTP-binding family protein.
Os01t0762500-00	S4		0	0.015	0	0.13	0	43.458	0.104	0.062	Glutelin subunit mRNA.
Os01t0763750-02	S4		0	2.04833	4.352	3.586	1.024	16.58	5.008	20.802	Exo70 exocyst complex subunit family protein.
Os01t0780800-02	S4		0.07	0.605	2.804	0	1.176	13.814	6.468	7.994	Similar to predicted protein.
Os01t0860800-01	S4		0	0.115	0	0	0.002	3.788	2.306	2.688	Glycoside hydrolase, family 17 protein.
Os02t0106600-01	S4		0	0	0	0.022	0	5.07	1.74	1.686	Zinc finger, RING/FYVE/PHD-type domain containing protein.
Os02t0202900-00	S4		0	0.03	0.874	0.038	0.41	2.168	0.772	0.728	Similar to ring canal kelch.
Os02t0268100-01	S4		0	0	0	0	0	7.4	0	0	Similar to Glutelin (Fragment).
Os02t0317500-01	S4		102.43	211.44	244.836	198.38	339.198	499.772	498.914	476.354	Cyclin-like F-box domain containing protein.
Os02t0453600-01	S4		0	0	0.982	0	0	9.058	0.008	0	Similar to Glutelin.
Os02t0475300-02	S4		0	0	0.03	0	0.948	0.71	0.296	1.444	Similar to MAC/Perforin domain containing protein.
Os02t0514500-01	S4		8.89	85.3583	108.102	105.706	121.884	267.832	172.638	126.34	Glycerophosphodiester phosphodiesterase, Response to Pi deficiency, Low Pi acclimation
Os02t0540700-00	S4		0	0.05	0.846	2.144	2.658	3.224	1.8	1.938	Similar to Arm repeat-containing protein.
Os02t0592200-01	S4		16.2033	2.91667	4.044	9.442	8.014	15.494	9.226	4.418	Similar to alkaline phosphatase D.
Os02t0627100-01	S4	PEG	0.0966667	0.06	0	0	3.26	14.68	2.958	2.616	Similar to Phenylalanine ammonia-lyase (EC 4.3.1.5).
Os02t0681900-01	S4		10.5	4.90667	15.198	19.642	26.362	35.384	14.688	19.364	GRAS transcription factor domain containing protein.
Os02t0712500-01	S4		50.1933	6.63167	2.05	5.936	16.682	26.3	7.516	12.11	Protein of unknown function DUF23 family protein.
Os02t0729400-01	S4		0	0	0	0	0	4.444	0	0	Similar to Extracellular calcium sensing receptor.
Os02t0740500-01	S4		1948.15	1.43	20.904	28.912	19.806	43.284	2.9	26.632	Conserved hypothetical protein.
Os02t0749800-02	S4		0	0.01	0	0	0.074	4	2.878	1.14	Mitochodrial transcription termination factor-related family protein.
Os02t0767000-01	S4		14.0133	3.015	0.018	2.42	6.636	21.892	17.76	12.178	Remorin, C-terminal domain containing protein.
Os02t0819300-01	S4		24.18	10.4567	15.06	12.79	25.212	49.638	29.232	19.764	Hypothetical conserved gene.
Os03t0230000-01	S4		0	0	0.496	3.782	1.638	3.944	0.538	1.988	Non-protein coding transcript.
Os03t0270800-00	S4		19.0267	0.075	0.168	1.292	2.156	5.12	0.624	1.514	Conserved hypothetical protein.
Os03t0274000-01	S4		0.29	97.4717	105.61	93.648	212.954	260.512	244.718	265.022	Oxysterol-binding protein family protein.
Os03t0278800-00	S4	MEG	0.166667	44.2767	61.414	46.168	88.636	140.892	61.47	93.914	Nucleotide-binding, alpha-beta plait domain containing protein.
Os03t0286300-01	S4		0.18	22.1067	16.896	17.442	51.634	62.836	22.204	46.364	Similar to Phosphate/phosphoenolpyruvate translocator protein-like.
Os03t0426350-00	S4		0	0.161667	0.252	0.646	1.562	5.038	3.728	3.15	Conserved hypothetical protein.
Os03t0617900-01	S4		6.33667	35.9433	24.94	41.792	71.31	112.562	82.372	73.288	Semialdehyde dehydrogenase, dimerisation region domain containing protein.
Os03t0684700-01	S4		0.1	0	0.108	0.006	0.414	6.396	0.718	2.706	HPP family protein.
Os03t0710000-02	S4		0.0166667	16.6067	24.12	41.714	135.886	260.238	99.512	113.672	Protein of unknown function DUF292, eukaryotic domain containing protein.
Os03t0766100-01	S4		0	0.0266667	0	0	0	67.82	0	0	10 kDa prolamin precursor.
Os04t0281900-01	S4		0.123333	49.7983	64.03	91.078	115.156	141.39	73.528	42.08	Uncharacterised protein family UPF0497, trans-membrane plant subgroup domain containing protein.
Os04t0428300-00	S4		91.4167	0	1.664	1.284	0.596	3.524	0.728	0.52	Protein of unknown function DUF1677, Oryza sativa domain containing protein.
Os04t0530200-01	S4		0.693333	107.16	196.262	52.246	211.36	345.742	311.204	295.06	Similar to OSIGBa0155K17.10 protein.
Os04t0615200-01	S4		1.69667	544.257	865.286	513.47	1019.88	1671.56	768.636	997.414	Hypothetical protein.
Os04t0624450-00	S4		187.45	3.26333	13.74	14.082	26.518	65.686	14.664	20.464	Similar to H0215F08.12 protein.
Os04t0683700-01	S4		1.51	16.735	23.984	33.52	45.714	73.04	59.208	20.156	4-coumarate-Co-A ligase (4CL) like protein, Adenosine monophosphate binding protein, Regulation of rice blast resistance, floret development, and lignin biosynthesis
Os05t0249100-01	S4		0	0	0	0	0	6.044	0	0	Conserved hypothetical protein.
Os05t0249100-02	S4		0	0	0	0	0	6.67	0.012	0.016	Hypothetical conserved gene.
Os05t0325400-01	S4		19.97	0	0.322	0.5	0.646	1.272	0.498	0.058	Conserved hypothetical protein.
Os05t0328800-00	S4		0	0	0	0	0	85.042	0.05	0	Prolamin 7.
Os05t0329100-01	S4		0	0	0	0	0	137.99	0.12	0	Prolamin.
Os05t0329300-01	S4		0	0	0	0	0	137.99	0.12	0	Prolamin.
Os05t0329350-00	S4		0	0	0	0.078	0	75.216	0.058	0	Prolamin.
Os05t0329700-01	S4		0	0	0	0	0	54.836	0	0	Similar to Prolamin.
Os05t0332000-01	S4		0	0	0	0	0	25.546	0	0	Similar to Prolamin precursor.
Os05t0332600-01	S4		0	0.298333	0.942	1.58	4.21	14.868	8.13	10.03	Xanthine/uracil/vitamin C permease family protein.
Os05t0332801-00	S4		0	0.0683333	0.272	0.474	1.904	4.762	3.346	3.832	Hypothetical protein.
Os05t0468800-01	S4		0	1.835	4.252	3.842	44.36	62.458	0.788	4.97	Phosphatidylethanolamine-binding protein PEBP domain containing protein.
Os06t0116400-02	S4		109.02	3.44667	2.048	6.066	19.414	26.45	11.918	13.468	Nickel/cobalt transporter, high-affinity domain containing protein.
Os06t0472000-01	S4		17.0633	19.71	12.66	30.88	73.672	83.974	33.12	35.602	Methionine sulphoxide reductase B domain containing protein.
Os06t0507200-01	S4		0	0	0	0	0	102.41	0.038	0	Bifunctional inhibitor/plant lipid transfer protein/seed storage domain containing protein.
Os06t0507400-01	S4	MEG	0.0566667	14.1383	13.13	18.704	31.992	47.038	28.106	34.118	Similar to GAMYB-binding protein (Fragment).
Os07t0206400-01	S4		0	0	0	0	0	248.546	0.104	0	13 kDa prolamin precursor.
Os07t0206500-00	S4		0	0	0	0	0	354.606	0.144	0	13 kDa prolamin precursor.
Os07t0213800-01	S4		0	0	0	0	0	61.954	0.03	0	Similar to Allergenic protein.
Os07t0214100-01	S4		0	0	0	0	0	62.094	0.018	0	Seed allergenic protein RA17 precursor.
Os07t0214300-01	S4		0	0.03	0	0	0	187.932	0.144	0	Seed allergenic protein RAG2 precursor.
Os07t0214600-01	S4		0	0	0.898	0	0	50.914	0.018	0.274	Similar to Seed allergenic protein RA17 precursor.
Os07t0215500-01	S4		0	0	0	0	0	27.074	0.018	0	Allergenic protein.
Os07t0216700-01	S4		0	0	0	0	0.934	23.088	0.016	0.242	Bifunctional trypsin/alpha-amylase inhibitor domain containing protein.
Os07t0219400-01	S4		0	0	0	0	0	52.418	0	0	Prolamin precursor.
Os07t0296100-01	S4		0.0666667	10.8633	18.204	16.398	27.412	64.226	33.864	22.924	Conserved hypothetical protein.
Os07t0419800-02	S4		328.637	11.7167	27.636	24.884	38.806	40.294	36.938	33.672	Protein of unknown function DUF1644 family protein.
Os07t0474700-01	S4		0.596667	5.54833	8.046	7.992	17.504	25.338	17.642	8.724	Similar to cDNA, clone: J090064H24, full insert sequence.
Os07t0575800-01	S4		72.3367	0.00833333	0	1.652	1.546	3.646	0.538	1.014	Similar to hydrolase, alpha/beta fold family protein.
Os07t0673900-01	S4		0	0.63	1.736	3.918	8.6	42.236	8.57	10.758	Hypoxia induced protein, Early stage of hypoxia signalling
Os07t0685700-01	S4		0	0.0216667	0	0.004	1.78	3.876	0.35	0.194	Transcription factor, Response to ethylene stimulus, Wound signaling
Os08t0137600-00	S4		0.0866667	0	0	0	0.016	17.488	0.288	2.55	Hypothetical protein.
Os08t0199525-00	S4		0	0	0	0	0	1.852	0.408	0.848	ADP-glucose pyrophosphorylase, conserved site domain containing protein.
Os08t0480100-01	S4		566.09	176.788	202.78	270.548	427.81	404.578	412.724	348.062	Signal recognition particle receptor, alpha subunit, N-terminal domain containing protein.
Os08t0547100-01	S4		0	0	0	0	0.108	4.224	0.298	1.782	Similar to 6-phosphogluconolactonase.
Os09t0275400-01	S4		3.3	0	0.412	1.162	0.14	2.314	0.46	0.78	Cytochrome P450 family protein.
Os09t0459450-01	S4		0	0	0.156	0	0.144	3.394	1.586	3.146	Hypothetical gene.
Os09t0466300-01	S4		131.753	8.08167	9.35	8.076	40.832	42.23	19.806	14.57	Similar to FIP1.
Os10t0400200-01	S4		61.5667	1.26	0.616	3.14	2.668	24.734	3.828	1.47	Glutelin type-A2 precursor, Regulation of grain protein content
Os10t0544900-01	S4		0.11	29.4683	26.776	32.99	51.536	81.262	46.156	48.368	Similar to Protein phosphatase 2C-like protein.
Os11t0427800-01	S4		4.71333	0	0	0	0	12.748	5.166	4.652	Similar to Lipid transfer protein LPT III.
Os12t0269200-01	S4		0	0	0	0	0	56.576	0.016	0	Similar to Prolamin precursor.
Os12t0269600-00	S4		0	0	0	0	0	82.592	0	0	Similar to Prolamin.
Os01t0141000-01	S5		0	0	0	0	0.348	0.57	1.848	0.364	AP2/ERF and B3 domain-containing protein, Salt stress response
Os01t0149600-01	S5		2908.71	386.118	421.06	301.48	339.856	757.792	973.118	684.71	Histon H2B
Os01t0166100-01	S5		14.0267	0	0	0	0.91	2.24	3.688	0.852	Similar to Ca(2+)-dependent nuclease.
Os01t0170700-01	S5		0	0	1.088	0.542	0.026	0.008	1.676	0.048	Thiol-activated cytolysin family protein.
Os01t0176200-02	S5		0	0	0	0.878	0.686	0	2.178	0.278	UDP-glucuronosyl/UDP-glucosyltransferase family protein.
Os01t0182300-01	S5		0	0.116667	2.146	1.432	1.502	2.634	7.752	5.574	Lipocalin domain containing protein.
Os01t0183400-01	S5		12.72	0.406667	0.598	2.98	3.148	2.714	7.28	2.726	Transcription factor subunit, Salt tolerance
Os01t0186600-01	S5		0	0	0	0	0.526	0.012	11.488	4.196	Conserved hypothetical protein.
Os01t0190500-01	S5		0	0	0	0	0	0	1.636	0.456	IQ calmodulin-binding region domain containing protein.
Os01t0191300-02	S5		0.323333	0	0.022	0.406	0.108	0.284	6.012	0.316	Similar to NAC-type transcription factor.
Os01t0205700-01	S5	MEG	0.716667	3.03333	9.014	6.28	10.508	11.556	33.964	13.564	Similar to Shaggy-like kinase (Fragment).
Os01t0209200-01	S5		73.6267	25.0433	22.016	15.47	25.706	35.864	100.708	50.01	Similar to 14-3-3 protein 7.
Os01t0211200-00	S5	PEG	0	0.193333	0.062	0.686	0.04	4.254	12.606	7.97	Cytochrome P450 family protein.
Os01t0221100-02	S5		0	0	0.164	0.012	0	0.236	0.42	0.496	GH3 auxin-responsive promoter family protein.
Os01t0228400-01	S5		4.61333	0.00333333	0.086	0.732	0.058	1.032	1.22	1.038	Pentatricopeptide repeat domain containing protein.
Os01t0241400-01	S5	MEG	30.3367	49.1617	57.158	65.318	68.442	78.104	159.374	102.592	Thioredoxin fold domain containing protein.
Os01t0248900-01	S5		0	0	0	0	0	0.026	4.316	0.462	Alpha-expansin, Mediation of the cell extension and growth, Root system architecture
Os01t0264400-01	S5		0	4.07167	0.702	0.71	12.184	1.272	51.03	22.774	Conserved hypothetical protein.
Os01t0337500-00	S5		114.15	0.763333	2.954	2.09	4.41	1.41	11.644	7.704	Similar to H+-pyrophosphatase (Fragment).
Os01t0356400-01	S5		13.45	0.0133333	0.372	0.518	0.404	0.404	1.216	0.448	Similar to multidrug resistance protein ABC transporter family.
Os01t0389700-01	S5		0	0	1.774	0.358	0.258	1.53	3.598	0.354	Protein of unknown function DUF679 family protein.
Os01t0592500-01	S5		0	0	1.304	0	0.952	0	5.322	3.09	Protein of unknown function DUF1070 family protein.
Os01t0605400-00	S5		1331.4	0.69	12.452	5.128	5.628	1.336	11.126	2.256	Quinonprotein alcohol dehydrogenase-like domain containing protein.
Os01t0633500-01	S5		0	0	0	0	0.462	0.088	1.212	1.478	Dihydroflavonol-4-reductase (DFR), Proanthocyanidin synthesis
Os01t0651866-00	S5		0	0	0.472	0.068	0.51	0.768	0.808	0.464	Hypothetical gene.
Os01t0694000-01	S5		0	0	0	0	0	0.012	5.39	0.222	Protein kinase, core domain containing protein.
Os01t0704300-01	S5		4.17667	0.228333	1.47	0.742	8.504	6.41	11.518	1.768	Conserved hypothetical protein.
Os01t0728200-01	S5		0	0	0.372	0	0.3	0.174	1.894	1.238	Conserved hypothetical protein.
Os01t0757200-01	S5	PEG	0	0.0166667	0	0	0.188	0.822	3.514	2.23	GA 2-oxidase3, GA metabolism
Os01t0776600-02	S5	MEG	3.08333	42.7333	49.428	48.724	74.634	108.194	188.832	55.096	Similar to predicted protein.
Os01t0778800-01	S5		72.1367	27.6117	29.724	37.854	63.428	63.658	105.644	57.16	Peptidase M16, core domain containing protein.
Os01t0783500-01	S5	MEG	102.413	54.6517	81.208	93.308	98.154	138.778	177.552	127.126	Rossmann-like alpha/beta/alpha sandwich fold domain containing protein.
Os01t0799500-01	S5	PEG	0.0133333	0.005	0.118	0	0	0.034	5.456	1.634	Methyladenine glycosylase domain containing protein.
Os01t0831900-02	S5		0	0	0.084	0.134	0	0.184	2.198	0.14	Similar to Ammonium transporter.
Os01t0836600-01	S5		0	0	0	0.006	0	0.78	2.108	0.356	ATP-binding cassette (ABC) transporter, Half-size ABC transporter of the G family, Pollen wall formation
Os01t0873000-00	S5		0	0	0	0	0	1.012	10.58	0.13	Hypothetical conserved gene.
Os01t0878750-00	S5		0	0	0.024	0.252	0.778	0.572	2.198	0.48	Hypothetical protein.
Os01t0879200-01	S5		0	0.0366667	1.57	0.05	4.742	0.03	11.292	2.486	Plant disease resistance response protein domain containing protein.
Os01t0904400-01	S5		39.6433	7.08167	7.506	17.64	13.38	14.796	30.922	13.922	Similar to Chromosome assembly protein homolog.
Os01t0914700-01	S5		0	0	0	0	0	1.15	2.466	1.874	Peptidase A22B, signal peptide peptidase domain containing protein.
Os02t0127500-01	S5		59.6267	0	0.81	0.038	0	0.238	21.674	0	Similar to Tpc70 protein.
Os02t0130900-01	S5	MEG	0.133333	3.09667	1.434	8.56	6.898	4.414	15.254	10.23	Ubiquitin-conjugating enzyme E2C-binding protein domain containing protein.
Os02t0186800-00	S5		0	0	0	0	0	0.316	4.002	1.472	Cytochrome P450 family protein.
Os02t0193200-01	S5		0	0	0	0	0.652	0	2.878	2.454	Similar to TMV response-related protein.
Os02t0201300-01	S5		0	0	0	0	1.832	1.078	3.65	2.876	Conserved hypothetical protein.
Os02t0216300-04	S5		0	0.19	0	0	2.318	1.08	28.398	4.378	Similar to cDNA clone:J023088C01, full insert sequence.
Os02t0216300-05	S5		0	0	0	0	0.564	0.314	4.434	0.606	Similar to cDNA clone:J023088C01, full insert sequence.
Os02t0216300-09	S5		0	0.0733333	0.004	0.34	0.348	0.282	4.722	0.782	Similar to cDNA clone:001-032-A03, full insert sequence.
Os02t0242550-00	S5		6.23	0	0	0	0	0.404	0.748	0.104	Similar to hydroquinone glucosyltransferase.
Os02t0307800-02	S5		0	0	1.428	0.326	0.026	0.116	2.266	0.08	Protein of unknown function DUF3082 domain containing protein.
Os02t0467000-00	S5		0	0	0	0	0	0	1.9	0.792	Similar to trans-cinnamate 4-monooxygenase.
Os02t0484975-00	S5		0.49	0	0	0	0	0	1.844	0.552	Conserved hypothetical protein.
Os02t0517750-00	S5		0	0	0	0	5.35	1.72	8.268	2.13	Hypothetical gene.
Os02t0572600-01	S5		0	0	0	0	0	0	4.4	1.534	Protein kinase PKN/PRK1, effector domain containing protein.
Os02t0578300-01	S5		0	0	0	0	0.006	0.012	1.066	0.382	Similar to H0815C01.4 protein.
Os02t0598200-01	S5		1.19333	1.40833	5.75	2.658	6.74	9.868	15.044	2.096	Hypothetical conserved gene.
Os02t0601500-01	S5		0	0	0	0	0	0	1.806	0.004	Cytochrome P450 family protein.
Os02t0607700-01	S5		136.407	25.7567	22.018	31.192	24.762	51.358	95.392	73.802	Short-chain dehydrogenase/reductase SDR domain containing protein.
Os02t0643600-00	S5		0	0	0	0	0	0.006	1.748	0.396	Similar to H0502G05.5 protein.
Os02t0698800-01	S5		0	0	0	0	0	0.044	1.426	0.044	WRKY transcription factor 66.
Os02t0699433-00	S5		0.0733333	18.545	22.028	27.956	40.454	54.992	123.77	66.284	Hypothetical conserved gene.
Os02t0699466-00	S5		0.82	219.637	190.042	272.718	241.796	351.218	724.558	429.348	Conserved hypothetical protein.
Os02t0699500-01	S5		0.89	210.97	253.446	300.046	343.52	391.776	861.036	485.812	Conserved hypothetical protein.
Os02t0705500-02	S5		0	0	0.394	0.272	0.126	0.302	2.644	0.34	Helix-loop-helix DNA-binding domain containing protein.
Os02t0738100-01	S5		0	1.28833	8.536	0.356	20.274	3.456	35.884	7.208	Conserved hypothetical protein.
Os02t0755500-01	S5		0.143333	0	0	0.006	2.638	0.318	2.072	1.154	Similar to UDP-glycosyltransferase 85A8.
Os02t0760200-01	S5	MEG	0.0133333	17.6367	18.236	22.434	26.224	46.192	53.412	29.45	Conserved hypothetical protein.
Os02t0764100-01	S5		0	0	0	0.012	0	0	3.23	0.314	Similar to DNA-binding protein RAV1.
Os02t0804900-01	S5		4.32333	1.31667	2.87	3.79	2.646	3.086	8.486	5.668	Ribonucleotide reductase, Chloroplast biogenesis
Os02t0805200-01	S5		14.23	305.248	347.846	364.884	375.762	505.302	834.372	795.95	Proliferating cell nuclear antigen (PCNA) (Cyclin).
Os02t0828800-01	S5		31.9033	51.455	64.778	65.976	94.678	97.444	169.996	149.168	Hypothetical protein.
Os03t0126700-01	S5		0	0.73	0	0	1.978	8.658	27.78	9.91	Similar to Barley stem rust resistance protein.
Os03t0150600-02	S5		0	0	0.014	0	0	0	1.048	0.372	Similar to Isoform 2 of Inorganic phosphate transporter 1-1.
Os03t0174400-00	S5		0	0	0	0	0	0.014	5.47	0.254	Hypothetical conserved gene.
Os03t0221500-01	S5		0	0	0	0	0	0.004	1.412	1.568	Glycoside hydrolase, family 17 protein.
Os03t0223200-00	S5		0	0.17	1.754	0.144	3.74	1.088	11.958	6.598	Similar to Cinnamyl alcohol dehydrogenase.
Os03t0244700-01	S5		0	0	0	0	0	0	0.854	0	Armadillo-like helical domain containing protein.
Os03t0254400-01	S5		0	0	0.146	0	0	0.026	0.906	0.454	Patatin-related phospholipase A, Modulation of longitudinal growth of vegetative tissues and seeds
Os03t0284900-04	S5		0.0133333	0	0	0.44	0.938	0	0.818	0.316	Similar to cDNA clone:001-032-C02, full insert sequence.
Os03t0324900-01	S5		0.0133333	2.54167	4.808	8.048	20.65	11.38	30.738	13.992	Zinc finger, RING/FYVE/PHD-type domain containing protein.
Os03t0327100-01	S5	PEG	0	0.0916667	0	0.004	2.176	1.976	7.066	3.662	Similar to CUC1.
Os03t0328100-01	S5		2.11667	0	0	0.008	0	0.274	0.836	0	Similar to Axi 1 (Auxin-independent growth promoter)-like protein.
Os03t0329200-01	S5		0.01	0	0	0	0	0.512	0.852	0.858	Nucleotide-binding, alpha-beta plait domain containing protein.
Os03t0329200-02	S5		0	0.0166667	0	0	0	0.544	3.956	2.328	Similar to cDNA clone:J013002B05, full insert sequence.
Os03t0347500-01	S5		0	0	0	0	0	0	2.206	0.748	Similar to Senescence-associated protein (SAG29).
Os03t0351200-00	S5		0	0	0.008	0.008	1.076	0.564	1.858	1.658	NAD(P)-binding domain containing protein.
Os03t0385100-00	S5		0	0	0.574	3.02	0.474	0.066	11.738	8.478	Similar to Protease inhibitor/seed storage/LTP family protein, expressed.
Os03t0406100-01	S5		0	0.00833333	0	0	0.102	0.07	4.75	0.206	SPX domain-containing protein, Negative regulation of phosphate signaling, Pi homeostasis
Os03t0577100-01	S5		47.5867	9.25	13.72	21.476	8.914	17.564	39.956	34.378	Nuf2 family protein.
Os03t0594700-01	S5		0.13	5.67	7.92	5.504	8.574	12.972	21.616	18.946	Conserved hypothetical protein.
Os03t0610700-01	S5		0	0	0	0	0.482	2.048	3.708	1.71	Similar to Protein zx.
Os03t0626000-01	S5		0	0.0466667	0.936	2.206	2.22	3.176	3.798	0.88	Similar to IBR domain containing protein, expressed.
Os03t0663500-00	S5		0	0	0	0	0.506	2.196	7.082	2.388	Similar to Osmotin precursor.
Os03t0663600-00	S5		0	0	0	0	0.432	3.302	3.806	3.928	Similar to Pathogenesis-related thaumatin-like protein.
Os03t0702000-02	S5		0	0	0.512	0.158	0.53	1.606	1.326	1.074	UDP-glucuronosyl/UDP-glucosyltransferase family protein.
Os03t0743650-01	S5		16.0167	0.79	5.156	4.71	4.868	3.062	7.902	6.206	Conserved hypothetical protein.
Os03t0749300-01	S5		1.29333	0	0	0	0.094	0.196	0.32	0.122	Similar to Exoglucanase precursor.
Os03t0761500-01	S5		0	0	0	0	0	0.972	2.022	0.038	Similar to Subtilisin-like protease (Fragment).
Os03t0761500-02	S5		0.00666667	0.125	0	0.146	0.538	2.458	4.86	1.03	Similar to Subtilisin-like protease (Fragment).
Os03t0820700-01	S5		3.47667	0.991667	2.252	6.23	5.688	6.834	9.978	5.938	Zinc finger, CCHC-type domain containing protein.
Os03t0823500-02	S5		0	0.01	0	0	0.004	0.794	2.248	0.022	TGF-beta receptor, type I/II extracellular region family protein.
Os04t0175400-01	S5	PEG	32.8767	0.85	2.832	9.002	10.904	9.07	33.354	20.618	Conserved hypothetical protein.
Os04t0183100-02	S5		0	0	0.4	0.042	0.036	0.82	0.73	0.116	Similar to OSIGBa0140C02.4 protein.
Os04t0278000-01	S5		0	0	0.026	0.108	0.446	0	1.488	0.492	Similar to PRLI-interacting factor G (Fragment).
Os04t0325300-01	S5		0	0	0	0	0	0.006	1.804	0	Similar to NB-ARC domain containing protein, expressed.
Os04t0357700-00	S5		0	0	0	0	0	0	28.046	0	Hypothetical conserved gene.
Os04t0376300-01	S5		0.17	12.1517	12.01	35.4	26.912	22.366	62.83	39.002	Similar to 3-oxoacyl-reductase.
Os04t0379600-01	S5		0	0	0	0.136	0	0.808	3.414	0.594	Defence response, Rin4 domain containing protein.
Os04t0432100-00	S5		0	0	0	0	0.094	0.138	0.944	0.788	Transcription factor GRAS domain containing protein.
Os04t0433800-01	S5		3.35667	2.52167	3.058	3.902	5.01	3.022	10.936	6.854	Similar to RECQ4A; ATP binding / ATP-dependent helicase/ helicase/ nucleic acid binding.
Os04t0487300-01	S5		1.75333	10.4617	14.348	24.026	19.928	24.782	37.514	29.794	Similar to DNA-directed RNA polymerases II 24 kDa polypeptide.
Os04t0504500-01	S5		0	0	0	0	0	0.156	0.262	0.058	Similar to protein BABY BOOM 1.
Os04t0506800-01	S5		0	0.146667	0.832	0.082	7.416	4.71	13.764	8.758	Glycosyl transferase, family 29 protein.
Os04t0524500-01	S5		0	15.3367	21.058	14.97	18.854	29.576	73.588	54.626	Oligopeptide transporter OPT superfamily protein.
Os04t0524600-01	S5		0.0966667	14.0067	13.778	9.806	7.174	63.244	198.98	128.638	Oligopeptide transporter OPT superfamily protein.
Os04t0581000-01	S5		0	0	0	0	0.404	0.35	3.97	2.35	Similar to Flavanone 3-hydroxylase (Fragment).
Os04t0582900-01	S5		87.4667	12.4133	14.288	4.406	17.994	87.174	144.83	52.92	Peptidase, cysteine peptidase active site domain containing protein.
Os04t0597800-01	S5		0	0	0	0	0.516	0.008	2.298	0.584	TGF-beta receptor, type I/II extracellular region family protein.
Os04t0612700-01	S5		0.0633333	0.0683333	0	0.854	0.578	0.284	6.144	0.74	Similar to Cinnamyl alcohol dehydrogenase (EC 1.1.1.195).
Os04t0624701-00	S5		6.52	4.01167	5.17	10.076	10.884	16.212	26.736	16.752	Hypothetical conserved gene.
Os04t0673400-01	S5		1.89667	19.3017	21.782	18.194	23.806	27.126	59.644	56.808	Similar to Uracil-DNA glycosylase.
Os04t0681950-00	S5		0	0	0	0.604	1	1.086	2.774	0.386	Similar to H0124B04.9 protein.
Os04t0682300-01	S5	MEG	0	37.4317	47.666	35.58	37.168	85.764	179.738	84.87	Similar to Phosphomannomutase 2 (EC 5.4.2.8) (PMM 2).
Os04t0682300-02	S5	MEG	0.45	190.173	188.046	144.12	91.808	341.608	935.318	439.226	Similar to Phosphomannomutase 2 (EC 5.4.2.8) (PMM 2).
Os05t0114000-01	S5		0.13	3.965	9.85	6.85	7.88	33.88	106.366	49.158	Similar to PRLI-interacting factor F (Fragment).
Os05t0160800-01	S5		7.33333	0.431667	3.882	2.816	5.782	4.254	13.164	7.514	Similar to DNA polymerase epsilon subunit 2.
Os05t0189300-01	S5		0	0	0	0	0	0.05	22.156	1.126	Vegetative storage protein/acid phosphatase domain containing protein.
Os05t0274200-01	S5		0.466667	13.4517	21.204	24.356	20.732	16.436	39.154	27.16	DNA mismatch repair protein MSH2 (MUS1).
Os05t0321900-01	S5		0	0	0	0	0	0	1.2	0.46	DNA-binding WRKY domain containing protein.
Os05t0362500-01	S5		0	0.0116667	0	0	0	0	4.436	2.318	Protein of unknown function DUF538 domain containing protein.
Os05t0376200-00	S5		0	0	0	0.01	0	2.118	4.132	1.342	ATPase, AAA+ type, core domain containing protein.
Os05t0413000-01	S5		0	8.58833	17.82	10.034	9.36	19.21	35.8	17.212	Mitochodrial transcription termination factor-related family protein.
Os05t0439300-01	S5		0.773333	0.025	0.892	0.086	2.424	1.044	3.494	1.608	Pentatricopeptide repeat domain containing protein.
Os05t0476200-02	S5	MEG	169.603	13.2417	21.198	23.524	28.692	33.746	60.08	37.454	Similar to DNA replication licensing factor MCM3 homolog (Replication origin activator) (ROA protein) (Fragment).
Os05t0507300-01	S5		0.0133333	0.153333	0.722	0.06	0.592	2.07	19.048	4.178	Similar to Calreticulin-3.
Os05t0577500-01	S5		0	0	0	1.402	0.584	1.474	4.758	4.488	EF-Hand type domain containing protein.
Os05t0594200-01	S5		0.01	0.0116667	0.71	0.738	0	0.914	4.916	0.362	Similar to Cation/proton exchanger 1a.
Os06t0106100-02	S5		124.53	0.06	3.48	6.492	0.248	7.15	33.972	16.272	Similar to pre-mRNA-splicing factor cwc15.
Os06t0115700-01	S5		6.74667	1.78333	0.992	2.54	5.078	14.924	29.036	21.028	Conserved hypothetical protein.
Os06t0116800-02	S5		6.37333	14.0483	11.454	26.61	31.5	25.62	42.192	41.406	Similar to GFA2.
Os06t0136900-01	S5		0.0166667	0	0	0	0.206	1.1	1.628	1.438	Nuclear-localized AT-hook DNA binding protein, Regulation of palea development, Control of floral organ number
Os06t0158000-01	S5	MEG	15.97	9.47667	12.866	17.104	20.482	15.406	40.896	27.958	Similar to Acyl-CoA synthetase (EC 6.2.1.3).
Os06t0168600-01	S5		0.04	18.87	12.184	39.576	31.844	42.132	77.588	47.444	Ribonucleotide reductase, Chloroplast biogenesis
Os06t0202100-01	S5		106.437	8.975	2.762	13.548	15.198	29.004	130.12	62.37	Conserved hypothetical protein.
Os06t0211600-01	S5		0	0	0	0.016	0	1.372	2.274	0.048	Similar to Galactoside 2-alpha-L-fucosyltransferase (EC 2.4.1.69) (Xyloglucan alpha-(1,2)-fucosyltransferase) (PsFT1).
Os06t0218300-01	S5		0.0133333	0.005	0.318	0.738	0.03	0.012	0.842	0.584	Zinc finger, RING-type domain containing protein.
Os06t0235800-00	S5		0	0.0266667	0	0	0.352	0.008	1.982	2.262	Similar to predicted protein.
Os06t0244100-02	S5		0	0	0.21	0.134	0.11	0.112	1.462	0.71	Hypothetical conserved gene.
Os06t0318200-01	S5		0.0333333	6.215	6.456	8.568	11.044	7.86	26.206	20.374	Ankyrin domain containing protein.
Os06t0318300-02	S5		0	0.0216667	0.022	3.668	1.312	2.706	2.924	1.214	Similar to Rho GDP-dissociation inhibitor 1 (Rho GDI-1) (AtRhoGDI1).
Os06t0568600-01	S5		0	0	0	0	0	1.106	3.398	0.048	Similar to Ent-kaurene oxidase 1 (Fragment).
Os06t0591200-01	S5		0	0.0116667	6.97	6.014	2.502	0.358	4.672	3.632	Conserved hypothetical protein.
Os06t0649000-01	S5		0	0	0.686	0.022	0.062	0	2.16	1.562	PAMP (pathogen-associated molecular pattern)-responsive transrepressor, Defense response
Os06t0671000-01	S5		0	0	0	0	0.074	0.134	1.448	0.002	Similar to Potassium transporter 1 (AtPOT1) (AtKUP1) (AtKT1).
Os06t0679600-00	S5		19.1567	0.101667	2.064	1.722	6.734	1.648	10.206	7.54	Hypothetical conserved gene.
Os06t0683700-01	S5		0	6.41667	4.83	4.796	134.832	2.314	127.8	16.706	Similar to wound induced protein.
Os07t0143900-01	S5		0	0	0	0	0	0.006	2.32	0.026	Conserved hypothetical protein.
Os07t0175600-01	S5		0	0	0	0.996	0.398	0.038	13.888	0.446	Plant lipid transfer protein and hydrophobic protein, helical domain containing protein.
Os07t0180300-01	S5		0	0	0	0	0	0.648	0.686	0.036	Protein of unknown function DUF594 family protein.
Os07t0206600-01	S5		0	0	0	0	0	2.684	1.742	0	Similar to Hexose transporter.
Os07t0249900-01	S5		15.6667	0.596667	0.662	6.432	1.956	2.264	21.838	10.75	Peptidase M20 family protein.
Os07t0421800-01	S5		0	0	0	0	0	1.59	16.254	5.736	Hypothetical conserved gene.
Os07t0482900-00	S5		0	0.00833333	0	0	0	0.026	14.512	1.332	Similar to Cytochrome P450.
Os07t0503900-01	S5		0	0.04	0	0	0	0	2.754	3.024	UDP-glucuronosyl/UDP-glucosyltransferase family protein.
Os07t0510300-00	S5		0	1.065	5.716	6.416	1.308	8.904	49.814	13.256	Conserved hypothetical protein.
Os07t0538000-01	S5		0	0	0	0	0	0.012	3.556	0	Similar to hydrolase, hydrolyzing O-glycosyl compounds.
Os07t0540800-00	S5		0	0	0	0	0	0.048	1.13	0.306	Protein kinase, catalytic domain domain containing protein.
Os07t0543700-01	S5		24.0533	0.14	0.276	0.126	0.136	1.238	4.128	3.194	Similar to Mov34/MPN/PAD-1 family protein.
Os07t0570100-01	S5	MEG	22.2033	6.44833	11.31	10.878	23.008	13.33	33.906	23.09	Similar to predicted protein.
Os07t0585500-01	S5		269.423	612.618	950.154	856.064	1144.27	1171.57	1383.74	1124.56	Conserved hypothetical protein.
Os07t0597400-01	S5		4.86667	7.54	6.138	18.866	29.236	17.406	49.142	19.7	Conserved hypothetical protein.
Os07t0611500-00	S5		0	0	0	0	0.034	0.4	2.708	0.884	C1-like domain containing protein.
Os07t0614600-01	S5		0.186667	0	0	0.502	0	0.082	4.46	0.164	Transmembrane receptor, eukaryota domain containing protein.
Os07t0617000-01	S5		0	0	0.02	0	0	0	3.08	1.868	Similar to Ethylene response factor 2.
Os07t0646500-00	S5		0	0.573333	3	5.06	2.572	4.334	10.348	6.2	Zinc finger, SWIM-type domain containing protein.
Os07t0680000-01	S5		0.0866667	5.74667	9.106	17.976	16.152	13.208	25.642	15.866	Similar to Vacuolar sorting receptor 1 precursor (AtVSR1) (Epidermal growth factor receptor-like protein 1) (AtELP1) (AtELP) (BP80-like protein b) (AtBP80b) (Spot 3 protein).
Os08t0108200-01	S5	MEG	100.383	33.3033	45.914	77.63	62.874	75.2	124.564	94.556	G-protein, beta subunit family protein.
Os08t0119100-00	S5		0	0	0	0	0.884	0	3.774	1.622	Protein of unknown function DUF1517 domain containing protein.
Os08t0151700-01	S5		2.31	0.0716667	0.352	1.548	0.566	0.908	3.016	6.98	Zinc finger, RING/FYVE/PHD-type domain containing protein.
Os08t0159700-01	S5		0	0	0	0	0	0	2.378	0.332	Protein of unknown function DUF296 domain containing protein.
Os08t0163100-01	S5		71.7133	21.04	30.294	33.944	31.65	42.218	67.82	52.322	Nuf2 family protein.
Os08t0207300-01	S5		0	0	0	0	0.276	1.476	2.416	1.722	Conserved hypothetical protein.
Os08t0207800-01	S5		9.03	0.005	3.366	0.496	2.702	0	1.51	0.452	Peptidase aspartic, catalytic domain containing protein.
Os08t0224100-02	S5		3.96	0.166667	1.47	1.932	2.464	3.54	5.92	1.6	Similar to Serine/thronine protein kinase-like protein.
Os08t0360300-00	S5		0	0	0	0	0.586	0.766	17.64	0.368	Calmodulin binding protein-like domain containing protein.
Os08t0379400-03	S5		0	0.03	0	0	5.128	0.936	19.15	2.626	Similar to Quinone oxidoreductase-like protein.
Os08t0379400-04	S5		0	0.306667	0.964	0.55	13.788	5.296	51.79	6.794	Similar to predicted protein.
Os08t0386200-01	S5		0.13	0.19	2.448	6.728	4.944	4.224	28.05	8.772	WRKY transcription factor 69.
Os08t0386300-01	S5		31.6733	26.07	11.134	28.38	37.866	30.3	81.196	46.776	Cytochrome b5 domain containing protein.
Os08t0406900-01	S5		0	0.396667	0.006	0.004	0.44	4.806	49.852	27.232	Hypothetical protein.
Os08t0412200-01	S5		17.9967	45.6383	42.24	74.412	64.64	73.3	123.448	97.236	Nucleotide-binding, alpha-beta plait domain containing protein.
Os08t0419100-01	S5		0	0.278333	2.572	0	1.854	12.04	31.264	15.818	Conserved hypothetical protein.
Os08t0419600-01	S5		0	0	0	0	0.248	0.134	0.698	0.282	Conserved hypothetical protein.
Os08t0438600-02	S5		3.82667	0.0166667	0.798	1.094	0.324	0.496	1.8	0.79	Exostosin-like family protein.
Os08t0465800-01	S5		32.63	0.025	4.538	1.18	4.558	0.09	2.214	2.008	Similar to Glutamate decarboxylase.
Os08t0481500-01	S5		0.07	3.92	15.504	20.082	14.412	19.604	33.912	15.76	Conserved hypothetical protein.
Os08t0485000-01	S5		0	0.075	0	0	0.424	1.75	15.356	1.364	Similar to PHI-1.
Os08t0489100-00	S5		2	0	0.022	0.064	0.078	0.202	0.656	0.518	Hypothetical conserved gene.
Os08t0530000-01	S5		0.0466667	6.57333	7.396	12.422	19.666	16.336	23.744	17.68	Similar to Uridine kinase-like protein.
Os08t0538700-01	S5		19.5767	2.22833	5.188	6.082	2.914	5.62	10.93	6.78	Retinoblastoma-related protein.
Os08t0543051-01	S5		0	0	0.688	0.012	0.386	0.322	0.912	0.028	Hypothetical gene.
Os09t0130700-00	S5		0	0	0	0	1.284	0.034	28.154	1.23	Conserved hypothetical protein.
Os09t0240500-01	S5	MEG	0.00666667	4.77	13.446	12.4	19.82	16.018	28.2	16.91	Similar to Sulfate transporter 4.1, chloroplast precursor (AST82).
Os09t0272200-02	S5		10.51	0	0.268	0.54	1.438	1.962	5.28	2.134	Hypothetical conserved gene.
Os09t0297000-01	S5		391.653	80.6583	74.368	79.408	99.77	128.148	231.76	192.666	Similar to Ferrochelatase.
Os09t0298100-00	S5		1.59333	0	0.036	0	0	0	3.118	0.588	Similar to predicted protein.
Os09t0299300-00	S5		15.8567	2.37167	2.54	11.314	10.552	14.024	70.516	38.004	Similar to predicted protein.
Os09t0326100-01	S5		0	0	0	0	0	0.444	1.784	1.204	Protein kinase, core domain containing protein.
Os09t0366800-00	S5		0	0	0	0	0.596	0.702	6.952	0.834	Hypothetical conserved gene.
Os09t0408966-00	S5		0	0	0.41	3.37	0.13	1.19	5.208	4.65	Hypothetical protein.
Os09t0462700-01	S5		0	0	0.17	0	0.02	1.034	1.292	1.714	Similar to RNA Binding Protein 47.
Os09t0471000-02	S5	MEG	0.766667	80.64	74.04	132.618	189.378	303.836	630.766	202.716	Similar to cupin, RmlC-type.
Os09t0472100-01	S5		0	0	0.02	0	0	0	1.53	0.392	Similar to ABC transporter.
Os09t0489500-02	S5		0	0	0	0.014	0.356	0	1.248	0.206	Similar to DNA binding protein.
Os09t0501600-01	S5		0	0	0.646	0.568	1.274	0.162	1.48	0.666	Similar to MYC1.
Os09t0518000-00	S5	PEG	0	0.316667	0.59	0.132	0.22	0.52	18.35	5.594	Similar to indole-3-acetate beta-glucosyltransferase.
Os09t0529700-01	S5		17.5967	12.3	13.656	19.65	21.422	14.09	39.81	21.862	Similar to EAP30 family protein.
Os09t0540600-01	S5		22.0467	49.65	56.47	82.912	59.954	75.194	143.208	108.58	Similar to WD-40 repeat protein MSI1.
Os09t0542500-00	S5		0	0.0133333	0	0.04	1.162	0.954	2.184	0.74	Domain of unknown function DUF632 domain containing protein.
Os09t0543900-01	S5		0	0	0	0	0.006	0	1.236	0.992	Transferase family protein.
Os09t0544000-01	S5		0	0	0	0	0	0	2.826	0.182	Transferase family protein.
Os09t0568200-01	S5		60.4133	18.4683	25.5	27.008	24.982	40.856	62.568	41.748	Similar to DNA polymerase epsilon subunit 3.
Os09t0569780-01	S5		0	0.0283333	0.036	0.032	0.064	0.102	7.538	3.454	Conserved hypothetical protein.
Os09t0571200-01	S5		0	0.01	0	0	0	3.52	4.688	2.156	C2 domain-containing protein, Salt tolerance
Os10t0100500-01	S5		0	1.25167	1.532	2.046	6.112	5.778	14.408	8	Serine/threonine protein kinase-related domain containing protein.
Os10t0101200-01	S5		2.58333	0	0	0	0	0.012	4.168	0.332	Serine carboxypeptidase, Regulation of grain filling and seed germination
Os10t0112100-01	S5		0	0.0266667	0.02	0	1.09	1.524	7.562	3.438	Member of the PLAC8 domain-containing protein family, Maintenance of metal ion homeostasis and grain weight, Negative regulation of plant height
Os10t0126700-01	S5		0.1	30.5917	58.126	43.476	42.916	58.906	107.204	70.034	Similar to F-box domain containing protein, expressed.
Os10t0138300-01	S5		0	0	0	0	0	0	2.62	3.568	Conserved hypothetical protein.
Os10t0145100-01	S5		0	0.0766667	1.062	1.408	0.902	1.1	3.088	2.252	Cyclin-like F-box domain containing protein.
Os10t0320100-01	S5		0	0.025	1.004	0.006	0.836	1.746	2.74	1.382	Flavonoid 3'-hydroxylase, Cytochrome P450 75B3, Flavone C-glycosides biosynthesis
Os10t0337400-01	S5		0	0	0	0	0.072	0	1.018	0.35	Similar to Taxa-1.
Os10t0418000-01	S5		624.017	65.2233	86.324	91.748	64.026	101.136	261.22	177.982	Similar to Histone H2A.
Os10t0423400-00	S5		0	0.0416667	0	0	0.308	1.228	3.058	0.992	Similar to BTB/POZ domain containing protein.
Os10t0427600-01	S5		0.403333	0.0466667	0.048	0.078	0.136	0.168	3.26	1.604	Conserved hypothetical protein.
Os10t0460000-01	S5		0.116667	0.00666667	0.008	0.176	0.124	0.328	1.016	0.658	Conserved hypothetical protein.
Os10t0491400-01	S5		0	0	0	0	0	0.028	6.574	0	Conserved hypothetical protein.
Os10t0507600-01	S5		2.39	16.74	17.882	22.192	20.288	23.894	54.462	32.284	PapD-like domain containing protein.
Os10t0521000-01	S5		150.693	1.70167	8.228	9.642	7.732	7.614	18.5	8.586	Trehalase, Salt stress tolerance
Os10t0524700-00	S5		0	0.00833333	0	0	0	0.148	1.578	0.152	Cytochrome P450 family protein.
Os10t0539500-01	S5		8835.51	750.452	458.924	1195.79	1058.76	1329.09	1795.51	1384.86	Similar to Histone H4.
Os10t0561900-01	S5		0.623333	0	0.148	0.452	0.194	0.116	0.382	0.054	Protein-tyrosine phosphatase, dual specificity domain containing protein.
Os10t0563550-00	S5		290.363	9.72333	10.996	30.576	27.724	32.04	72.34	51.828	Similar to Protein kinase domain containing protein, expressed.
Os11t0106083-01	S5		0	0	0.608	0	0	0.96	2.65	2.19	Hypothetical gene.
Os11t0135000-01	S5		0	0.535	4.936	0.198	0.112	3.392	25.108	7.024	Similar to Major facilitator superfamily antiporter.
Os11t0135000-02	S5		0	0	0	0.054	0.208	0.076	3.314	0.96	Similar to Major facilitator superfamily antiporter.
Os11t0138950-00	S5		0	0	0	0	0	0	3	0.654	Hypothetical gene.
Os11t0140800-01	S5		6.67	11.5733	19.17	11.94	21.472	23.576	50.512	16.66	Similar to Cytochrome C biogenesis protein transmembrane region containing protein, expressed.
Os11t0154500-02	S5		0	0	0	0	0	0.434	2.494	0	No apical meristem (NAM) protein domain containing protein.
Os11t0170200-01	S5		0.0266667	2.575	4.844	2.886	3.798	4.54	23.736	17.032	Protein of unknown function DUF869, plant family protein.
Os11t0171800-01	S5		0.01	0.02	1.672	0.756	0.442	0.818	0.79	0.04	Protein kinase, core domain containing protein.
Os11t0174000-01	S5	MEG	0	0	0.154	0.446	0	0.524	0.872	0.178	Coatomer, beta subunit domain containing protein.
Os11t0227000-02	S5		0	0	0.096	0	0.578	0.198	12.108	9.716	Hypothetical conserved gene.
Os11t0427700-01	S5		0.14	0.0133333	0	0	0	0.01	3.042	0.44	Xanthine/uracil/vitamin C permease family protein.
Os11t0466300-00	S5		14.9767	0	0.01	2.672	0	1.384	1.136	1.296	Conserved hypothetical protein.
Os11t0502700-01	S5		0.0466667	15.335	20.288	24.522	30.226	37.546	129.626	87.714	Glycosyl transferase, family 31 domain containing protein.
Os11t0514800-01	S5		0.0166667	0	0.126	0	0.46	0.62	3.42	0.816	BRO1 domain domain containing protein.
Os11t0518300-01	S5		0.03	0	0	0.006	1.008	0.086	3.89	1.224	Hypothetical protein.
Os11t0520950-01	S5		0.983333	1.62833	2.182	4.614	9.728	10.284	18.79	11.72	Non-protein coding transcript.
Os11t0601600-01	S5		14.5067	0	0.086	0.298	0.598	0.004	0.822	0.22	Protein of unknown function DUF248, methyltransferase putative family protein.
Os11t0619800-01	S5		0	0.48	1.274	0.214	0.966	0.71	10.35	3.286	Kelch related domain containing protein.
Os11t0625700-01	S5		0	0	0	0	0	1.25	3.16	0.068	Hypothetical protein.
Os11t0625801-01	S5		0	0	0.006	0	0	0.142	1.864	0.11	Non-protein coding transcript.
Os11t0695900-01	S5		2.92333	4.55833	3.618	9.06	6.94	5.692	15.824	11.532	Armadillo-like helical domain containing protein.
Os11t0709000-00	S5		0	0	0	0	0.17	1.57	2.264	1.092	Similar to H0124E07.4 protein.
Os12t0122000-01	S5		0.0266667	0.433333	0.128	0.014	2.284	5.044	5.674	6.594	Transcription factor, Asymmetric division of the cortex/endodermis progenitor cell in the root, Formation of root endodermis and leaf stomata
Os12t0135800-01	S5		0.02	0.238333	3.59	0	0	4.002	29.214	8.648	Alpha/beta hydrolase fold-3 domain containing protein.
Os12t0147200-01	S5		0	0.138333	0	0	1.346	3.974	11.156	7.86	Conserved hypothetical protein.
Os12t0174700-00	S5		0	0	0	0	0	0.812	16.858	5.496	Similar to disease resistance response protein 206.
Os12t0178000-01	S5		0	0	0	0.052	0.104	1.486	1.55	1.042	Similar to Aldehyde dehydrogenase family protein, expressed.
Os12t0209800-01	S5		14.6633	0	0.286	0	0	0.012	5.458	1.296	Similar to NB-ARC domain containing protein, expressed.
Os12t0242900-01	S5		38.8	15.9167	17.688	29.63	20.422	23.12	58.89	40.506	DNA polymerase alpha, subunit B domain containing protein.
Os12t0248600-01	S5		0	0	0.74	0	0	1.368	7.722	4.85	Hypothetical protein.
Os12t0268100-01	S5		0	0	0	0	0.02	0.062	1.438	0.036	Hypothetical protein.
Os12t0428000-01	S5		0	0	1.258	0.924	0	0	1.512	0.59	Similar to senescence-associated protein DIN1.
Os12t0486600-00	S5		0	0	0	0	0.016	0.222	0.756	0.006	Similar to J013164K19, full insert sequence (Fragment).
Os12t0506500-01	S5		0	0.085	0.422	0.004	0.408	0.056	3.974	1.838	Calmodulin-binding, plant domain containing protein.
Os12t0551200-01	S5		0	0	0	0	0	0.564	0.98	0.194	Armadillo-like helical domain containing protein.
Os12t0568700-00	S5		0	0	0.438	0	0	0.02	4.5	2.222	Uncharacterised protein family UPF0497, trans-membrane plant domain containing protein.
Os12t0605500-01	S5		0.0133333	4.20167	2.43	6.078	7.098	4.594	16.402	16.254	Tesmin/TSO1-like, CXC domain containing protein.
Os12t0611100-01	S5		0.02	0.406667	0.27	0.416	1.894	1.172	9.474	2.17	Similar to serine/threonine-protein kinase receptor.
Os12t0629700-01	S5		0	0	0	0	0	0	9.136	0	Similar to Thaumatin-like protein precursor.
Os01t0102300-01	S6		29.82	24.33	14.184	19.582	23.204	13.592	43.542	99.388	Thylakoid lumen protein, Photosynthesis and chloroplast development
Os01t0105800-01	S6		3.92333	18.7917	8.758	7.952	17.26	9.616	22.622	85.902	Similar to Iron sulfur assembly protein 1.
Os01t0110400-01	S6		45.7133	2.82167	5.148	4.634	9.704	16.324	21.438	36.252	Similar to Acetyl-CoA C-acetyltransferase.
Os01t0111700-01	S6		0	0	0	0	0	0.012	0.266	4.626	Conserved hypothetical protein.
Os01t0115800-01	S6		0	0.00333333	0.036	0	0	0.012	0.602	2.106	Similar to Receptor-like kinase.
Os01t0116600-02	S6		0.0266667	0	3.23	0	0	0	0	5.446	Similar to predicted protein.
Os01t0120600-01	S6		7.77333	4.33833	3.294	8.596	13.162	19.372	8.934	28.22	Similar to Oxidoreductase NAD-binding domain containing protein, expressed.
Os01t0120800-02	S6	MEG	0.946667	0	0	0.224	1.182	0.874	2.27	4.292	Similar to Translation initiation factor 3.
Os01t0135800-01	S6		20.59	0	0	0	0	0.51	4.726	35.466	Similar to Cytosolic class I small heat shock protein 3B (Fragment).
Os01t0136200-01	S6		0.0766667	8.905	0.28	186.07	183.128	23.548	269.004	1065.08	16.9 kDa class I heat shock protein 1.
Os01t0138400-01	S6		1.69333	0	0	0	0	0.14	0.75	1.274	Serine/threonine protein kinase domain containing protein.
Os01t0185350-01	S6		0.03	0	0	0.066	0.688	0.402	2.256	3.292	Non-protein coding transcript.
Os01t0202500-01	S6		0	0	0	0	0.066	0	0.666	2.294	Similar to B-box zinc finger family protein.
Os01t0204000-02	S6		0	0	0.376	0	0	0	0.496	1.102	Hypothetical conserved gene.
Os01t0243200-02	S6		0	13.1267	16.458	9.96	35.82	20.198	21.542	42.246	Biopterin transport-related protein BT1 family protein.
Os01t0267300-00	S6		0	0	0	0	0	0	0.04	1.654	Hypothetical conserved gene.
Os01t0276400-01	S6		30.3833	4.15	5.764	8.372	22.468	10.268	9.428	21.22	Similar to presenilin.
Os01t0282800-02	S6		144.183	51.5833	44.27	80.664	69.564	74.02	138.366	374.94	Similar to Tubulin beta-5 chain (Beta-5 tubulin).
Os01t0298400-01	S6		0	0	0	0.01	4.196	0.778	0	2.318	Myb transcription factor domain containing protein.
Os01t0299801-00	S6	MEG	0	10.0917	12.656	7.046	7.71	15.844	25.198	115.342	Conserved hypothetical protein.
Os01t0314800-01	S6		6.02333	26.9983	37.404	1.412	11.78	0.798	133.984	251.182	Late embryogenesis abundant protein 3 family protein.
Os01t0329400-01	S6		0.0133333	12.0183	11.492	14.818	22.508	32.044	28.148	45.056	Mitochondrial substrate carrier family protein.
Os01t0332200-01	S6		0	0	0	0.124	0.336	0.248	0.882	1.378	GA 2-oxidase2, GA metabolism
Os01t0337180-01	S6		0	0	0.99	0	0	0	3.402	13.626	Hypothetical gene.
Os01t0338600-01	S6		0.03	7.17	8.956	12.346	15.588	14.646	11.066	25.3	Similar to cysteine sulfinate desulfinase/cysteine desulfurase and related enzymes.
Os01t0370000-01	S6		0	0	0	0	0	0.192	0.698	1.812	NADH:flavin oxidoreductase/NADH oxidase, N-terminal domain containing protein.
Os01t0370900-00	S6		0	0	0	0	0	0	0	6.552	Similar to Glutathione transferase.
Os01t0373700-01	S6		0	0	0	0	0	0.022	7.79	30.858	Conserved hypothetical protein.
Os01t0385400-01	S6		0	0	0	0	0	0.004	0	2.23	C4-dicarboxylate transporter/malic acid transport protein family protein.
Os01t0557100-01	S6		0.0233333	0.68	3.17	10.16	12.634	0.02	12.356	17.726	Alpha/beta hydrolase family protein.
Os01t0566000-01	S6		4.07333	0	0	0	0.124	0	0.55	0.936	Armadillo-like helical domain containing protein.
Os01t0570800-01	S6		0	0	0	0.144	0	0.072	1.006	3.34	IQ calmodulin-binding region domain containing protein.
Os01t0583200-01	S6		0	37.795	31.79	46.144	49.874	36.522	61.65	104	Zinc finger, C2H2, LYAR-type domain containing protein.
Os01t0588600-00	S6	PEG	0	0	0	0.426	0.48	0.82	0.374	4.744	Protein of unknown function DUF572 family protein.
Os01t0597800-01	S6		0.01	0	0	0	0	0	0.674	2.234	UDP-glucuronosyl/UDP-glucosyltransferase family protein.
Os01t0609300-01	S6		5.41	1.09333	1.114	0.476	3.782	12.184	10.678	20.88	Similar to Pleiotropic drug resistance protein 3.
Os01t0609300-02	S6		3.03333	6.395	4.38	1.234	9.534	32.828	41.366	53.81	Hypothetical conserved gene.
Os01t0626400-01	S6		0	0	0	0.006	0.308	0.026	1.1	4.82	WRKY transcription factor, Control of flowering time and plant height
Os01t0629600-01	S6		0	0	0	0.672	0	0.31	1.33	4.462	Peptidase S10, serine carboxypeptidase family protein.
Os01t0631200-01	S6	MEG	0.0333333	1.24167	2.686	4.786	8.502	15.064	8.444	34.504	Similar to siroheme uroporphyrinogen methyltransferase1.
Os01t0711800-00	S6	PEG	8.65667	0	0	0.084	3.152	0.424	2.02	4.482	Nucleosome assembly protein (NAP) family protein.
Os01t0721400-01	S6		0	0	0	0	0	0	2.8	5.608	NB-ARC domain containing protein.
Os01t0742400-02	S6		0	0	0.152	0	0	0.092	0.208	1.93	Protein kinase, core domain containing protein.
Os01t0748900-02	S6		3.91667	1.21167	1.376	2.724	16.23	11.884	13.198	18.92	Membrane attack complex component/perforin/complement C9 family protein.
Os01t0755700-01	S6		0	0	0	0	0	0.236	0.858	3.06	RING-type E3 ubiquitin ligase, Regulation of phosphate and nitrate signalling
Os01t0760400-01	S6		0	0.00166667	0	0.004	0.886	0.556	0.086	1.112	Toll-Interleukin receptor domain containing protein.
Os01t0765900-00	S6		2.26333	0	0	0	0.372	0.314	0	5.306	Zinc finger A20 and AN1 domain-containing stress-associated protein 3.
Os01t0772500-01	S6		0.143333	0.01	0	0.006	0.416	3.136	0.494	6.774	Glycosyl transferase, family 14 protein.
Os01t0784800-01	S6		17.89	1.47667	3.974	20.042	10.6	8.296	38.852	111.864	Flavodoxin/nitric oxide synthase domain containing protein.
Os01t0787000-02	S6		0	0.00333333	1.658	0.234	0.152	1.06	0.12	2.198	Similar to peroxidase 56.
Os01t0819800-01	S6		0	0.005	0.438	0.226	0.08	0.624	0.008	0.564	Pentatricopeptide repeat domain containing protein.
Os01t0824800-01	S6		0	0	0.006	0	0.536	0.662	1.056	3.734	Conserved hypothetical protein.
Os01t0827300-01	S6		0.273333	0	0.118	0	0.9	0	1.392	3.986	Putative laccase precursor, Abiotic stress response
Os01t0827500-01	S6		0	0.00666667	0.026	0.004	0.39	0	0.9	2.752	Exocyst subunit EXO70 family protein, Positive regulation of disease resistance
Os01t0837000-01	S6		0.01	1.33333	0.004	5.486	6.374	2.814	3.752	11.984	Ankyrin repeat containing protein.
Os01t0838600-00	S6		0	0	0	0	0	1.008	1.956	18.178	Zinc finger, C2H2-like domain containing protein.
Os01t0848400-01	S6		1.06	0	0	0	0	0.764	0.648	1.988	BEL1-type homeobox family, Paralog of RI, Seed shattering, Initiation and maintenance of the shoot apical meristem during embryogenesis, Construction of inflorescence architecture
Os01t0851100-01	S6		0.186667	0.0583333	0.032	0.024	0.806	0.01	2.366	3.686	GDP-fucose protein O-fucosyltransferase domain containing protein.
Os01t0851100-02	S6		0	0	0	0	0.184	0	1.932	3.61	Similar to predicted protein.
Os01t0852500-01	S6		0	0	0.872	0.234	0.576	0	0.748	2.588	ELM2 domain containing protein.
Os01t0860500-02	S6		0	0.04	0	0.016	5.652	0.696	6.898	11.342	Similar to Hevamine A precursor [Includes: Chitinase (EC 3.2.1.14); Lysozyme (EC 3.2.1.17)].
Os01t0862800-01	S6		0	0	0.696	0.334	0.412	0.268	3.678	7.904	NAC (NAM ATAF1/2 CUC2) transcription factor, Early and transient regulator of abiotic stress responses
Os01t0864200-01	S6		0	0	0.36	0	1.66	0.476	3.148	14.574	Conserved hypothetical protein.
Os01t0871300-01	S6	MEG	0	6.56167	4.802	2.646	7.294	22.034	28.462	45.052	Pyridoxal phosphate-dependent transferase, major region domain containing protein.
Os01t0871300-02	S6	MEG	0.03	5.85167	4.554	1.824	5.932	12.654	17.566	32.048	Similar to Aspartate aminotransferase.
Os01t0874300-01	S6		0	0	0	4.458	0	3.314	2.17	41.588	Similar to MybHv5 (Fragment).
Os01t0878000-01	S6		0	0	0	0	0	0.236	0	11.844	Conserved hypothetical protein.
Os01t0895000-01	S6		0	0.195	1.45	0.686	0.156	4.258	34.206	53.278	Hypothetical protein.
Os01t0897000-01	S6		28.6267	14.4	13.514	13.382	21.834	34.466	28.45	98.01	Similar to Cyclin-dependent kinase B1-1.
Os01t0908700-01	S6		125.433	10.145	8.604	20.492	35.946	19.354	11.482	42.316	Similar to Hnrpa2b1-prov protein.
Os01t0920800-00	S6		0	0	0.958	0	0.228	0.67	1.568	3.79	Conserved hypothetical protein.
Os01t0925100-01	S6		0	0	0.05	0.282	0.214	0.032	0.074	1.19	Conserved hypothetical protein.
Os01t0946850-00	S6		5.26333	0	0	0.2	0	0	0	1.81	Conserved hypothetical protein.
Os01t0949900-01	S6		0	0	0	0	0.12	0.016	4.406	2.818	Conserved hypothetical protein.
Os01t0956075-00	S6		0	0	0.082	0	0	0.154	1.672	1.994	Armadillo-like helical domain containing protein.
Os01t0973000-01	S6		121.993	34.14	20.112	23.81	31.706	28.156	53.84	173.386	HAD-superfamily hydrolase, subfamily IA, variant 3 domain containing protein.
Os02t0109200-01	S6		0	0	1.156	0.262	0.31	0.4	0.254	2.296	Protein of unknown function DUF793 family protein.
Os02t0118400-02	S6		0	0	1.584	1.176	0	2.644	0.886	3.414	Similar to CMP-N-acetylneuraminate-beta-galactosamide-alpha-2,6-sialyltransferase (EC 2.4.99.1) (Beta-galactoside alpha-2,6-sialyltransferase) (Alpha 2,6-ST) (Sialyltransferase 1) (ST6Gal I) (B-cell antigen CD75).
Os02t0120100-01	S6		7.80667	1.9	8.262	5.498	5.108	31.272	25.756	45.13	Serine/threonine/tyrosine protein kinase, STY kinase, Regulation of ammonium uptake
Os02t0127900-01	S6		0.1	7.75833	15.562	22.8	21.002	13.112	18.654	31.52	Conserved hypothetical protein.
Os02t0137800-01	S6		0	1.325	6.942	2.344	7.236	11.204	9.12	27.586	Heterotrimeric G protein gamma subunit 2, Regulation of abiotic stresses
Os02t0142800-01	S6		0.0333333	0	0	0.006	1.164	0.526	0.85	2.416	Protein of unknown function DUF1677, Oryza sativa family protein.
Os02t0165800-01	S6		0	0	0	0	0.882	1.37	3.11	10.724	Conserved hypothetical protein.
Os02t0168600-01	S6		9.81	1.11	0.698	1.164	2.532	1.452	9.248	14.254	Ovarian tumour, otubain domain containing protein.
Os02t0178800-01	S6		0	0.00333333	0	0	0	0.548	0.144	2.22	Glossy1(GL1) homolog, Cuticular wax biosynthesis, Drought resistance
Os02t0181300-01	S6		0	0.005	0	0	0.884	2.254	0.636	3.146	WRKY transcription factor, Defense response
Os02t0187800-01	S6		19.48	16.7217	19.072	26.478	31.912	51.664	47.662	81.074	Cinnamyl-alcohol dehydrogenase, Lignin biosynthesis, Monolignol biosynthesis
Os02t0214900-02	S6		0	0.01	0	0.752	1.172	0.374	1.09	3.354	Similar to Histone deacetylase.
Os02t0250400-03	S6		0.05	9.61833	2.884	8.638	21.34	20.998	9.966	47.804	GDSL esterase, Xylan deacetylation, Control of secondary wall formation and patterning
Os02t0252100-02	S6	MEG	182.593	82.3	99.546	118.66	157.034	143.776	197.618	202.548	Similar to SC35-like splicing factor SCL30, 30 kD.
Os02t0265200-01	S6		0	0	0	0	0	0	0.366	1.072	WRKY transcription factor 39.
Os02t0280850-00	S6		0	0	0.01	0.044	0.102	0	0.106	1.222	Hypothetical protein.
Os02t0455900-00	S6		0	0	0	0	0	4.274	0	17.218	Putative B3 domain-containing protein Os02g0455900.
Os02t0488600-01	S6		151.593	4.94333	6.824	12.136	21.45	14.052	20.538	22.82	Armadillo-like helical domain containing protein.
Os02t0489800-00	S6		0	0	0.028	0.452	0.74	0.724	1.13	1.784	Similar to SKIP interacting protein 18 (Fragment).
Os02t0491400-01	S6		0.01	4.765	5.59	15.274	23.116	11.646	20.722	23.084	Similar to Peptidylprolyl isomerase.
Os02t0515200-01	S6		0.683333	1.035	0.056	1.1	25.528	17.932	21.144	36.728	BAR domain containing protein.
Os02t0572900-01	S6		0	0.488333	2.634	2.634	4.628	3.05	7.934	12.836	Zinc finger, C2H2-type domain containing protein.
Os02t0578800-01	S6		0	39.4033	17.182	50.304	59.638	79.956	123.058	154.136	Protein of unknown function DUF962 family protein.
Os02t0582100-00	S6		0	0	0	0	0	0	0	2.318	Conserved hypothetical protein.
Os02t0592400-01	S6		4.45333	87.8733	64.572	57.062	124.704	136.134	123.036	277.182	Hypoxia induced protein conserved region family protein.
Os02t0606700-01	S6		78.9767	23.02	19.058	48.382	51.45	50.022	48.61	85.364	D-box containing protein, Regulation of the cell cycle, Maintenance of meristematic activity under stress conditions
Os02t0606800-01	S6		8.06333	29.6333	29.22	35.53	45.122	64.088	69.208	193.694	Isochorismatase hydrolase family protein.
Os02t0619801-01	S6		0.51	0	0	0.014	0.134	0.142	0.054	0.198	Hypothetical gene.
Os02t0623932-00	S6	PEG	14.2367	1.22333	0	0	1.354	17.844	20.976	62.048	Similar to WAK80 - OsWAK receptor-like protein kinase.
Os02t0624400-01	S6		30.1	7.575	4.122	6.08	29.294	16.586	9.472	36.998	Glycosyl transferase, family 8 protein.
Os02t0624400-02	S6		15.7433	6.92833	4.12	10.154	21.224	15.056	10.052	30.492	Similar to predicted protein.
Os02t0626400-01	S6		0	0	0.334	0	0.81	0.004	0.356	1.892	Phenylalanine ammonia-lyase (EC 4.3.1.5).
Os02t0648100-01	S6		0	0	0	0	0	0.554	0.48	3.31	Protein kinase, core domain containing protein.
Os02t0648300-01	S6		0	0.005	0.088	0	0.032	0.174	0.464	1.844	SANT domain, DNA binding domain containing protein.
Os02t0676800-01	S6		0	0	0	0	0	0.006	0	4.796	Similar to Dehydration responsive element binding protein 1E (DREB1E protein).
Os02t0694201-01	S6		0.843333	3.10833	9.704	10.176	19.426	13.288	14.64	24.144	Acyl-CoA N-acyltransferase domain containing protein.
Os02t0699300-01	S6		0.0266667	19.2867	17.578	41.13	66.088	28.772	39.204	79.048	Similar to ADP-ribosylation factor-like protein.
Os02t0704600-01	S6		26.2433	25.9283	46.652	62.14	99.932	41.944	61.228	118.708	Conserved hypothetical protein.
Os02t0718900-01	S6		130.597	423.083	383.448	324.668	341.276	643.178	476.37	1066.06	ADP,ATP carrier protein, mitochondrial precursor (ADP/ATP translocase) (Adenine nucleotide translocator) (ANT).
Os02t0720000-01	S6		5.52333	3.88833	4.348	6.79	9.172	7.734	11.654	23.016	Conserved hypothetical protein.
Os02t0759400-01	S6		0	0	0	0.432	3.446	0.804	0.252	7.056	Zinc finger, RING/FYVE/PHD-type domain containing protein.
Os02t0770500-00	S6		0	0	0	0	0	0.014	1.264	1.41	Similar to WRKY transcription factor 32.
Os02t0777800-01	S6		0.0866667	0.005	0.022	0.32	0.866	0.196	0.94	1.494	Protein kinase, catalytic domain domain containing protein.
Os02t0807200-00	S6		0	0	0	0	0.654	0	0.006	0.988	Similar to Protein kinase family protein.
Os02t0820700-01	S6		135.137	39.4133	52.4	61.92	72.41	69.144	110.326	125.73	Similar to BS14b.
Os03t0100200-01	S6		0	0.2	0	0.014	0	0	2.294	16.354	Transcriptional coactivator/pterin dehydratase family protein.
Os03t0114550-00	S6		0	0	0.028	0	0	0.042	0.234	0.706	Hypothetical protein.
Os03t0124500-01	S6		0	0	0	0	0	0	0	35.98	Conserved hypothetical protein.
Os03t0131800-00	S6		0	0.301667	1.78	1.188	8.994	3.986	7.516	10.652	Similar to H0211B05.1 protein.
Os03t0133100-01	S6		0	0	0.048	0.782	5.06	0	0	6.312	Conserved hypothetical protein.
Os03t0136500-01	S6		0.04	11.9683	44.608	47.354	104.082	161.586	58.322	283.068	Similar to protein-methionine-s-oxide reductase.
Os03t0151500-01	S6		0	0	0.252	0.134	0.428	0.706	2.522	22.528	Conserved hypothetical protein.
Os03t0157900-01	S6		3.54333	18.785	20.306	31.386	25.406	32.258	32.928	71.218	Phosphoserine aminotransferase, chloroplast precursor (EC 2.6.1.52) (PSAT).
Os03t0177300-01	S6		7.54333	22.165	26.69	30.818	54.5	48.146	44.872	88.2	Zinc finger, RING/FYVE/PHD-type domain containing protein.
Os03t0179900-01	S6		1.52667	0.005	0.004	0.024	0.088	0.236	0.792	5.866	Similar to Avr9/Cf-9 rapidly elicited protein 44 (Fragment).
Os03t0191400-01	S6		0.216667	54.7783	40.682	36.652	66.144	121.918	112.204	258.892	Small GTPase, Regulation of iron homeostasis
Os03t0201600-02	S6		77.7667	3.475	6.152	9.768	16.87	11.102	17.052	27.506	Similar to ischemia/reperfusion inducible protein.
Os03t0211400-01	S6		14.2967	4.505	7.316	10.966	17.87	13.218	13.754	17.288	Calmodulin-binding, plant family protein.
Os03t0224700-01	S6		138.837	8.685	14.048	25.258	37.878	12.956	13.078	50.232	Similar to HSP protein (Fragment).
Os03t0226200-01	S6		0	0	0	0	0	0	3.834	6.904	Non-symbiotic hemoglobin, Phytoglobin, Response to low mineral nutrients and abiotic stresses
Os03t0263000-01	S6		0	0	0.176	0	0.02	0.26	0.008	4.14	Similar to TINY-like protein.
Os03t0266300-01	S6	MEG	56.5167	65.6933	38.89	163.782	243.836	171.786	154.5	430.684	Class I low-molecular-weight heat shock protein 17.9.
Os03t0266300-03	S6	MEG	30.1233	227.218	159.422	754.852	1084.86	673.58	824.1	1733.99	Class I low-molecular-weight heat shock protein 17.9.
Os03t0267500-01	S6		0	0	0	0	0.028	1.152	1.18	7.072	Protein of unknown function DUF620 family protein.
Os03t0299800-02	S6		0	0	0	0	0	0	0.038	1.124	Hypothetical conserved gene.
Os03t0299800-03	S6		0	0	0	0	0	0	0.278	1.944	Protein of unknown function Cys-rich family protein.
Os03t0305200-01	S6		0	0.12	2.872	2.236	8.24	9.218	3.832	26.874	Conserved hypothetical protein.
Os03t0318600-01	S6		0.0133333	2.40333	5.066	2.706	4.218	4.502	11.51	13.94	TGA transcription factor, bZIP transcription factor, Defense response
Os03t0332900-01	S6		3.34667	0.283333	0.484	0.194	7.148	8.824	5.418	12.988	Protein kinase, core domain containing protein.
Os03t0374100-02	S6		5.31	6.05	14.072	21.278	17.84	12.406	18.86	33.376	Hepatocellular carcinoma-associated antigen 59 family protein.
Os03t0375300-01	S6		0	0	0	0	0	0.724	3.772	4.82	Similar to cationic amino acid transporter.
Os03t0381300-01	S6		0.566667	166.923	283.274	319.596	347.424	295.934	336.166	441.226	CS domain domain containing protein.
Os03t0400600-01	S6		7.19333	5.94333	13.042	10.534	23.726	38.632	27.434	57.574	Conserved hypothetical protein.
Os03t0408401-00	S6		0	0	0.638	0.402	0.77	0.198	0.466	1.016	Non-protein coding transcript.
Os03t0425600-00	S6		0.14	0	0.252	0.48	0.054	1.7	0.354	3.018	UDP-glucose dehydrogenase.
Os03t0437200-01	S6		0	0	0	0.008	0.69	0.018	0.644	10.48	C2H2-type zinc finger protein, Abscisic acid-induced antioxidant defence, Water stress and oxidative stress tolerance
Os03t0448200-00	S6		15.8367	0	0.408	0.158	0	0.05	0	1.772	Similar to Exo70 exocyst complex subunit family protein.
Os03t0567600-02	S6		5.86333	0.876667	0.994	1.056	4.312	7.566	5.832	23.83	Glycosyltransferase AER61, uncharacterized domain containing protein.
Os03t0567600-03	S6		24.78	5.06667	3.644	3.91	10.986	20.15	20.396	54.204	Similar to Glycosyltransferase.
Os03t0571900-01	S6		0	0	0	0	0	0	0.284	4.462	Similar to transparent testa 12 protein.
Os03t0582200-01	S6		0	0	0.946	0.372	2.246	0.082	0.902	3.342	SCAMP family protein.
Os03t0582200-02	S6		0	0	0.534	0	0.29	0.552	0.08	3.32	SCAMP family protein.
Os03t0589300-01	S6		0.04	0	0.622	0.134	0	0.248	0.246	0.686	Ovarian tumour, otubain domain containing protein.
Os03t0599000-01	S6		0	0.01	0.502	0	0.058	0.466	1.232	1.274	NB-ARC domain containing protein.
Os03t0628800-01	S6		0	0	0	0	0.468	0.262	0.404	1.502	Similar to H1flk (Fragment).
Os03t0634400-01	S6		0	0	0	0	0	0	0	2.804	Serine/threonine protein kinase domain containing protein.
Os03t0660500-00	S6		0	0	0	0	0	0.168	9.7	64.364	Auxin responsive SAUR protein domain containing protein.
Os03t0664800-01	S6		0	0.0333333	0.016	0.066	0.18	0	5.642	4.236	Acyl-CoA N-acyltransferase domain containing protein.
Os03t0674900-00	S6		0	0.206667	1.554	9.334	5.738	6.148	10.036	19.908	Hypothetical conserved gene.
Os03t0695600-01	S6	MEG	153.84	149.873	198.002	192.182	157.826	203.05	184.7	365.574	Proteasome subunit beta type 2 (EC 3.4.25.1) (20S proteasome alpha subunit D) (20S proteasome subunit beta-4).
Os03t0712400-01	S6		0	1.62333	9.41	1.756	13.832	16.478	18.148	30.806	Similar to atypical receptor-like kinase MARK.
Os03t0723700-01	S6		0	0.065	0	1.568	2.928	1.37	0.334	7.162	Conserved hypothetical protein.
Os03t0742900-01	S6		0	0	0	5	0.718	0.524	3.164	2.704	Auxin/indole-3-acetic acid protein, Control of aerenchyma and lateral root development
Os03t0744600-01	S6	MEG	6.67	26.155	60.41	91.33	36.496	85.044	115.528	111.116	Similar to Ripening-associated protein (Fragment).
Os03t0750000-01	S6		16.6933	0.235	28.216	9.808	3.108	17.022	0.998	33.662	Similar to ethylene-responsive protein.
Os03t0758700-01	S6		0	0	0.078	0.912	0.118	0.23	1.082	2.3	WD40 repeat domain containing protein.
Os03t0764800-01	S6		0	0.0283333	0.254	0	0	0.832	1.742	2.482	Serine/threonine protein kinase, Abscisic acid (ABA)-activated protein kinase, Hyperosmotic stress response, ABA signal transduction
Os03t0787150-00	S6		0	0.306667	1.362	0.772	6.762	7.956	13.794	24.448	Hypothetical gene.
Os03t0790900-02	S6		0	0	0	0.758	0.82	0.468	0.61	0.586	Similar to aldehyde oxidase-2.
Os03t0793700-01	S6		0	0	0	0	0	0.012	0.494	1.744	RmlC-like jelly roll fold domain containing protein.
Os03t0802500-01	S6		0	0	0	0.394	0.564	0.004	3.036	11.624	ATPase, AAA-type, core domain containing protein.
Os03t0820300-01	S6		0.07	9.86667	37.218	67.948	96.26	72.17	81.138	124.63	TFIIIA-type zinc finger protein, Transcription activator, Abiotic stress tolerance
Os03t0830200-00	S6		0	0	0.06	0	0	0.11	1.75	20.832	Protein of unknown function Cys-rich family protein.
Os03t0838400-02	S6		0	0	0	0	0.008	0	1.97	1.916	Similar to Ammonium transporter.
Os03t0848400-02	S6		0	0.0116667	0.648	1.502	0.228	0.818	1.43	2.984	B-cell receptor-associated 31-like family protein.
Os04t0103601-01	S6		0	7.67667	4.788	15.778	57.336	29.12	26.988	140.87	Conserved hypothetical protein.
Os04t0121800-01	S6		0	0	0.382	0	0	0.07	8.466	61.246	Hypothetical conserved gene.
Os04t0191600-02	S6		0.0466667	0.0433333	0.26	2.69	0.856	0.466	1.794	3.056	F-box domain, cyclin-like domain containing protein.
Os04t0206500-01	S6		0	0	0	0	0	0	0	6.236	UDP-glucuronosyl/UDP-glucosyltransferase family protein.
Os04t0244800-01	S6		0	5.44167	5.138	0	0.018	10.16	27.24	121.804	Heavy metal transport/detoxification protein domain containing protein.
Os04t0252850-00	S6	PEG	133.493	1.46333	0.134	9.754	14.09	21.056	14.362	53.188	Hypothetical gene.
Os04t0253000-01	S6		590.573	5.32	0.678	45.74	77.598	101.36	93.894	133.552	Similar to Histone H1.
Os04t0340100-00	S6		0	0	0	0.306	1.488	0.966	1.25	2.626	Hypothetical conserved gene.
Os04t0343050-00	S6		0.106667	11.3117	5.686	16.296	11.716	6.718	13.172	291.858	Similar to Cytochrome c oxidase subunit 2.
Os04t0369600-00	S6		0	0	0	0	0	0	1.268	3.146	Similar to OSIGBa0107E14.3 protein.
Os04t0406600-01	S6		0	0.01	0.012	0	0.038	0.4	1.62	4.436	Prephenate dehydratase domain containing protein.
Os04t0419600-01	S6		133.063	2.89833	0.74	14.112	3.812	3.802	15.226	43.15	Histone H3.
Os04t0430600-01	S6		0	0	0	0	0	0.23	0.562	7.84	Similar to OSIGBa0160I14.1 protein.
Os04t0435100-01	S6		0	1.06667	0.284	0.038	3.178	2.926	3.306	26.45	Amino acid/polyamine transporter I family protein.
Os04t0438900-00	S6		0.57	0.00666667	0.56	2.99	0.978	1.008	1.39	4.08	Conserved hypothetical protein.
Os04t0443300-00	S6		0	0	0	0	0	0	0	1.806	Endoglucanase 11.
Os04t0445300-01	S6		0	0.34	9.972	0.016	8.726	18.512	10.606	20.256	Pectinesterase inhibitor domain containing protein.
Os04t0453400-02	S6		0.0266667	0	0.776	0.746	1.364	0.29	0.812	1.418	Similar to Monosaccharide transporter 1.
Os04t0480900-01	S6		0	0	0	0.216	0	0.006	1.896	1.926	Glycoside hydrolase, family 5 protein.
Os04t0482300-01	S6		0	0.615	1.398	5.136	11.222	4.254	8.75	30.486	Kelch related domain containing protein.
Os04t0492400-01	S6	MEG	1.33667	6.255	11.926	21.548	34.036	20.722	32.634	48.372	Similar to H0425E08.4 protein.
Os04t0494950-01	S6		0	0	0.008	0.038	0	0	1.242	4.458	Similar to OSIGBa0103O01.12 protein.
Os04t0505200-01	S6		0	0	0	0	0.458	0	1.422	4.23	Similar to Protein binding protein.
Os04t0509500-01	S6		0	0	0	0.004	0.08	0.252	0.126	0.836	Hypothetical protein.
Os04t0521700-01	S6		0.0866667	3.76667	11.142	34.206	29.422	19.158	25.828	38.03	Similar to OSIGBa0131L05.9 protein.
Os04t0523812-00	S6		0	0.05	0	0	0	0.042	1.03	5.546	Conserved hypothetical protein.
Os04t0524700-01	S6		0	1.95833	1.106	2.292	5.598	15.476	8.518	21.46	Hypothetical protein.
Os04t0527700-01	S6		0.0666667	30.65	20.762	42.598	34.508	47.284	67.482	123.878	CHCH domain containing protein.
Os04t0528200-01	S6		0.25	3.75167	50.448	19.054	35.452	79.774	50.81	292.746	Similar to OSIGBa0115K01-H0319F09.17 protein.
Os04t0533900-01	S6		3.28667	0.0283333	0.166	0.082	0.198	0.432	0.356	2.466	Heavy metal transport/detoxification protein domain containing protein.
Os04t0558500-01	S6		0	0.476667	2.82	2.818	4.158	3.05	7.158	12.886	Hypothetical conserved gene.
Os04t0580800-01	S6		4.49667	0	0	1.288	0	0	0	5.694	Zinc finger, RING/FYVE/PHD-type domain containing protein.
Os04t0584100-01	S6		0	0	0	0	0	0	1.494	1.384	Serine/threonine protein kinase domain containing protein.
Os04t0593200-01	S6		0	0	0	0	0	1.69	0.014	4.656	Myb transcription factor domain containing protein.
Os04t0602300-01	S6		49.9867	0.343333	1.994	1.278	1.564	1.278	1.452	4.124	Similar to B0403H10-OSIGBa0105A11.17 protein.
Os04t0616300-01	S6		0	1.315	2.352	1.022	1.878	2.726	9.626	12.478	Similar to H0525G02.10 protein.
Os04t0661300-01	S6		28.4333	3.72333	3.79	4.476	12.888	8.442	8.458	18.794	Similar to H0112G12.10 protein.
Os04t0664400-02	S6		0	0.0116667	0.376	0.064	0	0	0.074	5.284	Auxin response factor, Transcriptional factor, Transcriptional regulation of plant height and leaf angle
Os04t0672600-01	S6		0	0	0.008	0.022	0	0.32	1.506	2.944	Leucine-rich repeat, N-terminal domain containing protein.
Os04t0674400-01	S6		99.25	76.5667	79.86	134.422	184.006	183.14	124.814	397.698	Similar to Anamorsin (Cytokine induced apoptosis inhibitor 1) (CUA001). Splice isoform 2.
Os04t0677300-01	S6		0.0633333	13.3833	25.08	45.076	63.572	47.556	27.31	129.648	Harpin-induced 1 domain containing protein.
Os05t0120200-01	S6		0	0	0	0	0.01	0	0.346	1.298	Similar to ATPase, coupled to transmembrane movement of substances.
Os05t0135900-01	S6		0	0.07	0.01	0.728	1.594	0.69	1.71	4.378	Spectrin repeat containing protein.
Os05t0143300-01	S6		19.0333	4.96833	7.734	11.164	12.668	8.352	14.24	22.502	Conserved hypothetical protein.
Os05t0159200-01	S6		0	0	0	0	0.518	0.006	1.32	2.526	Lipase, GDSL domain containing protein.
Os05t0162000-01	S6		36.7667	0	0.066	0	0.454	0.18	1.954	3.504	Similar to Peroxidase (Fragment).
Os05t0164800-02	S6		0	0.0216667	0.34	0.584	1.024	0.466	0	2.864	Similar to Zinc transporter 6, chloroplast precursor (ZRT/IRT-like protein 6).
Os05t0196600-00	S6		0	0	0	0	0	0.874	1.07	7.53	Similar to 1-aminocyclopropane-1-carboxylic acid synthase.
Os05t0209500-01	S6	MEG	0	22.105	20.04	31.624	27.448	56.746	62.752	105.932	Conserved hypothetical protein.
Os05t0287800-01	S6		0.43	16.7517	15.644	12.666	41.748	27.48	28.44	103.728	Similar to Phosphatidic acid phosphatase-like protein.
Os05t0300700-02	S6		0	2.035	2.104	0.936	1.372	2.84	8.572	18.964	Hypothetical conserved gene.
Os05t0320800-01	S6		5.11667	1.125	1.212	5.698	2.542	8.45	12.736	13.768	Hypothetical protein.
Os05t0363200-01	S6		0.0133333	3.46667	2.602	3.308	4.122	2.476	7.526	21.258	UDP-glucuronic acid decarboxylase.
Os05t0367000-01	S6		85.5967	80.01	51.108	126.806	101.974	131.45	107.756	246.72	Similar to PHD finger-like domain protein 5A (Splicing factor 3B associated 14 kDa protein) (SF3b14b).
Os05t0367400-01	S6		0	0.423333	0.25	1.562	14.594	8.942	8.052	36.436	Thiamin pyrophosphokinase, eukaryotic domain containing protein.
Os05t0368000-00	S6		0	0	0	0.648	0.806	0.928	11.54	29.146	Non-protein coding transcript.
Os05t0368100-00	S6	PEG	0.06	0.228333	0.06	2.682	2.036	21.258	19.664	105.516	Conserved hypothetical protein.
Os05t0403000-01	S6		0.02	0.0283333	0.814	0.506	3.804	0.202	2.074	6.192	Peptidase aspartic, catalytic domain containing protein.
Os05t0410100-01	S6		0	0.04	0	0.488	0.626	1.068	1.606	6.148	Hypothetical protein.
Os05t0410200-01	S6		0	1.07667	0.008	2.926	16.538	20.956	26.978	52.684	Alpha/beta hydrolase fold-3 domain containing protein.
Os05t0414700-01	S6	MEG	13.0967	9.02	6.838	11.664	22.806	25.188	37.268	47.114	Similar to BRASSINOSTEROID INSENSITIVE 1-associated receptor kinase 1.
Os05t0441400-01	S6		0	0	0	0	0	0	0	3.494	Protein of unknown function DUF623, plant domain containing protein.
Os05t0456800-01	S6		0	0	0.06	0.37	0.208	0.052	0.182	0.312	Hypothetical gene.
Os05t0457800-02	S6		0.0133333	2.60167	3.14	3.926	10.456	13.756	11.192	21.658	Similar to Glycerol-3-phosphate acyltransferase 5 (EC 2.3.1.15) (AtGPAT5).
Os05t0466600-01	S6		524.56	175.368	99.086	123.582	198.18	229.548	535.014	720.37	Similar to Histone H4.
Os05t0467700-01	S6		0	0.0383333	0	0.164	0	0.214	0.752	3.664	Protein of unknown function DUF1618 domain containing protein.
Os05t0468100-01	S6		0	0	0	0	0	1.538	0.988	1.022	Protein of unknown function DUF1618 domain containing protein.
Os05t0474900-01	S6		0	1.35	1.83	4.72	7.326	3.574	6.53	12.642	Protein of unknown function Cys-rich family protein.
Os05t0475550-00	S6		0.0766667	0	0.09	0	0	0.03	4.924	6.16	Non-protein coding transcript.
Os05t0476700-01	S6		0	0.543333	6.13	7.082	7.516	1.284	3.028	11.06	U-box E3ubiquitin ligase, Positive regulation of cold stress response
Os05t0478300-01	S6		0	0.00333333	0.094	0.004	0	0.006	1.604	2.75	Hypothetical conserved gene.
Os05t0479900-01	S6		0	0	0	0	0	0	2.654	1.048	Protein of unknown function DUF3133 domain containing protein.
Os05t0484700-01	S6		2.90333	0.005	0.29	0.006	0.422	1.25	0.562	4.552	Conserved hypothetical protein.
Os05t0486100-01	S6		0	0.0783333	0.07	0.128	1.408	2.428	1.572	9.992	Leucine-rich repeat receptor-like kinase, Mn<sup>2+</sup>/Mg<sup>2+</sup>-dependent serine/threonine (Ser/Thr) kinase, Ca<sup>2+</sup>-independent Ser/Thr kinase, Negative regulation of polar auxin transport, Root development
Os05t0493500-00	S6		0	0	0.406	0	0	0.006	0.594	5.724	Similar to Cyclin-B1-5.
Os05t0529700-02	S6		0	0	0.466	0.01	0.616	1.514	1.064	1.348	Similar to electron transporter/ heat shock protein binding protein.
Os05t0546400-01	S6		0	0	0	0	0	0.024	3.098	5.856	Hypothetical protein.
Os05t0549600-01	S6		18.2133	10.075	13.064	17.986	13.408	15.574	26.512	48.522	Similar to cDNA clone:J013113G18, full insert sequence.
Os05t0563950-01	S6		0	0	0.568	1.19	0.532	0.36	0.748	1.228	Conserved hypothetical protein.
Os05t0571400-02	S6		0.49	0.0283333	0.192	0.05	0.652	0.854	0.282	3.018	Hypothetical conserved gene.
Os05t0575101-00	S6		0	0	0.046	0.106	0.24	0.054	0.958	1.134	Similar to amino acid transport protein.
Os06t0102700-01	S6		0	2.45333	2.448	3.302	11.176	10.298	12.64	47.45	Similar to predicted protein.
Os06t0109500-01	S6		0.03	7.98667	20.732	4.124	5.752	23.292	43.666	98.002	Similar to Beta-phosphoglucomutase.
Os06t0111400-02	S6		5.35333	0.543333	0.876	2.868	2.508	6.45	7.46	11.078	Similar to predicted protein.
Os06t0111500-01	S6	MEG	0.4	110.593	127.526	95.86	121.742	150.646	184.144	337.006	Cytosolic 6-phosphogluconate dehydrogenase, Resistance to brown planthopper (BPH), Cell division and response to salt stress
Os06t0126250-01	S6		8.04333	0	0	0.528	0.542	0	0.136	0.668	Receptor-like kinase, A member of the Catharanthus roseus receptor-like kinase1-like (CrRLK1L) subfamily, Control of high-affinity potassium transporters, Regulation of pollen tube growth and integrity
Os06t0127500-01	S6		6.03	3.07667	4.272	8.862	6.206	10.556	9.15	17.382	Hypothetical conserved gene.
Os06t0131001-00	S6	MEG	232.253	3.1	8.722	7.258	16.91	18.594	19.39	48.314	Conserved hypothetical protein.
Os06t0142800-01	S6		0.05	18.93	11.864	20.006	16.92	27.15	58.18	61.732	Type I protein arginine methyltransferase
Os06t0146800-01	S6		11.1267	0.431667	1.12	13.7	14.362	21.332	17.298	81.218	Conserved hypothetical protein.
Os06t0160000-00	S6		472.213	1.82167	0	27.152	31.292	44.726	66.786	453.012	Hypothetical protein.
Os06t0208800-01	S6		0.0133333	5.94167	15.46	14.052	9.526	11.346	18.124	26.594	Lysin motif-containing protein, Pattern recognition receptor, Peptidoglycan and chitin perception in innate immunity
Os06t0214850-00	S6		0	3.6	7.404	4.556	10.148	7.406	12.304	51.284	Similar to gibberellin receptor GID1L2.
Os06t0225000-00	S6		0	0.0166667	0.574	1.804	4.214	0.058	3.668	4.35	Similar to NTGB3 (Fragment).
Os06t0232100-02	S6		0	0	0	0	0	0.832	0.772	1.014	Protein kinase, core domain containing protein.
Os06t0238000-00	S6		0.363333	0	0	0	0.092	0.078	0.058	0.684	Armadillo-like helical domain containing protein.
Os06t0238900-01	S6		6.23	1.57667	2.104	1.612	5.714	4.396	6.522	10.906	Protein of unknown function DUF716 family protein.
Os06t0239100-01	S6		0	0.055	2.726	0.02	1.74	1.218	2.418	7.146	Peptidase M10A and M12B, matrixin and adamalysin family protein.
Os06t0251100-00	S6		3.67333	0.005	0.022	0.036	0.656	0.02	1.082	1.45	Membrane attack complex component/perforin (MACPF) domain domain containing protein.
Os06t0288100-01	S6		0	0	0	0.046	0	0.298	1.28	0.578	Similar to Receptor-like protein kinase.
Os06t0306201-00	S6		0	0	0	1.34	0.772	1.552	1.074	2.234	Hypothetical protein.
Os06t0323100-01	S6		0.133333	0	0.04	0	0	0.112	1.162	3.326	Similar to H1005F08.18 protein.
Os06t0336500-01	S6		0.01	0	0	0.39	0	0.138	0.144	0.482	Similar to CSLD2 (Fragment).
Os06t0341500-01	S6		0	0	2.44	0	0.84	4.208	1.536	3.084	Plant lipid transfer protein/seed storage/trypsin-alpha amylase inhibitor domain containing protein.
Os06t0354700-01	S6		0	0	0	0.33	0.328	0.032	0.992	2.504	Alpha/beta hydrolase-fold family protein, Chlorophyll degradation during senescence
Os06t0470000-01	S6		0	0	0	0	0.492	0.018	0.62	3.3	Glycosyltransferase AER61, uncharacterized domain containing protein.
Os06t0477400-01	S6		0	0	0	0	0	1.548	0.728	5.058	Hypothetical gene.
Os06t0506850-00	S6		0.13	1.85167	4.712	9.984	15.27	11.918	19.04	48.8	Non-protein coding transcript.
Os06t0521400-00	S6		0	0	0.014	0	0	0.33	0	10.576	Haem peroxidase family protein.
Os06t0536100-00	S6		0	0	0	0	0.236	0	0.936	4.73	Hypothetical conserved gene.
Os06t0549600-01	S6		0.436667	0.0133333	0	0	0	0.832	1.312	4.072	FAD-linked oxidase, FAD-binding, subdomain 2 domain containing protein.
Os06t0550800-00	S6		0	0	0	0	0.168	0.05	2.88	2.426	Conserved hypothetical protein.
Os06t0580100-01	S6		0.106667	10.575	2.524	0.652	154.98	76.706	25.684	136.38	Similar to cDNA clone:006-306-H07, full insert sequence.
Os06t0580100-02	S6		0.0933333	0	0	0.838	0.424	0.08	0.142	1.002	Hypothetical gene.
Os06t0583400-02	S6		0.14	2.52333	3.014	4.598	6.894	7.05	9.106	13.802	Similar to Histone deacetylase.
Os06t0589800-01	S6		0.0233333	0.00166667	0	0.002	0	0.032	0.402	0.462	Protein kinase, core domain containing protein.
Os06t0590700-01	S6		0	0	0	0	0	0.004	0.666	1.138	UDP-glucuronosyl/UDP-glucosyltransferase family protein.
Os06t0596300-01	S6		0.123333	0.433333	0.828	1.442	1.388	0.628	3.318	6.66	Similar to Acyl-ACP thioesterase (Fragment).
Os06t0612300-01	S6		0	0	0	0	0	0.01	0.678	1.14	Similar to T6J4.5 protein (WIP6 protein).
Os06t0622700-02	S6		0	0	0.31	0	0.794	0	0	1.278	Active form of bZIP transcription factor, Endoplasmic reticulum stress response
Os06t0643300-01	S6	MEG	80.9967	46.8767	56.78	59.636	67.47	86.37	62.788	130.934	Development protein-like protein.
Os06t0652250-00	S6		3.88333	0	0.284	0.656	3.438	0.054	0.346	4.28	Hypothetical protein.
Os06t0670300-01	S6		0	0	0	0	0.088	0	0	8.048	MYB-like transcription factor, Regulation of plant height, Tolerance to cadmium stress
Os06t0673700-01	S6		0	0	0	0	0	0.428	0.176	1.826	Hypothetical protein.
Os06t0673800-01	S6		0	0	0	0	0	0.452	0	16.51	Conserved hypothetical protein.
Os06t0674100-01	S6		0	0	0	0	0	1.9	2.04	6.326	Conserved hypothetical protein.
Os06t0675600-01	S6		0	0	0	0	0.008	0.006	1.816	16.132	NAC transcription factor, Positive regulator of heading and senescence during the reproductive phase
Os06t0676600-01	S6		0.05	12.4817	14.668	15.09	22.922	42.706	37.876	64.752	Protein kinase, core domain containing protein.
Os06t0693500-01	S6	MEG	0.496667	121.588	214.288	267.906	266.302	254.138	282.556	305.32	Zinc finger, C2H2-like domain containing protein.
Os06t0702600-01	S6		4.05333	0.00833333	0.022	0.022	0.106	0.044	0.29	1.046	Auxin response factor 19, Control of leaf angle
Os06t0710700-01	S6		0	0	0	0	0	0	0.758	11.718	Similar to Benzoyl coenzyme A: benzyl alcohol benzoyl transferase (Benzoyl- CoA:benzyl alcohol/phenylethanol benzoyltransferase).
Os06t0711600-01	S6	MEG	21.7967	16.0867	23.09	29.294	26.082	31.586	25.5	50.294	Pre-mRNA splicing factor, Accessory spliceosome protein, Regulation of grain length and panicle architecture
Os07t0114000-01	S6		0	0	0	0	0.27	0.242	0.928	5.902	Similar to Protein phosphatase 2C-like.
Os07t0121100-01	S6		3.97	1.00167	1.382	1.658	3.318	4.376	10.818	12.78	Protein of unknown function DUF1719, Oryza sativa family protein.
Os07t0123800-01	S6		0	0	0	0.234	0	0	2.496	4.258	Uncharacterised conserved protein UCP031279 domain containing protein.
Os07t0124600-01	S6	MEG	5.58333	9.415	12.964	5.46	38.332	30.632	15.018	53.026	Nucleotide-binding, alpha-beta plait domain containing protein.
Os07t0170000-00	S6		0	0.49	2.992	38.952	17.482	11.798	3.386	59.726	Similar to Brn1-like protein.
Os07t0184200-01	S6		7.26667	0	0.402	0	0	0	0.38	4.266	Protein of unknown function DUF295 family protein.
Os07t0192000-01	S6		0	0	0	0	0	0	0.59	14.644	ATPase, AAA-type, core domain containing protein.
Os07t0241500-01	S6	PEG	0	0.005	0	0	0.412	2.152	1.73	3.472	UDP-glucuronosyl/UDP-glucosyltransferase family protein.
Os07t0267200-01	S6		15.54	0.04	0.03	0.458	0.916	0.388	0.342	16.002	Conserved hypothetical protein.
Os07t0406800-01	S6		6.88667	6.595	10.892	9.712	13.738	17.838	24.262	33.998	DNA primase, large subunit, eukaryotic domain containing protein.
Os07t0409500-01	S6	PEG	0.25	0.0216667	0	0	0.042	0.546	3.832	11.514	BTB/POZ fold domain containing protein.
Os07t0416900-01	S6		0	0.00666667	0.014	0	0	0	0.644	3.118	Similar to Omega-6 fatty acid desaturase, endoplasmic reticulum isozyme 2 (EC 1.14.19.-).
Os07t0418500-01	S6		0	0.16	0	0.546	0.006	3.754	2.344	14.22	Similar to Cytochrome P450.
Os07t0418500-02	S6		0	0	0	0	0	0.134	1.192	2.542	Similar to Cytochrome P450.
Os07t0440700-01	S6		25.0667	0	0.06	0.322	0	0	0.246	1.026	Hypothetical conserved gene.
Os07t0476500-01	S6	MEG	23.42	27.3533	45.322	41.528	45.808	48.188	75.084	77.804	Cyclophilin 21 protein, Oxidative stress tolerance, Regulation of peroxidase activity
Os07t0493200-01	S6		0	1.28333	1.118	2.098	2.264	1.408	4.758	14.032	Protein kinase, catalytic domain domain containing protein.
Os07t0495175-00	S6		0	0	0.992	0	0.752	0.856	2.784	5.684	Hypothetical protein.
Os07t0530400-01	S6		0	0.0316667	0	1.16	0.624	0.666	2.438	3.554	Ribosomal protein S14, conserved site domain containing protein.
Os07t0541800-01	S6		0	0	0	0	0	1.396	0.078	5.686	Similar to KI domain interacting kinase 1.
Os07t0545400-01	S6		2292.75	41.765	11.088	79.32	89.2	75.208	158.732	426.492	Protein H2A.
Os07t0550900-01	S6		3.52667	0	0.002	0.37	0	0.248	0.362	0.878	S-Domain receptor like kinase-40, Response to drought stress in tolerant genotypes, Response to Rice Stripe Virus and B. glumae
Os07t0562800-02	S6		7.56667	0	0.498	0.994	0.722	0	0.05	1.868	Similar to Myosin heavy chain class VIII A2 protein.
Os07t0564500-01	S6		0.01	1.02	1.14	3.156	4.956	4.07	7.288	10.358	Pyridine nucleotide-disulphide oxidoreductase, NAD-binding region domain containing protein.
Os07t0568600-01	S6		0.0166667	0.778333	1.142	0.638	6.71	6.986	6.568	15.652	Similar to Calcium-dependent protein kinase.
Os07t0568600-02	S6		0.0166667	4.98667	6.48	4.234	22.176	16.046	12.602	46.976	Similar to calcium-dependent protein kinase, isoform AK1.
Os07t0602000-01	S6		0	0	0.016	0	0.16	0	1.412	5.764	Similar to NADPH HC toxin reductase (Fragment).
Os07t0617500-00	S6		0	0	0	0	0	0	0.716	9.728	Plant disease resistance response protein family protein.
Os07t0622900-01	S6		6.01333	1.32	2.632	2.638	6.194	8.406	5.862	11.544	Endoplasmic reticulum (ER) membrane protein, Early tapetum development and meiosis
Os07t0634100-00	S6		813.337	8.69833	17.226	15.68	21.33	13.444	41.674	38.348	Conserved hypothetical protein.
Os07t0638300-01	S6		0	0.01	0	0	0	0	0	6.736	1 Cys-peroxiredoxin A, Regulation of endosperm development
Os07t0639800-01	S6	MEG	338.697	207.965	264.586	253.432	223.566	288.428	285.16	513.69	Eukaryotic translation initiation factor 6
Os07t0666600-01	S6		73.3267	0	0	0.464	0	1.668	1.37	1.826	KIP1-like domain containing protein.
Os07t0673801-01	S6		0	0.253333	2.018	2.354	5.55	5.484	15.776	20.688	Conserved hypothetical protein.
Os07t0674800-01	S6		0	3.87833	0.178	12.802	24.586	20.254	19.126	40.222	Group VII ethylene response factor, Submergence tolerance
Os07t0677900-01	S6		0	0	0	0	0	0	0.226	2.374	Protein of unknown function DUF827, plant family protein.
Os07t0681100-03	S6		0.01	0.00666667	0	0.494	0.516	0.082	1.846	1.516	Similar to Receptor-like protein kinase.
Os07t0682800-01	S6		0.0466667	5.56833	7.28	7.124	8.768	9.318	7.334	20.462	Similar to Apyrase-like protein.
Os07t0691300-01	S6		0	0	0.338	0.336	1.552	0.702	1.746	4.438	Wound-induced protein, Wun1, subgroup domain containing protein.
Os08t0109000-01	S6		0.0366667	8.295	5.832	5.082	5.782	13.37	15.404	26.806	ENTH/VHS domain containing protein.
Os08t0112300-01	S6		0	0.326667	1.882	0	0.344	0.576	6.734	27.436	Transferase domain containing protein.
Os08t0125800-01	S6		0	0	0	0	0	0	0	7.236	Hypothetical conserved gene.
Os08t0128300-01	S6		50.74	2.52167	3.304	1.994	6.24	7.676	7.26	23.912	Similar to Actin-like protein 3 (Actin-related protein 3).
Os08t0131100-01	S6		0	0	0.87	0.474	0	0	0.312	0.918	Cytochrome P450 hydroxylase, Anther cuticle and pollen exine development
Os08t0135100-01	S6		0.03	17.2767	20.334	23.336	22.192	29.086	20.922	66.672	Similar to Phosphate/phosphoenolpyruvate translocator protein-like.
Os08t0137900-01	S6		0	0	0	0	0	8.208	0.154	132.718	Similar to Chemocyanin precursor (Basic blue protein) (Plantacyanin).
Os08t0150700-01	S6		0	0.00833333	0	0	0.242	0.108	1.076	3.08	Cyclin-like F-box domain containing protein.
Os08t0157500-02	S6		0	0	0	0.018	0.192	0.09	2.104	4.342	Similar to Quercetin 3-O-methyltransferase 1.
Os08t0176900-01	S6		0	0	0	0.224	0	0	0.78	0.788	Similar to Transcription factor HBP-1b(C38) (Fragment).
Os08t0202500-01	S6		0	0	0.768	0.096	2.26	1.174	0.288	1.89	Conserved hypothetical protein.
Os08t0203400-01	S6		0	0	0	0.046	0.046	0.014	0.1	0.41	Protein kinase, core domain containing protein.
Os08t0293400-01	S6		0	0	0	0	0	0.656	5.01	1.642	Similar to Glutathione S-transferase.
Os08t0339200-01	S6		111.6	13.9067	19.002	22.816	26.938	20.646	26.522	59.982	Uncharacterized conserved protein UCP016210 domain containing protein.
Os08t0363000-01	S6		0.0366667	14.5767	24.434	16.11	24.59	31.312	32.634	41.676	Protein of unknown function DUF295 family protein.
Os08t0372900-01	S6		0	0	0	0	0.772	0	0.012	3.212	Similar to Rhodopsin (Fragment).
Os08t0392100-00	S6		0	0	0	0.03	0.024	0.318	0.42	1.718	2OG-Fe(II) oxygenase domain containing protein.
Os08t0398300-01	S6		0	0.025	0.118	0.378	0.422	0.146	0.994	1.8	ABC transporter-like domain containing protein.
Os08t0402500-01	S6		0	0.0216667	1.69	0.528	0.418	0	0	4.932	Protein of unknown function DUF761, plant domain containing protein.
Os08t0417100-01	S6		0	0	0	0	0.71	0	1.092	3.498	Similar to cDNA, clone: J100014C05, full insert sequence.
Os08t0418600-01	S6		0	0	0.904	0.084	0.606	2.784	0.186	1.672	Conserved hypothetical protein.
Os08t0475400-02	S6		2.92	0.471667	1.802	0.564	6.74	4.55	7.828	11.734	Alpha/beta hydrolase fold-3 domain containing protein.
Os08t0485700-02	S6		0.04	1.19	1.352	6.494	4.542	2.73	4.052	9.584	Hypothetical conserved gene.
Os08t0508500-00	S6		0	0.136667	1.004	2.148	3.408	1.34	5.704	6.832	Similar to predicted protein.
Os08t0521400-01	S6	MEG	139.933	15.6767	20.534	16.152	18.168	37.256	42.642	62.27	Similar to Zn-finger, RanBP-type, containing protein.
Os08t0532600-01	S6		3.04333	0.01	0.222	0.136	0.256	0.514	0.808	1.186	Similar to Peroxidase (Fragment).
Os08t0537200-01	S6		0	0	0	0	0.08	3.908	6.442	23.162	Hypothetical conserved gene.
Os08t0538300-02	S6		6.1	1.95167	6.69	3.814	7.562	6.844	10.3	13.628	Similar to LysM receptor-like kinase.
Os08t0547100-02	S6		0	3.14	7.886	6.534	8.738	21.656	10.01	24.716	6-phosphogluconolactonase domain containing protein.
Os09t0260200-00	S6		10.7433	0	0	0.56	0.224	1.296	0.206	3.546	Conserved hypothetical protein.
Os09t0314200-00	S6		0.13	0	0.012	0.02	0.01	0.002	0.114	0.738	Disease resistance protein domain containing protein.
Os09t0324400-01	S6	PEG	0	0.996667	3.992	0.202	43.178	18.15	23.038	95.442	Cyclin-like F-box domain containing protein.
Os09t0334500-01	S6		0	0.01	0	0.004	0.056	0.708	1.078	3.202	WRKY transcription factor, Tolerance to phosphate starvation, Regulator of Fe starvation and cold stress
Os09t0342000-01	S6		0	0	0	0	0	0.452	1.24	4.718	Cyclin-like F-box domain containing protein.
Os09t0344400-01	S6		0	0	0	0	0	0	0.772	2.094	F-box protein, Negative role in defense response to radiation
Os09t0400700-01	S6		0	0.191667	0	0	6.534	4.424	9.022	32.626	Conserved hypothetical protein.
Os09t0411650-01	S6		0	0.0183333	1.804	1.388	0.354	0.692	0.884	0.964	Similar to Ribulose-1,5 bisphosphate carboxylase/oxygenase large subunit N- methyltransferase, chloroplast precursor (EC 2.1.1.127) ([Ribulose- bisphosphate carboxylase]-lysine N-methyltransferase) (RuBisCO methyltransferase) (RuBisco LSMT) (rbcMT).
Os09t0415050-01	S6		0.01	0	0	0.016	0.12	0.152	0	1.314	Hypothetical gene.
Os09t0417600-01	S6		0	0	0	0	0	0	0	3.812	WRKY transcription factor, Transcriptional repressor, Pathogen defense
Os09t0417600-02	S6		0	0	0.112	0.038	0.21	0	0	3.208	WRKY transcription factor 76.
Os09t0434900-01	S6		0	0	0	0.048	0.876	0.478	1.046	2.008	Zinc finger, RING-type domain containing protein.
Os09t0457100-01	S6		0	0	0.036	0.124	0.054	0.73	0.258	3.932	Cytochrome P450 family protein.
Os09t0460700-01	S6		0	0	0	0	0	0.804	0.01	7.794	Alpha/beta hydrolase fold-3 domain containing protein.
Os09t0463700-01	S6		0	3.63167	1.056	4.144	7.858	9.382	6.416	18.852	Similar to AHM1.
Os09t0477100-01	S6		1.42333	0	0	0	0	1.066	4.61	5.136	Hypothetical protein.
Os09t0514700-01	S6		0	0.00333333	0.842	0.052	0.608	0.492	1.112	1.61	Conserved hypothetical protein.
Os09t0518200-01	S6		0	0	0	0	0.468	0.256	0.302	2.676	UDP:glucose salicylic acid glucosyltransferase, Chemically-induced disease resistance
Os09t0519601-00	S6		0.19	5.36667	4.178	6.162	7.372	4.96	10.408	86.598	Similar to ribosomal protein S7.
Os09t0566050-00	S6		0	0	0	0	0.28	0.388	2.436	2.186	Similar to Prephenate dehydratase.
Os10t0154500-00	S6		0	0.23	1.062	3.768	11.728	6.148	10.338	19.164	Similar to cDNA, clone: J075187A19, full insert sequence.
Os10t0189600-01	S6		62.9733	0.403333	2.79	0.99	6.206	5.072	7.396	25.968	Pyridoxal phosphate-dependent transferase, major region, subdomain 1 domain containing protein.
Os10t0197800-00	S6		0.0633333	0	0	0	0	0	0	3.696	F-box domain, Skp2-like domain containing protein.
Os10t0207500-01	S6		0	0	0	0	0	0	0.502	19.552	Similar to TPD1.
Os10t0323500-01	S6		0	0	0	0	0	0	0	2.354	Similar to Beta-glucosidase.
Os10t0329400-00	S6		4.17	0	0	0.034	0.22	0.198	0.338	1.568	Conserved hypothetical protein.
Os10t0342300-01	S6		0	0	0	0	0	0	0.752	4.376	S-Domain receptor like kinase-45, Response to Xanthomonas oryzae pv. Oryzae
Os10t0344000-01	S6		0	0	0	0	0	0	0.68	1.768	Similar to transparent testa 12 protein.
Os10t0344500-00	S6		0	0	0	0	0	0.012	1.178	6.086	Similar to cDNA clone:001-128-E01, full insert sequence.
Os10t0416100-01	S6		90.0867	1.00833	3.58	2.538	3.906	0.642	9.218	21.16	Class III chitinase RCB4 (EC 3.2.1.14).
Os10t0443000-00	S6		0	0	0	0	0	0.912	3.3	13.748	Six-bladed beta-propeller, TolB-like domain containing protein.
Os10t0444700-01	S6		0.01	0.00666667	0.31	0	0	0.368	0.02	3.564	Phosphate transporter, Pi homeostasis
Os10t0456400-01	S6		0	0	0	0.756	0	0.114	0.412	1.304	Conserved hypothetical protein.
Os10t0459300-00	S6		0	0	0	0	0	0.318	0.878	2.262	Exostosin-like family protein.
Os10t0463100-00	S6		0	0.005	0	1.124	1.45	0.55	1.12	3.418	Similar to Cysteinyl-tRNA synthetase.
Os10t0481300-01	S6		3.79	11.6683	25.716	95.802	57.004	58.694	92.862	118.862	Similar to Glutathione S-transferase, N-terminal domain containing protein, expressed.
Os10t0483400-01	S6		0.01	0	0	0.534	0.292	0	2.366	1.7	Similar to Protein kinase domain containing protein, expressed.
Os10t0498900-01	S6		0.05	2.53167	1.226	5.026	8.586	11.482	21.176	33.076	Similar to Microtubule-associated protein EB1-like protein.
Os10t0513300-01	S6		0.03	17.805	17.368	25.178	45.298	24.72	35.74	52.916	Similar to UPF0496 protein 4.
Os10t0527400-01	S6		0	0	0	0	0	0	0.224	56.536	Similar to Tau class GST protein 3.
Os10t0527800-01	S6		0	0	0	0	0	0.012	0.374	4.894	Glutathione S-transferase, Regulation of leaf senescence
Os10t0529400-01	S6		0	0	0	0	0	0	0.574	5.594	Similar to Glutathione S-transferase GSTU6.
Os10t0530900-01	S6		0	0	0	0	0	2.416	0	11.706	Similar to Glutathione S-transferase GST 30 (EC 2.5.1.18).
Os10t0530900-03	S6		0	0	0	0	0	3.162	0	11.916	Similar to cDNA clone:006-203-F02, full insert sequence.
Os10t0541000-01	S6		0	0.0716667	0.01	0.168	1.102	0.716	1.72	7.624	Similar to Seven transmembrane protein Mlo2.
Os10t0541200-01	S6		0.313333	0.00333333	0	0.376	1.19	0.204	0.154	1.144	Similar to Protein phosphatase 2C containing protein, expressed.
Os10t0545800-01	S6		0.46	8.45	11.452	11.884	15.106	15.922	22.59	38.198	Nucleic acid-binding, OB-fold domain containing protein.
Os10t0577600-01	S6		0	1.68167	2.986	1.744	6.164	5.712	4.478	21.964	H3K9 demethylase, Floral organ development
Os11t0129800-01	S6		0	0.795	1.958	2.576	7.49	2.122	4.172	10.014	Hypothetical conserved gene.
Os11t0134100-00	S6		0	0.186667	0.328	0.54	0.3	1.088	2.554	5.93	Similar to LG27/30-like.
Os11t0140300-01	S6		119.927	0.131667	0.764	0.704	0.478	1.686	1.136	5.712	Hypothetical protein.
Os11t0147150-00	S6		0	0.115	0	0.532	5.532	1.312	8.37	27.214	Hypothetical gene.
Os11t0156700-01	S6		0	0	0	0.22	0	0.894	0.196	2.102	Conserved hypothetical protein.
Os11t0181500-01	S6		217.877	23.8433	39.82	52.186	67.86	77.03	67.892	127.82	Similar to Nitrogen fixation like protein.
Os11t0187200-01	S6		0	0	0	0.288	1.542	0.138	0.602	2.544	GATA zinc finger family protein, Control of heading date, plant height and panicle length
Os11t0216000-01	S6	MEG	310.123	22.935	37.648	36.678	36.316	35.682	48.646	81.828	Pyruvate kinase family protein.
Os11t0242200-00	S6		0	0	0	0	0.156	0.01	0.89	4.406	Protein phosphatase 2C-like domain containing protein.
Os11t0255500-01	S6		0	0	0	0	0	0	0	7.214	Similar to Allyl alcohol dehydrogenase; NADP-dependent oxidoreductase-like protein.
Os11t0256300-01	S6		19.9733	9.18333	12.782	6.18	21.582	33.002	41.728	51.394	Zinc finger, GRF-type domain containing protein.
Os11t0435300-00	S6		0	0	0.192	1.55	0.792	0	0.25	1.2	Ankyrin repeat domain containing protein.
Os11t0444900-01	S6		0.793333	0	0	0	0	0	0	37.7	Octicosapeptide/Phox/Bem1p domain containing protein.
Os11t0557500-00	S6		0	0.00333333	0	0	0	0	1	1.792	Protein kinase, core domain containing protein.
Os11t0582000-00	S6		0	0	0	0.02	1.522	0.116	3.142	4.954	Hypothetical conserved gene.
Os11t0595000-00	S6		0.0733333	0	0	0	0.576	0	3.206	14.684	Protein of unknown function DUF538 family protein.
Os11t0599200-01	S6		0	0.06	0.04	1.536	0.418	2.926	2.018	7.12	UDP-glucuronosyl/UDP-glucosyltransferase family protein.
Os11t0600500-00	S6		0	0.0266667	0	0	0	0	1.344	10.998	Calcium-binding EF-hand domain containing protein.
Os11t0601500-00	S6		0	0	0	0	0	0.712	1.086	3.854	GnK2 domain containing receptor-like kinase-9
Os11t0615800-01	S6		416.573	43.19	49.808	76.734	89.362	85.57	93.822	125.282	DNA repair protein RAD51, Homologous pairing
Os11t0661900-01	S6		0.226667	0.01	0.016	0.016	1.034	0	0.186	3.924	Conserved hypothetical protein.
Os11t0664000-01	S6		0	0	0	0.01	0.028	0.042	0.134	1.804	Serine/threonine protein kinase domain containing protein.
Os11t0701700-01	S6		2.00333	0	0	0	0.622	0.278	1.826	1.794	Hypothetical gene.
Os11t0705200-01	S6		0	0	0	0	0	0.634	0.672	3.902	Similar to Scarecrow-like 9 (Fragment).
Os12t0114100-01	S6		0	0	0	0	0	0	0	0.92	Similar to MAP kinase-like protein.
Os12t0116400-00	S6	MEG	14.5767	39.7117	38.832	37.342	74.326	63.822	93.114	132.578	Similar to WRKY DNA binding domain containing protein, expressed.
Os12t0119800-01	S6		11.01	12.9783	11.222	4.466	28.12	33.326	32.76	75.256	Similar to Harpin-induced protein 1 containing protein, expressed.
Os12t0138050-00	S6		0	1.81333	0.03	6.604	17.558	31.61	46.724	45.59	Similar to EF hand family protein, expressed.
Os12t0138900-01	S6		0	0	0	0.224	0.058	0.086	0.092	0.358	Isopropylmalate synthase, Regulation of seed vigour
Os12t0138900-02	S6		0	3.25	5.55	5.442	4.446	5.7	10.272	15.912	Similar to Plastid isopropylmalate synthase (Fragment).
Os12t0154800-01	S6		0	0	0	0	0	0	0	19.966	Germin-like protein 12-2, Disease resistance
Os12t0168100-01	S6		0	0	0	0	0	0.37	0.216	1.51	Similar to AP2 domain containing protein RAP2.6 (Fragment).
Os12t0168150-00	S6		0	0	0	0	0	0.59	1.418	4.212	Hypothetical gene.
Os12t0170400-01	S6		0	0.03	0.06	0.174	0.204	0.042	0.542	1.882	C2H2 zinc-finger transcription factor , Al tolerance
Os12t0197200-02	S6		0.836667	0.0366667	0.196	0.05	0.612	1.408	2.474	3.92	Conserved hypothetical protein.
Os12t0198200-00	S6		0	0	0	0	0	0.11	0.638	0.978	Similar to Protein phosphatase 2C.
Os12t0215950-01	S6		0	0.148333	1.422	1.158	1.334	0.588	1.164	2.67	Similar to Leucine Rich Repeat family protein, expressed.
Os12t0218800-01	S6		0	0	0.728	0.888	0.648	0	1.48	2.63	Hypothetical protein.
Os12t0257000-02	S6		5.57333	0	0	0.006	1.876	0	0.162	1.796	Similar to Serine carboxypeptidase 1.
Os12t0409800-01	S6		14.1667	0.503333	2.572	1.254	1.224	2.056	3.28	3.764	Conserved hypothetical protein.
Os12t0511300-01	S6		0	0.44	2.536	4.08	3.606	4.748	7.026	11.358	CLT(CRT-like transporter) protein containing no plastid target signal peptide
Os12t0514400-01	S6		0	2.835	7.124	10.608	15.658	15.692	16.702	19.928	Potyvirus VPg interacting protein (Fragment).
Os12t0524750-00	S6		1.29667	32.7167	12.474	25.574	33.582	16.022	32.798	521.082	Similar to ribosomal protein S7.
Os12t0552500-01	S6		0.236667	27.4283	25.4	52.204	77.132	47.846	65.7	127.308	Rossmann-like alpha/beta/alpha sandwich fold domain containing protein.
Os12t0581800-01	S6		0.04	1.03667	1.182	1.388	1.724	2.442	9.296	15.702	Cyclin, A/B/D/E domain containing protein.
Os12t0594700-00	S6		0	0	0	0.004	0.226	0.832	0.168	1.008	Similar to F-box domain containing protein.
Os12t0595800-04	S6		0	0	0	0	0	0	0.024	1.184	Receptor-like kinase, Activation of immune responses
Os12t0612400-02	S6		0.916667	0.0166667	0	0.514	0.294	0.388	0.794	2.106	Similar to YUP8H12R.35 protein.
Os12t0623400-00	S6		47.54	0.696667	2.826	6.938	2.76	2.554	5.842	7.382	Conserved hypothetical protein.
Os12t0639800-00	S6		0	2.035	12.72	1.828	15.664	20.968	19.422	30.694	Similar to CDS_VAMP.
