# Supplementary material for: Transcriptional dynamics during karyogamy in rice zygotes
Source: Development. 2025 Jan 27;152(2):DEV204497. doi: 10.1242/dev.204497 (PMC11829756; doi:10.1242/dev.204497)
Supplement: Table S8. Expression profiles of transcripts downregulated with persistent or stage-specific manner. [file develop-152-204497-TableS8.xlsx]

## Sheet: Table S8
Table S8. Expression profiles of transcripts downregulated with persistent or stage-specific manner.
Transcript ID	Category	Allele dependency	Average TPM in gametes and zygotes at each developmental stage								Description
			Sperm cell	Egg cell	15 min zygote	30 min zygote	1 h zygote	2 h zygote	4 h zygote	6 h zygote
Os01t0149800-01	P10	MEG	1437.08	7767.61	6748.54	5802.92	4748.99	4967.75	2844.91	2383.26	Metallothionein-like protein type 2.
Os01t0178600-00	P10	MEG	8.68667	1259.98	1072.97	729.896	583.976	827.712	85.276	133.758	Aspartate protease, Disease resistance
Os01t0236300-01	P10		0	3.12167	3.974	2.044	3.556	0.36	0	0	Similar to Auxin response factor 18.
Os01t0314100-01	P10	MEG	0.0233333	26.8317	29.526	21.454	24.748	12.654	9.546	7.716	Catalytic domain of components of various dehydrogenase complexes containing protein.
Os01t0534900-01	P10		524.23	50.43	51.642	32.836	50.776	29.58	14.31	11.35	Similar to Hv711N16.16 (Fragment).
Os01t0663400-02	P10	MEG	9.89333	68.3333	52.378	47.9	38.336	27.952	21.23	23.278	Similar to aspartic proteinase oryzasin-1.
Os01t0678500-01	P10		0.133333	40.0767	36.268	19.104	18.614	19.358	10.034	10.188	Voltage-gated Ca2+ channel protein, Elicitor-induced defense reponses, Hypersensitive cell death, Activation of MAPK cascade
Os01t0737600-00	P10		0.133333	49.5467	96.966	24.738	23.394	29.09	8.776	7.632	Similar to OSIGBa0101A01.4 protein.
Os01t0743200-01	P10	MEG	0.0766667	62.6767	61.864	59.726	45.452	31.468	22.386	9.104	Pectin lyase fold/virulence factor domain containing protein.
Os01t0743200-02	P10	MEG	0.153333	63.2817	56.262	42.186	37.924	43.024	21.668	11.718	Similar to Pectinesterase.
Os01t0757400-01	P10		0.08	38.4183	39.878	38.678	20.074	25.35	14.508	9.976	Similar to Katanin p60 ATPase-containing subunit A1 (EC 3.6.4.3) (Katanin p60 subunit A1) (p60 katanin). Splice isoform 2.
Os01t0760600-04	P10	MEG	597.763	222.642	217.304	172.03	119.186	167.694	60.564	68.422	Similar to Aspartate aminotransferase.
Os01t0764400-01	P10	MEG	0.196667	64.7933	43.562	42.854	27.29	30.912	25.562	16.866	Similar to Chorismate mutase, chloroplast precursor (EC 5.4.99.5) (CM-1).
Os01t0937000-01	P10		0	5.145	0	0	0.548	6.144	0.006	0	Peptidase aspartic, catalytic domain containing protein.
Os02t0150700-01	P10	MEG	13.4567	20.5033	20.67	19.286	12.684	9.542	6.524	4.096	RING finger E3 ligase, Regulation of abiotic stress tolerance
Os02t0196800-02	P10	MEG	4.82667	81.8817	86.194	73.236	55.552	44.534	18.564	24.928	Similar to Fumarylacetoacetase.
Os02t0469600-01	P10		2.68	1190.43	1422.01	1031.45	865.984	756.05	557.06	390.246	Abiotic stress-induced cysteine proteinase, Abiotic stress response
Os02t0525600-01	P10		0.733333	35.0867	25.662	35.16	17.498	8.492	6.314	4.7	Similar to H0502B11.1 protein.
Os02t0537700-01	P10		0.433333	166.117	123.94	91.584	80.646	87.954	35.926	46.314	2-Cys peroxiredoxin (EC 1.11.1.15), Stomatal closure, Potassium deficiency tolerance
Os02t0692700-01	P10		0.0366667	35.4033	4.704	16.984	16.074	14.226	6.534	1.314	Similar to PLATZ transcription factor.
Os02t0731200-01	P10		0.0833333	25.5483	27.678	6.352	12.314	11.344	2.326	2.516	MADS-box transcription factor, Cold tolerance, Control of tillering
Os02t0743400-01	P10		0	2.44	0.004	1.14	0	0.16	0	0	PIN protein, Auxin efflux carrier, Auxin transport and signaling, "Root, shoot and inflorescence development"
Os02t0831000-00	P10		0.4	12.4533	7.858	10.45	6.242	4.592	3.206	2.24	Hypothetical protein.
Os03t0105800-01	P10		0.05	8.30167	8.918	5.864	2.56	2.308	0.448	0.018	Hypothetical conserved gene.
Os03t0197300-01	P10		5.93333	11.835	7.028	5.804	2.598	4.866	1.858	1.404	Similar to Cupin family protein, expressed.
Os03t0213400-01	P10	MEG	10.6333	16.7183	14.552	11.184	13.71	8.468	7.744	5.512	Similar to RNA helicase.
Os03t0262700-02	P10		0.0466667	32.45	27.644	28.136	13.916	21.946	8.542	6.938	Harpin-induced 1 domain containing protein.
Os03t0285700-01	P10		99.7767	11513.8	13687.3	9303.62	6881.29	11508	5758.18	4811.63	Cytosolic ascorbate peroxidase, Salt tolerance
Os03t0296500-00	P10		0.06	21.96	29.844	10.56	12.772	17.82	7.844	5.706	Similar to Glycosyl hydrolases family 17 protein, expressed.
Os03t0340500-01	P10		24.5467	41.12	23.99	28.364	28.148	40.338	15.516	10.826	Similar to Sucrose synthase (EC 2.4.1.13).
Os03t0342900-02	P10	MEG	15.7733	134.47	105.008	89.282	107.862	70.902	40.644	33.424	Dormancyauxin associated family protein.
Os03t0395100-01	P10		0.03	5.90833	0.484	2.176	1.008	0.4	0.148	0.252	Protein phosphatase 2C domain containing protein.
Os03t0417700-01	P10		0.226667	63.0267	69.578	64.578	64.658	41.528	18.084	10.602	Similar to Phytochrome P450.
Os03t0621600-00	P10	MEG	0.2	88.33	104.638	65.356	37.268	55.306	13.864	12.7	Transcriptional factor B3 domain containing protein.
Os03t0655400-01	P10		7.25	748.188	588.714	257.868	336.464	411.708	70.972	76.728	Similar to LIP5.
Os03t0689100-01	P10		68.1733	22.0683	16.46	15.3	25.12	11.436	6.76	7.456	Histidine acid phosphatase family protein.
Os03t0694500-01	P10		0.2	122.387	78.006	79.77	70.636	58.488	43.066	42.918	Similar to Permease 1.
Os03t0698800-01	P10		18.6633	14.65	9.38	4.796	8.904	6.218	2.896	3.066	Ankyrin domain containing protein.
Os03t0712700-03	P10	MEG	204.12	181.582	158.634	157.792	116.288	118.896	89.544	72.638	Similar to Phosphoglucomutase.
Os03t0726500-01	P10		6.76667	41.3883	13.43	20.956	16.9	3.926	2.796	4.99	Protein of unknown function DUF81 domain containing protein.
Os03t0772300-01	P10		2.27333	9	5.708	2.152	3.236	2.57	1.446	0.622	Conserved hypothetical protein.
Os04t0164900-01	P10		99.9	154.547	145.75	118.994	94.386	91.374	70.584	45.446	Pullulanase-type starch debranching enzyme (EC 3.2.1.41)
Os04t0289600-01	P10		0.176667	159.168	227.874	92.798	82.574	100.276	19.072	16.934	Allergen V5/Tpx-1 related family protein.
Os04t0503500-01	P10		79.2367	80.4267	51.752	104.188	57.454	24.814	27.592	12.168	Leucine-rich repeat, cysteine-containing subtype containing protein.
Os04t0516600-01	P10		139.937	134.148	129.44	89.022	72.882	89.21	44.966	38.696	Pyridoxal phosphate-dependent transferase, major region, subdomain 1 domain containing protein.
Os04t0592400-02	P10		0.0933333	19.88	22.048	12.956	9.656	5.942	4.126	4.16	Hypothetical conserved gene.
Os04t0614600-01	P10	MEG	28.4533	289.527	312.544	162.542	211.718	189.948	121.032	69.4	Similar to Viroid RNA-binding protein (Fragment).
Os04t0642100-01	P10		6.5	294.728	336.616	294.642	283.18	269.178	84.022	116.794	Microtubule-associated protein EB1.
Os04t0644700-00	P10	MEG	22.03	97.42	105.094	98.414	78.32	87.382	24.62	28.18	Coatomer, epsilon subunit domain containing protein.
Os04t0683600-01	P10		0.496667	11.3183	8.95	6.796	5.892	3.95	1.404	1.796	Similar to H0306F12.6 protein.
Os05t0125100-01	P10		1.81667	2.26	0.166	0.488	0.122	0.298	0	0.01	Conserved hypothetical protein.
Os05t0156300-03	P10	MEG	0.46	161.128	146.572	112.312	93.382	88.856	71.372	48.288	Similar to Protein disulfide isomerase.
Os05t0188100-01	P10	MEG	35.4167	154.788	140.912	102.034	100.486	108.692	55.816	32.154	Conserved hypothetical protein.
Os05t0430700-01	P10	MEG	103.837	67.4117	50.694	45.508	48.37	44.124	17.948	21.318	Protein of unknown function DUF803 family protein.
Os05t0508300-01	P10		0.06	16.68	6.234	18.116	9.42	3.802	3.006	2.274	Similar to Papain-like cysteine peptidase XBCP3.
Os05t0508500-02	P10		14.76	2510.76	2323.69	1736.99	1423.17	1763.58	1013.23	927.064	Thioredoxin protein, Bacterial F-box effector (XopI)-interacting protein, Regulation of rice immunity
Os05t0580000-01	P10		0.306667	66.86	53.408	54.978	43.982	58.374	6.084	18.878	Chloroplastic/amyloplastic ADP-glucose pyrophosphorylase large subunit, Starch synthesis in the early stage of developing endosperm, Stem starch accumulation
Os06t0188550-01	P10		17.91	9.05167	4.766	4.006	10.786	5.208	1.652	1.602	Conserved hypothetical protein.
Os06t0308000-01	P10		0.02	12.7817	7.168	8.622	5.292	5.128	2.676	1.342	Similar to Trigger factor-like protein.
Os06t0531200-02	P10	MEG	10.1967	179.977	149.954	134.618	119.146	130.484	58.192	56.372	Hypothetical conserved gene.
Os06t0559400-02	P10		0.653333	246.602	261.42	248.334	114.612	205.144	71.774	14.402	Conserved hypothetical protein.
Os06t0684000-02	P10	MEG	0.0533333	17.285	6.906	7.664	10.868	8.598	5.336	4.27	Similar to External rotenone-insensitive NADPH dehydrogenase.
Os07t0159800-02	P10		715.657	655.09	485.234	458.068	363.102	348.362	265.484	183.178	Similar to ML domain protein.
Os07t0235700-01	P10		6.01333	19.18	2.336	2.504	0.832	2.724	1.242	0.552	Similar to cDNA clone:J023006M12, full insert sequence.
Os07t0420700-01	P10		12.4533	72.8567	66.02	53.968	39.904	34.36	21.824	17.032	Similar to Alpha-glucosidase like protein.
Os07t0501700-01	P10		2.59333	573.132	490.612	439.466	420.714	280.126	148.196	157.936	C2 calcium-dependent membrane targeting domain containing protein.
Os07t0603700-01	P10		0.19	38.97	26.392	38.104	29.346	22.608	4.704	4.218	CYP78A13 (Cytochrome P450), Size control between embryo and endosperm
Os07t0640200-01	P10		13.7067	85.5883	88.38	39.39	62.65	25.752	22.738	20.594	Carbohydrate kinase, FGGY family protein.
Os08t0113100-02	P10	MEG	0.35	107.323	98.712	68.446	84.246	55.048	32.286	31.382	Similar to cDNA clone:J023041C07, full insert sequence.
Os08t0174700-01	P10		0.06	21.325	13.16	10.39	9.692	7.884	1.744	1.39	A member of the somatic embryogenesis receptor kinases (SERKs) family, Brassinosteroid (BR) signaling, Regulation of plant architecture
Os08t0299000-01	P10		524.347	420.837	338.836	288.97	280.306	259.77	153.6	155.274	Mediator of ErbB2-driven cell motility (Memo), related domain containing protein.
Os08t0357000-02	P10		0.51	302.695	303.93	310.926	174.698	215.274	111.422	66.14	Similar to wound responsive protein.
Os08t0428400-02	P10		0	33.6517	9.91	19.328	17.498	6.97	3.492	2.808	Similar to ZIM motif family protein.
Os08t0453200-01	P10		0.12	192.783	67.044	129.43	106.522	66.162	15.78	8.722	Similar to Auxin-repressed protein.
Os08t0453200-02	P10		0.37	167.2	42.688	96.488	80.85	21.582	10.082	11.574	Non-protein coding transcript.
Os08t0497300-03	P10		0	23.655	19.608	22.214	17.84	3.952	1.2	0.782	Similar to phosphatidylinositol transporter/ transporter.
Os08t0516600-01	P10		49.59	21.26	23.884	20.356	14.534	4.028	1.072	0.698	Conserved hypothetical protein.
Os09t0453300-01	P10		0.08	41.76	21.178	23.592	7.578	30.1	9.578	5.136	Annexin family protein.
Os09t0509400-01	P10	MEG	43.6033	28.1917	24.428	17.436	21.06	20.54	7.87	6.666	Conserved hypothetical protein.
Os09t0509400-02	P10	MEG	21.5967	16.6617	9.792	8.566	14.138	7.036	2.586	1.614	Hypothetical conserved gene.
Os09t0526700-02	P10	MEG	187.577	262.337	187.624	229.082	165.528	244.876	117.598	103.588	Similar to UDP-glucose 4-epimerase (EC 5.1.3.2) (Galactowaldenase) (UDP-galactose 4-epimerase).
Os10t0155500-01	P10	MEG	6.77	552.665	467.664	364.748	297.564	305	108.168	167.482	Similar to Aldose 1-epimerase-like protein.
Os10t0447300-00	P10		0.273333	39.9333	43.446	28.528	25.378	29.85	3.208	5.316	Peptidase A1 domain containing protein.
Os10t0450900-02	P10		2.54	3.865	0	0.02	0	0	0	0	Cell wall structural protein, Tapetal differentiation, Pollen maturation
Os10t0478200-01	P10		35.9933	1174.18	951.188	782.45	623.192	807.312	449.108	453.338	NAD-dependent cytosolic malate dehydrogenase (CMDH), Starch synthesis, Seed development
Os10t0518400-01	P10		0	3.34333	1.208	1.23	0.014	0	0	0	Conserved hypothetical protein.
Os10t0575600-01	P10		0.02	8.13333	8.784	4.988	4.98	4.334	0.334	1.25	Homeodomain-related containing protein.
Os12t0121000-01	P10		0.723333	194.373	211.538	203.264	108.888	114.518	25.94	36.222	Conserved hypothetical protein.
Os12t0128700-01	P10		15.75	22.33	21.182	24.412	10.932	12.968	6.02	6.13	Similar to Arabinoxylan arabinofuranohydrolase isoenzyme AXAH-II.
Os12t0136500-01	P10		253.757	71.945	32.648	20.04	33.67	57.298	7.732	11.378	Non-protein coding transcript.
Os12t0152700-02	P10		32.5433	68.1333	65.508	49.79	46.646	35.286	29.076	19.722	Similar to ACT domain containing protein.
Os12t0178700-01	P10		0.0133333	21.635	18.196	16.494	15.786	8.79	3.402	6.042	Similar to ARC5 (ACCUMULATION AND REPLICATION OF CHLOROPLAST 5); GTP binding / GTPase.
Os12t0197500-03	P10		64.2933	244.093	252.236	167.222	164.57	165.49	107.38	94.256	Similar to Protein SUPPRESSOR OF GENE SILENCING 3 homolog.
Os12t0554100-01	P10		2.17667	1.38833	0.246	0	0.012	0.326	0	0	Conserved hypothetical protein.
Os12t0638700-01	P10		0.183333	73.075	62.474	55.326	50.694	33.766	23.516	20.812	Plasma membrane H+ ATPase (EC 3.6.3.6).
Os12t0640500-01	P10		0	3.10333	1.87	0.886	0.526	0.504	0	0.04	Similar to Na+/H+ antiporter-like protein.
Os01t0895100-01	P6	MEG	27.33	69.1767	14.736	16.002	11.434	19.358	20.95	23.75	Similar to Membrane-associated 30 kDa protein, chloroplast precursor (M30).
Os01t0167500-01	P7	MEG	0.0866667	65.985	56.672	27.642	27.4	21.776	9.498	20.14	Protein of unknown function DUF250 domain containing protein.
Os01t0936200-01	P8		0.0433333	58.8583	15.334	21.718	8.612	6.032	6.236	10.492	Lipase, class 3 family protein.
Os02t0178000-01	P8		45.2067	60.4983	22.83	39.424	12.978	13.6	10.03	11.594	Similar to SNF1 related protein kinase-like protein.
Os05t0399700-01	P8		0.716667	12.0933	0.016	0.196	0	0	0	0	Chitinase (EC 3.2.1.14).
Os12t0111600-01	P8	MEG	1.64333	426.02	170.454	213.53	128.31	82.484	53.514	65.25	Hypoxia induced protein conserved region family protein.
Os12t0162100-02	P8	MEG	0.0166667	45.9783	20.164	32.546	11.8	9.088	12.352	12.328	WNK (With No Lysine) kinase, Ser/thr protein kinase family member, Regulation of salt and drought response
Os12t0634000-01	P8		0.09	120.443	99.924	64.978	23.762	24.35	44.238	21.226	Conserved hypothetical protein.
Os01t0512800-00	P9		0	3.92667	0.936	1.958	1.532	0	0	0	CS-like domain domain containing protein.
Os01t0621300-01	P9		0.02	16.38	10.706	8.834	8	2.762	3.174	3.788	Hypothetical conserved gene.
Os01t0631700-01	P9		0.173333	40.0767	19.618	20.894	45.884	10.298	5.206	4.67	Similar to Ser Thr specific protein kinase-like protein.
Os01t0664200-02	P9		0.163333	16.055	10.732	15.916	7.192	2.132	4.434	2.748	Similar to Ser Thr specific protein kinase-like protein.
Os01t0678500-02	P9		0	9.575	3.898	2.48	3.256	2.082	1.984	1.846	Voltage-gated Ca2+ channel protein, Elicitor-induced defense reponses, Hypersensitive cell death, Activation of MAPK cascade
Os01t0719300-01	P9	MEG	172.007	52.5717	32.918	22.9	26.424	13.118	2.836	7.952	Similar to Sulfate transporter 3.1 (AST12) (AtST1).
Os03t0205800-00	P9		0.06	14.2233	9.874	27.178	21.85	0.48	0.17	0.018	Similar to Acetyltransferase, GNAT family protein, expressed.
Os03t0209000-01	P9		54.26	298.763	199.836	203.376	160.312	116.662	111.956	107.462	Similar to MFP1 attachment factor 1.
Os06t0152400-01	P9		0.03	45.855	23.052	22.19	16.03	14.894	17.432	15.038	Similar to Hexaprenyldihydroxybenzoate methyltransferase, mitochondrial precursor (EC 2.1.1.114) (Dihydroxyhexaprenylbenzoate methyltransferase) (3,4- dihydroxy-5-hexaprenylbenzoate methyltransferase) (DHHB methyltransferase) (DHHB-MT) (DHHB-MTase).
Os06t0155400-00	P9		0.11	40.7617	34.796	11.1	21.986	3.976	10.876	3.398	Conserved hypothetical protein.
Os07t0148800-01	P9	MEG	0.113333	47.6767	26.318	35.702	31.29	15.684	13.674	12.486	Conserved hypothetical protein.
Os07t0669100-02	P9		15.2733	49.0283	26.984	41.544	23.654	9.378	14.742	11.488	Similar to Xylose isomerase.
Os09t0533900-02	P9	MEG	0.28	90.515	63.074	52.734	72.576	23.238	33.002	12.516	Similar to CEL5=CELLULASE 5 (Fragment).
Os01t0158200-01	S10		0	3.27667	3.938	1.76	0.676	0	1.184	1.708	Similar to Serine carboxypeptidase II-1 precursor (EC 3.4.16.6) (CP-MII.1) (Fragment).
Os01t0159600-01	S10		0	10.5983	0	0	4.592	0	0.35	2.434	Small hydrophilic plant seed protein family protein.
Os01t0166700-01	S10		0	12.8633	4.484	3.524	4.834	0.016	5.776	3.926	Saposin family protein.
Os01t0209566-00	S10		0.396667	1.555	0.514	0.178	0.134	0	0.83	0.638	Hypothetical protein.
Os01t0228600-02	S10		0	3.06167	1.092	1.396	1.694	0	0.97	0.4	Cytosolic hydroxypyruvate reductase, NADPH-dependent HPR, Photorespiratory metabolism
Os01t0321300-00	S10		0.0333333	1.96833	1.352	1.022	1.662	0.19	1.264	0.942	Similar to Protein translocase subunit secA.
Os01t0593200-01	S10		0.0633333	23.5133	14.888	23.84	12.446	4.092	10.008	12.16	Protein of unknown function DUF581 family protein.
Os01t0666000-01	S10		0	9.77333	5.488	0.39	1.728	0.082	2.932	0.806	Similar to Lipid phosphate phosphatase 2 (EC 3.1.3.-) (AtLPP2) (Phosphatidic acid phosphatase 2) (AtPAP2) (Prenyl diphosphate phosphatase).
Os01t0904700-01	S10		1.95	1.86	0.348	1.552	1.178	0.004	3.816	2.072	B-type response regulator, Cytokinin signaling
Os01t0951400-01	S10		0.0133333	1.78833	2.342	1.288	1.3	0	0.444	0.126	Similar to Uridine 5'-monophosphate synthase (UMP synthase).
Os02t0150900-02	S10		0.0133333	2.74167	1.228	0.002	2.698	0	0.858	0.874	Protein of unknown function DUF1644 family protein.
Os02t0159400-01	S10		0	0.923333	0.024	0.09	0.25	0.004	0.222	0.214	Conserved hypothetical protein.
Os02t0281000-01	S10		0.0166667	4.59333	4.174	1.878	1.878	0.896	2.066	0.67	RmlC-like jelly roll fold domain containing protein.
Os02t0580800-01	S10	MEG	0.0566667	29.445	15.858	28.722	17.742	7.628	12.716	16.996	Zinc finger, RING-type domain containing protein.
Os02t0667500-01	S10		0	2.88167	3.816	3.622	1.316	0.03	3.446	2.498	Similar to tetracycline transporter protein.
Os02t0732200-01	S10		0.00666667	1.15	0.91	0.52	5.302	0	0.106	0.788	Armadillo-like helical domain containing protein.
Os02t0789100-01	S10		0	1.67333	1.262	0.938	0.572	0	0.39	0.81	Similar to predicted protein.
Os03t0146400-01	S10		0.0266667	2.125	1.144	1.19	0.8	0	1.786	1.546	Pheophorbide a oxygenase, Leaf senescence, Wound responses
Os03t0146400-02	S10		0.01	2.36	1.636	0.59	3.354	0.004	4.144	1.354	Similar to Lethal leaf-spot 1 (Fragment).
Os03t0148800-01	S10		0.0133333	2.60833	0.73	1.394	1.536	0.032	1.576	0.904	Zinc finger, C2H2-type domain containing protein.
Os03t0192500-01	S10		0.0233333	1.87167	0.008	1.04	0.078	0	0.95	0.438	Sporulation stage II, protein E C-terminal domain containing protein.
Os03t0192700-01	S10		0.203333	59.8	31.652	37.684	53.278	22.054	42.898	50.628	Similar to Myo-inositol-1-phosphate synthase.
Os03t0326500-01	S10		159.023	70.15	9.386	61.582	15.234	12.192	15.34	31.408	Similar to Thioredoxin-like 1.
Os03t0416500-02	S10		0	1.21833	0.832	0.454	0.348	0	0.39	0.036	6-phosphogluconolactonase domain containing protein.
Os03t0758900-01	S10		0	3.39833	0.61	3.738	3.454	0.006	1.77	4.784	Similar to predicted protein.
Os03t0861900-01	S10		0	1.52833	0.126	0.096	0.176	0	0.108	0.438	Pentatricopeptide repeat domain containing protein.
Os04t0312100-01	S10		0	1.45	0.226	1.034	1.202	0.01	0.684	0.518	Peptidase C12, ubiquitin carboxyl-terminal hydrolase 1 domain containing protein.
Os04t0447166-00	S10		0	3.20667	1.294	0.302	2.588	0	1.392	1.54	Hypothetical protein.
Os04t0485300-02	S10		0.0233333	8.26833	5.772	13.776	5.782	0.006	4.482	8.764	Glucose-6-phosphate dehydrogenase.
Os04t0528800-02	S10	MEG	0.0366667	31.7833	15.206	36.552	19.226	3.25	9.448	9.148	Similar to OSIGBa0115K01-H0319F09.23 protein.
Os04t0678300-01	S10		7.68667	2.35333	1.206	0.678	1.064	0.022	1.742	1.194	WD40 repeat-like domain containing protein.
Os05t0150300-01	S10		40.4833	12.495	5.98	10.918	8.202	2.998	7.69	8.014	Similar to Possible global transcription activator SNF2L1 (SWI/SNF related matrix associated actin dependent regulator of chromatin subfamily A member 1).
Os05t0389600-01	S10		0	1.285	0.914	1.07	0.204	0.004	2.02	1.71	Zinc finger, RING/FYVE/PHD-type domain containing protein.
Os05t0555100-01	S10		0	1.54667	1.5	2.308	1.898	0	0.986	1.098	Similar to Protein phosphatase 2A B'kappa subunit.
Os05t0560000-01	S10		0.0433333	11.0683	8.884	1.472	3.304	0	1.612	0.48	Photosystem I reaction center subunit VI, chloroplast precursor (PSI- H) (Light-harvesting complex I 11 kDa protein) (GOS5 protein).
Os06t0111300-00	S10		0	0.953333	1.1	1.272	0.748	0	0.516	0.24	Hypothetical conserved gene.
Os06t0140800-01	S10		4.06	1.96333	0.804	0.676	1.724	0.006	2.34	1.692	Protein kinase, core domain containing protein.
Os06t0679500-01	S10		0	2.475	1.326	2.276	2.162	0	1.792	1.026	Similar to Avr9 elicitor response-like protein.
Os07t0189800-01	S10		1.61333	2.24	0.102	1.072	0.018	0	0.54	2.084	Similar to JHL07K02.7 protein.
Os07t0229100-01	S10		0	1.625	0	0.472	1.21	0	2.676	1.056	Cyclin-like F-box domain containing protein.
Os07t0291200-01	S10		0	0.755	0.258	1.292	0.778	0	1.59	0.408	B-cell receptor-associated 31-like domain containing protein.
Os07t0457200-01	S10		4.95333	1.20833	0.948	0.682	1.486	0.004	0.88	0.296	Hypothetical protein.
Os07t0479300-01	S10		0.09	29.58	16.962	43.916	22.588	7.732	24.946	15.274	Peptidase S10, serine carboxypeptidase family protein.
Os07t0556200-01	S10		0	5.575	0.02	2.138	8.054	0.02	3.268	1.62	Rieske [2Fe-2S] region domain containing protein.
Os07t0667000-02	S10		0	6.43833	1.586	0.978	1.524	0.05	2.516	0.932	Similar to Tubby-like protein 3.
Os08t0103300-01	S10		0.926667	6.34167	3.696	2.914	3.882	0.486	2.93	2.89	Similar to Tubby-like protein 3.
Os08t0161900-01	S10		0	4.735	6.71	3.09	2.024	0.12	0.936	2.696	Molecular chaperone, heat shock protein, Hsp40, DnaJ domain containing protein.
Os08t0246700-01	S10		6.90333	5.91	5.44	0.354	0.734	0	0.564	3.114	Hypothetical gene.
Os08t0520900-01	S10		5.65	30.2517	16.756	18.534	15.336	8.684	19.22	14.972	Starch-debranching enzyme, Isoamylase 1, Amylopectin biosynthesis, Starch biosynthesis
Os09t0114500-02	S10		0.0533333	1.23333	0.982	3.206	1.906	0.004	1.624	0.868	Similar to Kinesin-like protein.
Os09t0240850-01	S10		0.953333	0.418333	0.358	0.122	0.144	0.002	0.082	0.114	Hypothetical conserved gene.
Os09t0397300-01	S10		0	0.696667	0	0	0.744	0	0.06	0.01	HAD-superfamily hydrolase subfamily IIB protein.
Os09t0491820-01	S10		0.0333333	4.65833	0.492	4.828	10.684	0.034	0.878	7.814	NAD(P)-binding domain containing protein.
Os09t0499300-00	S10		2.35333	13.74	8.98	8.878	5.694	0.284	1.034	1.312	Hypothetical conserved gene.
Os10t0355800-00	S10		1.79333	19.71	2.912	17.358	16.17	3.71	11.472	9.526	Similar to ATP synthase CF1 beta subunit.
Os11t0479100-00	S10		0	0.841667	0.626	0.224	0.422	0	0.488	0.084	Similar to NB-ARC domain containing protein, expressed.
Os11t0576900-01	S10		0	6.45	1.684	2.74	2.404	0.462	2.246	3.642	Similar to HAT family dimerisation domain containing protein, expressed.
Os11t0672400-00	S10		0.15	0.955	0.022	0.388	1.218	0	0.81	1.706	Calponin homology domain domain containing protein.
Os12t0108100-01	S10		0	3.005	1.274	0.974	0.72	0	0.11	1.036	Similar to Ser Thr specific protein kinase-like protein.
Os12t0160400-01	S10		0	0.956667	0.088	1.142	0.46	0	0.764	0.3	Basic helix-loop-helix dimerisation region bHLH domain containing protein.
Os12t0197100-01	S10		4.84667	9.79667	5.81	5.144	4.298	0.376	4.126	2.046	Pre-ATP-grasp fold domain containing protein.
Os12t0285100-04	S10		0	1.40167	0	0.134	1.33	0	0.512	1.13	Hypothetical conserved gene.
Os12t0618600-01	S10		3.17333	7.32833	2.412	1.332	1.318	0.016	9.458	4.55	Similar to Transcriptional activator HAP2.
Os01t0123900-01	S11		0.04	10.2283	17.686	31.57	5.616	4.596	0.01	2.55	Similar to Bowman-Birk type proteinase inhibitor (EBI).
Os01t0135700-01	S11		0	14.1917	7.216	48.102	78.162	6.738	0.048	2.4	Calmodulin-like protein, Calcium signalling during abiotic stress, Promotion of root growth and drought tolerance
Os01t0151600-01	S11		911.487	59.6217	81.202	66.502	40.668	48.514	23.476	30.356	Conserved hypothetical protein.
Os01t0171000-01	S11		0	1.22833	0	0.85	0.754	0.184	0	0.346	BRASSINOSTEROID INSENSITIVE 1-associated receptor kinase 1 precursor (EC 2.7.1.37) (BRI1-associated receptor kinase 1) (Somatic embryogenesis receptor-like kinase 3).
Os01t0174300-02	S11		0.186667	37.3067	32.888	31.682	13.512	29.31	9.774	9.312	Flavoprotein pyridine nucleotide cytochrome reductase domain containing protein.
Os01t0175700-01	S11		44.2633	70.5167	31.386	37.758	69.59	49.968	23.406	27.018	Boron (B) transporter
Os01t0247600-01	S11		16.0167	26.185	27.968	23.534	20.412	18.152	1.622	5.324	Conserved hypothetical protein.
Os01t0276900-01	S11		1.07333	996.895	611.07	193.23	405.024	673.138	63.264	208.99	Conserved hypothetical protein.
Os01t0279800-01	S11	MEG	0.83	365.542	263.55	280.566	251.99	225.54	167.854	190.102	Similar to LRR protein.
Os01t0286100-01	S11		0.00666667	3.095	1.178	1.994	0.764	1.152	0	0.326	Phytochrome-interacting factor-like protein, Basic helix-loop-helix factor, Repression of seedling growth in the dark
Os01t0513400-01	S11		47.3533	24.1467	14.378	22.446	17.542	12.04	7.82	11.974	Protein of unknown function DUF789 family protein.
Os01t0547600-01	S11		0	1.96667	1.614	0.082	1.412	0.598	0.004	0.03	High-affinity nitrate transporter, Nitrate transport, Auxin signaling
Os01t0566900-01	S11	MEG	58.8667	518.782	602.758	493.528	358.288	352.94	287.768	304.024	Similar to 3'-5' exonuclease domain-containing protein-like.
Os01t0621200-00	S11		0.0466667	6.62	11.226	7.792	4.06	3.672	0.316	2.138	Similar to proline transporter.
Os01t0633000-01	S11		12.0167	390.95	366.45	207.368	232.86	270.94	162.22	190.982	Similar to 50S ribosomal protein L31.
Os01t0651000-01	S11		0.0133333	2.65167	6.186	0.404	2.674	1.312	0.012	1.198	Lipase, GDSL domain containing protein.
Os01t0670800-01	S11		0.0433333	20.5733	12.04	15.258	11.758	8.14	3.06	4.346	Similar to Auxin response factor 2.
Os01t0685800-02	S11	MEG	25.27	71.5183	68.42	48.394	36.568	42.7	32.158	30.39	Similar to ATP synthase subunit beta, mitochondrial.
Os01t0689800-01	S11	MEG	0.0533333	15.1217	19.856	2.046	7.566	3.922	4.218	0.692	Alpha/beta hydrolase fold-1 domain containing protein.
Os01t0723800-01	S11		50.6733	0.521667	0.85	0.718	0.218	0.098	0	0.2	Similar to P-glycoprotein homologue.
Os01t0724500-01	S11		0	3.67	2.792	0.276	1.41	0.462	0.31	0.856	Similar to ABC transporter (PDR5-like) isolog (PDR1 ABC transporter).
Os01t0726400-01	S11		70.4267	155.11	104.738	52.99	66.302	85.534	41.094	43.874	MADS box transcription factor, Regulation of floral organ identity
Os01t0729900-04	S11		8.67	39.9133	19.128	20.568	33.648	13.5	12.31	18.386	Similar to predicted protein.
Os01t0737550-00	S11		0	71.5217	131.56	33.614	30.7	37.396	14	15.734	Similar to OSIGBa0101A01.4 protein.
Os01t0757900-01	S11		131.323	48.165	25.332	32.092	38.084	51.51	7.036	21.74	Haloacid dehalogenase/epoxide hydrolase domain containing protein.
Os01t0761300-01	S11		32.6167	39.6633	45.376	49.726	28.226	30.544	7.55	12.152	Similar to Long-chain-fatty-acid-CoA ligase-like protein.
Os01t0770700-00	S11		0	38.4133	34.958	7.166	34.926	19.344	2.034	47.926	Similar to Copper transporter 1.
Os01t0779100-00	S11		37.75	6.93667	7.178	10.85	5.784	4.062	0.782	1.404	Peptidase M16, zinc-binding site domain containing protein.
Os01t0802900-01	S11	MEG	0.09	46.9483	33.334	28.662	23.808	22.562	11.208	29.864	Hypothetical protein.
Os01t0817000-01	S11	MEG	3.31333	50.0167	29.338	31.704	61.764	48.988	17.52	32.162	Protein of unknown function DUF607 family protein.
Os01t0828100-00	S11		0.0633333	58.745	64.21	45.422	50.58	55.628	13.166	35.756	Similar to Cinnamoyl-CoA reductase.
Os01t0841000-02	S11		0	5.24667	2.926	2.612	3.844	3.226	0	0.716	ENTH/VHS domain containing protein.
Os01t0843432-00	S11		0.363333	45.5583	60.218	44.382	40.182	39.154	6.21	8.44	Conserved hypothetical protein.
Os01t0847900-02	S11		0.0833333	4.90833	3.66	3.874	3.178	0	0	2.598	Prenylated rab acceptor PRA1 family protein.
Os01t0849600-01	S11	MEG	0.526667	98.0017	151.2	81.602	70.356	63.224	24.6	32.236	Similar to ENOD18 protein (Fragment).
Os01t0851700-01	S11	MEG	25.45	25.8033	24.496	24.4	19.738	27.346	7.672	10.22	Similar to Cytosolic starch phosphorylase (Fragment).
Os01t0854000-01	S11		2.01	19.38	16.066	9.304	15.576	5.502	2.674	2.536	Similar to AER.
Os01t0865100-01	S11	MEG	0.06	55.77	48.996	50.624	38.956	42.726	19.596	26.37	Similar to Uricase (Fragment).
Os01t0901500-01	S11		2.59	1.41833	2.016	1.462	1.42	1.588	0.012	0.45	Similar to 4-coumarate--CoA ligase-like 5.
Os01t0902700-01	S11		0	1.265	0	0	2.178	0	0	0	Similar to Peptide transporter PTR2.
Os01t0915200-01	S11		0.08	3.81333	8.172	10.564	14.308	6.11	0.014	0.252	Similar to cysteine proteinase inhibitor B.
Os02t0120800-01	S11		0.0366667	25.5233	27.458	13.338	16.924	13.996	6.072	7.946	Similar to Small GTP-binding protein (Fragment).
Os02t0142400-01	S11		0	2.11667	0.272	0.778	0.536	1.418	0	1.664	Conserved hypothetical protein.
Os02t0169300-01	S11		225.02	1296.83	1541.98	986.582	948.038	1265.32	587.5	660.8	Similar to Phosphoglycerate kinase, cytosolic (EC 2.7.2.3).
Os02t0170100-02	S11		5.41	400.323	404.438	380.574	268.004	345.072	170.212	193.756	Glycine cleavage H-protein family protein.
Os02t0175400-01	S11		37.3167	59.7267	62.446	59.046	61.288	32.172	24.936	26.354	Similar to Vacuolar H(+)-ATPase subunit A (Fragment).
Os02t0196800-01	S11		10.61	122.315	149.266	127.11	111.834	107.958	35.21	58.474	Similar to Fumarylacetoacetase (Fragment).
Os02t0200000-01	S11		1.8	20.2033	13.762	7.598	14.256	10.052	2.572	5.184	Phosphatidylinositol transfer protein-like, N-terminal domain containing protein.
Os02t0255100-01	S11		36.5667	13.4667	7.858	7.574	8.546	6.59	3.088	4.364	Mitochondrial protein phosphatase 2C protein 13, Pollen germination
Os02t0266800-01	S11		0.0166667	20.3733	5.29	18.004	6.338	5.044	3.758	4.4	Transcriptional activator protein.
Os02t0304900-01	S11		163.583	60.955	67.388	24.562	44.322	54.528	18.714	37.5	Drought-induced 19 family protein, Drought resistance, Positive regulation of abscisic acid (ABA) response
Os02t0448400-01	S11	MEG	0.563333	180.995	171.736	124.338	121.35	99.502	62.706	57.27	Similar to Synaptotagmin C.
Os02t0498300-01	S11	MEG	55.3867	33.62	34.894	43.262	32.806	21.598	6.84	11.824	Similar to non-imprinted in Prader-Willi/Angelman syndrome region protein 1.
Os02t0556700-02	S11	MEG	0.13	31.83	31.564	29.848	22.066	12.21	11.792	13.232	Similar to H0525C06.4 protein.
Os02t0562700-01	S11	MEG	22.79	220.792	194.188	199.008	176.994	192.7	102.994	110.958	Similar to Gamma hydroxybutyrate dehydrogenase (EC 1.1.1.61).
Os02t0575200-01	S11		51.3333	21.265	18.22	10.538	9.48	13.71	4.214	8.298	DNA/pantothenate metabolism flavoprotein, C-terminal domain containing protein.
Os02t0577100-01	S11		0.2	87.0833	83.158	54.96	59.59	59.554	30.704	36.312	Zinc finger, RING/FYVE/PHD-type domain containing protein.
Os02t0591800-02	S11	MEG	0.513333	232.238	210.692	147.286	144.104	119.192	101.062	134.582	Brix domain containing protein.
Os02t0596900-01	S11		0.0133333	2.21	3.47	1.634	0.032	3.48	0	0.3	Actin/actin-like family protein.
Os02t0598500-00	S11		77.7133	21.5167	14.35	8.412	6.288	3.302	4.6	5.56	Protein phosphatase 2C family protein.
Os02t0613200-03	S11		0	14.86	8.692	16.026	9.754	3.464	0.188	2.826	Similar to regulatory subunit.
Os02t0622400-01	S11		338.09	382.17	313.4	368.464	287.976	226.906	153.054	177.026	Glycolipid transfer protein, GLTP domain containing protein.
Os02t0629000-01	S11		0	10.4667	2.824	8.52	2.04	3.834	0.01	0.87	Protein of unknown function DUF584 family protein.
Os02t0646200-01	S11		0	2.11667	0	0.098	0.01	0.344	0	0.374	Zinc finger, B-box domain containing protein.
Os02t0650800-00	S11	MEG	0	1.33333	1.212	1.594	1.976	1.352	0.034	0.552	SNF2-related domain containing protein.
Os02t0711200-01	S11		0.0133333	14.56	14.71	10.066	6.144	8.926	1.074	5.508	Anion-transporting ATPase family protein.
Os02t0726500-01	S11		188.273	4.81333	1.832	5.146	1.882	1.05	0.088	2.288	Protein of unknown function DUF246, plant domain containing protein.
Os02t0733900-01	S11	MEG	46.5	395.665	253.128	205.706	228.548	336.862	50.328	162.06	Conserved hypothetical protein.
Os02t0735200-02	S11		0.05	88.5683	56.89	36.316	91.556	40.868	33.832	68.188	Cytosolic glutamine synthetase, Growth rate, Grain filling
Os02t0736400-01	S11		49.6767	146.582	123.296	120.166	123.412	84.436	56.334	65.73	Cytosolic dihydroorotate dehydrogenase, Tolerance to salt and drought, Nitrosative stress response
Os02t0753800-01	S11	MEG	126.493	250.01	383.5	230.386	117.132	337.224	87.692	116.136	Calcium-binding protein, Annexin, Heat and drought stress tolerance
Os02t0760300-01	S11		9.71333	865.345	1021.42	717.288	576.924	788.778	412.256	387.896	Similar to Immunophilin.
Os02t0777100-03	S11		0	1.345	0.79	0.452	1.018	0.546	0	0.048	Similar to predicted protein.
Os02t0777400-01	S11	MEG	5.35333	5.55	4.172	3.008	2.974	0.84	0	0.764	Similar to ER (ERECTA); transmembrane receptor protein kinase.
Os02t0807100-01	S11		1.53667	6.36833	4.936	4.81	5.504	2.6	1.504	2.612	Similar to Starch synthase V.
Os02t0810500-01	S11		0.0533333	14.585	6.096	4.648	3.736	5.204	1.798	2.724	RabGAP/TBC domain containing protein.
Os02t0816400-02	S11		10.4667	0.453333	0.222	0.536	0	0	0	0.042	Protein of unknown function DUF3741 domain containing protein.
Os02t0829000-01	S11		0	2.655	3.858	3.77	0.84	0.576	0.018	0.12	Hypothetical gene.
Os03t0103600-00	S11		3.15	29.4083	34.97	12.216	24.382	11.014	3.74	9.958	Hypothetical conserved gene.
Os03t0114800-01	S11		0.0566667	32.8883	17.368	39.77	44.192	10.774	10.456	19.332	Major facilitator superfamily protein, Cd uptake, Grain Cd accumulation
Os03t0118100-01	S11		0	1.46167	1.682	1.922	1.054	0.032	0.012	0.252	Conserved hypothetical protein.
Os03t0120100-01	S11		0.256667	32.9933	54.652	32.912	33.156	29.232	11.3	17.122	Protein of unknown function DUF284, transmembrane eukaryotic family protein.
Os03t0129300-01	S11		0	3.13833	0.538	0.994	4.156	0.22	0	1.454	Similar to Glyceraldehyde-3-phosphate dehydrogenase (EC 1.2.1.13) (Fragment).
Os03t0151900-01	S11		150.11	108.838	89.638	87.306	61.992	38.632	44.73	65.64	Similar to Small GTP-binding protein.
Os03t0160900-01	S11		213.133	139.242	134.316	119.702	112.048	98.158	57.5	66.916	Conserved hypothetical protein.
Os03t0161800-01	S11		1.21333	374.228	375.718	333.444	283.368	245.568	205.606	196.472	Similar to SIPL.
Os03t0166200-00	S11	MEG	0.153333	45.9633	34	36.88	27.992	30.402	9.47	18.41	Similar to Oxidoreductase.
Os03t0167500-02	S11	MEG	1.82	18.01	6.748	12.166	14.592	7.948	7.98	10.174	Receptor-like membrane Ring-H2 (RMR) protein, Sorting receptor in transporting vicilin-like storage proteins
Os03t0171900-01	S11		0	11.8917	2.658	6.902	7.786	3.594	2.736	4.128	Similar to Alanine:glyoxylate aminotransferase-like protein (Fragment).
Os03t0173900-01	S11		0.916667	35.2933	15.104	13.696	18.174	7.58	5.418	7.164	Zinc finger, RING/FYVE/PHD-type domain containing protein.
Os03t0181500-01	S11		0	33.165	48.92	14.608	20.502	12.6	9.654	8.394	Fatty acid elongase (beta-ketoacyl-CoA synthase), Shoot development
Os03t0181600-01	S11		11.9467	1.14667	0	0	0.286	0.106	0	0	Similar to cDNA clone:J033068D01, full insert sequence.
Os03t0184100-01	S11		58.0167	44.995	24.078	26.536	26.966	22.182	16.296	18.38	Conserved hypothetical protein.
Os03t0198200-01	S11	MEG	69.2967	79.4867	117.444	128.334	68.778	82.5	19.776	53.054	Hypothetical protein.
Os03t0198300-01	S11		56.9967	0.86	1.684	0.754	0.844	1.484	0	1.134	Heat shock protein DnaJ, N-terminal domain containing protein.
Os03t0208900-01	S11		31.51	57.8067	25.754	45.164	39.022	36.62	23.452	22.47	Similar to ADP-glucose pyrophosphorylase (Fragment).
Os03t0224200-02	S11		56.5367	2.31333	1.78	3.088	6.672	1.104	0	1.218	B-type response regulator, Cytokinin signaling
Os03t0226400-02	S11	MEG	0.0266667	26.6067	13.462	15.572	13.686	19.478	11.056	8.672	Similar to Metal tolerance protein 4.
Os03t0266100-01	S11	MEG	1.05667	165.34	179.928	112.022	117.124	154.226	67.67	91.686	Zinc finger, LIM-type domain containing protein.
Os03t0279500-00	S11		0.11	39.56	26.296	44.304	28.182	3.282	0.242	2.53	Similar to Helix-loop-helix DNA-binding domain containing protein.
Os03t0296600-01	S11		85.2867	41803.6	34926.8	33318.3	23344.4	35442.2	9094.45	12807.5	Similar to ECA1 protein.
Os03t0298700-01	S11	MEG	0.0666667	6.68167	8.638	4.264	8.076	4.212	1.056	0.704	Hypothetical conserved gene.
Os03t0306900-01	S11		0.203333	79.2183	44.176	61.112	42.344	28.378	25.422	24.144	Haem oxygenase-like, multi-helical domain containing protein.
Os03t0329500-01	S11		0.01	2.44167	4.01	7.204	8.166	9.684	0.04	5.792	Similar to Endo-1,4-beta-glucanase (EC 3.2.1.4).
Os03t0340500-03	S11	MEG	19.32	64.11	39.696	46.766	31.262	32.58	14.57	15.68	Similar to sucrose synthase2.
Os03t0342900-04	S11	MEG	1.99	22.895	15.732	31.41	26.368	11.882	3.922	7.274	Dormancyauxin associated family protein.
Os03t0343500-01	S11		1.97333	138.877	93.438	63.714	62.262	65.692	58.164	70.838	Similar to 60S ribosomal protein L22-2.
Os03t0364700-01	S11		8.25	12.6317	7.716	15.37	8.328	4.518	3.326	5.032	Transcription elongation factor, TFIIS/CRSP70, N-terminal domain containing protein.
Os03t0381200-02	S11		5.36333	11.525	10.916	3.958	3.238	2.714	0	1.564	Similar to Capping protein beta 3 subunit (Fragment).
Os03t0387900-02	S11		0.39	0.873333	1.32	0	0.354	0.13	0	0.448	Conserved hypothetical protein.
Os03t0391700-01	S11		0.0566667	13.9367	7.662	6.654	6.47	3.348	1.96	2.29	Helix-loop-helix DNA-binding domain containing protein.
Os03t0429000-01	S11		45.0833	52.3333	59.164	39.564	42.762	65.378	8.946	23.546	Proteinase inhibitor I25, cystatin domain containing protein.
Os03t0586700-01	S11		10.46	11.5533	11.862	8.158	11.826	7.14	4.146	2.854	Conserved hypothetical protein.
Os03t0597200-01	S11		0.00333333	0.698333	0.446	0.776	0.358	0.328	0.004	0.154	Pentatricopeptide repeat protein, Chloroplast development
Os03t0670100-01	S11		0.0533333	42.855	48.84	21.936	24.294	33.922	17.37	34.206	Similar to ATP-binding protein of ABC transporter.
Os03t0673800-01	S11		18.1867	7.6	8.08	3.804	4.56	3.378	2.214	2.33	Conserved hypothetical protein.
Os03t0708000-01	S11		1.13667	370.237	346.148	276.484	175.698	254.748	75.974	116.174	Phospholipase A2 family protein.
Os03t0719800-01	S11		0.03	2.90667	0.568	5.366	4.686	2.956	0.066	1.006	Phytochrome A, Photoreceptor
Os03t0729800-00	S11		8.66667	2.51333	2.226	1.568	1.658	1.052	0	0.242	Hypothetical conserved gene.
Os03t0734100-01	S11		0.96	703.415	474.404	445.552	220.274	348.772	136.846	184.654	Conserved hypothetical protein.
Os03t0747900-00	S11		0.956667	3.51833	0.558	1.816	1.372	0.592	0.444	1.224	Similar to Myosin heavy chain class XI E1 protein.
Os03t0764600-01	S11		0.0266667	5.18333	1.308	1.976	0.584	0.07	0.006	0.536	Homeodomain-like containing protein.
Os03t0774600-01	S11		241.273	589.385	527.086	277.442	397.18	490.54	170.368	250.89	Conserved hypothetical protein.
Os03t0816000-01	S11		0	0.965	0.044	1.65	0.37	0.232	0	0.514	Hypothetical conserved gene.
Os03t0821900-01	S11		11.9733	18.8617	13.796	11.51	26.796	28.564	7.252	6.828	Similar to Protein kinase APK1A, chloroplast precursor (EC 2.7.1.-).
Os03t0821900-02	S11		28.4033	89.5067	67.862	61.588	132.388	139.694	37.284	34.512	Similar to Protein kinase APK1B.
Os03t0822000-02	S11		3.91333	18.0283	14.106	8.79	7.194	6.422	1.862	3.876	Alpha-expansin OsEXPA7.
Os03t0824200-01	S11		16.8767	179.397	189.558	157.778	110.806	106.844	68.864	100.498	Methyltransferase small domain containing protein.
Os04t0101700-01	S11	MEG	3.66333	50.2933	52.584	42.616	20.766	39.828	8.102	12.632	Engulfment and cell motility, ELM domain containing protein.
Os04t0162701-00	S11		5.13333	657.12	457.558	452.398	434.454	338.306	159.28	263.816	Hypothetical gene.
Os04t0201000-00	S11		0	0.831667	2.624	1.666	1.778	0.56	0	1.084	Similar to OSIGBa0113K06.10 protein.
Os04t0250200-01	S11		108.813	14.9467	13.614	9.714	11.318	6.058	3.516	5.154	Conserved hypothetical protein.
Os04t0380200-02	S11		56.9267	25.5583	24.868	41.442	43.21	35.378	3.404	11.934	Hypothetical conserved gene.
Os04t0382300-03	S11		0	1.53833	0.016	1.038	0.09	0	0	0.2	Similar to OSIGBa0092E09.6 protein.
Os04t0483200-01	S11		0.513333	8.4	2.672	0.978	4.36	3.632	0.564	2.464	Steroid nuclear receptor, ligand-binding domain containing protein.
Os04t0483200-02	S11		0	5.69167	0.616	0.232	3.646	2.302	0.188	2.74	Similar to H0805A05.1 protein.
Os04t0483500-01	S11		0.0333333	42.72	24.512	38.522	32.204	14.7	16.966	15.972	Beta-ketoacyl-CoA reductase, Cuticular wax biosynthesis, Fatty acid elongation
Os04t0486600-01	S11	MEG	3.43	1681.5	1251.74	1078.62	1184	974.552	829.134	891.078	Similar to Glyceraldehyde-3-phosphate dehydrogenase, cytosolic 3 (EC 1.2.1.12).
Os04t0497600-01	S11		0.123333	73.585	35.416	44.166	43.062	48.134	33.446	41.362	Lupus La protein family protein.
Os04t0524900-00	S11	MEG	0.146667	43.39	34.986	14.484	38.672	19.372	9.69	24.47	Similar to OSIGBa0153E02-OSIGBa0093I20.16 protein.
Os04t0543900-02	S11	MEG	2.87333	65.555	39.254	38.606	27.288	22.14	20.5	25.174	Similar to Glutamate dehydrogenase 2.
Os04t0566500-04	S11		34.51	35.1	34.416	32.322	31.716	17.912	15.71	7.648	Similar to Argonaute protein.
Os04t0570800-01	S11		1.83	57.3683	55.89	35.772	43.458	58.162	19.834	25.466	Protein of unknown function DUF248, methyltransferase putative family protein.
Os04t0577337-00	S11		0	6.19	1.66	3.75	2.998	1.502	0	1.406	Conserved hypothetical protein.
Os04t0577375-00	S11		0	6.22167	1.618	4.802	4.944	0.042	0	1.068	Hypothetical conserved gene.
Os04t0578800-02	S11		0	5.41333	2.3	2.616	2.432	1.514	0.16	0.942	Protein of unknown function DUF604 family protein.
Os04t0603200-01	S11		0	3.33333	0.008	2.358	0.606	0	0	1.836	Similar to C-terminal zinc-finger (Fragment).
Os04t0614600-02	S11	MEG	1.16	104.322	86.716	54.5	56.248	60.29	31.164	22.184	Similar to OSIGBa0126B18.7 protein.
Os04t0616900-01	S11		0.26	145.948	147.422	75.964	118.534	107.932	50.374	57.604	Similar to H0525G02.14 protein.
Os04t0653000-01	S11		81.67	329.268	307.62	211.832	174.68	179.64	163.26	150.15	Jasmonic acid (JA) signalling repressor, Regulation of spikelet development
Os05t0103200-02	S11	MEG	0.643333	175.12	164.93	188.656	142.272	135.15	44.118	65.2	Cyclophilin-like domain containing protein.
Os05t0112900-01	S11		7.43333	1.67	0.224	0.78	0.878	0.374	0	0.912	Pentatricopeptide repeat domain containing protein.
Os05t0156300-01	S11	MEG	0	40.1733	30.06	18.23	21.238	23.048	14.818	13.342	Similar to protein disulfide isomerase.
Os05t0156300-02	S11	MEG	0.35	82.1617	96.572	75.128	52.974	56.066	36.426	47.692	Similar to Protein disulfide isomerase.
Os05t0170800-01	S11		0.06	30.4333	27.268	23.97	17.66	15.018	8.068	9.834	ApaG domain containing protein.
Os05t0171900-01	S11		0	3.425	0	0.386	1.522	0.3	0.008	0.808	Glyoxalase/bleomycin resistance protein/dioxygenase domain containing protein.
Os05t0311000-02	S11	MEG	0	7.415	6.864	6.992	3.194	2.888	0	2.226	Similar to delta-COP.
Os05t0344200-01	S11		0.0933333	30.3667	11.854	12.846	10.97	23.132	3.524	8.442	Conserved hypothetical protein.
Os05t0426400-01	S11		3.09	4.14833	2.76	1.538	1.164	0.668	0.092	0.1	Glycosyl transferase, family 8 domain containing protein.
Os05t0475400-01	S11	MEG	12.4267	18.705	10.12	14.942	10.34	3.784	0.018	1.348	Similar to Alanine:glyoxylate aminotransferase-like protein (Fragment).
Os05t0475400-02	S11		10.0833	3.28167	2.614	3.238	2.816	1.466	0	0.572	Aminotransferase, Regulation of abiotic stress responses
Os05t0498400-01	S11		1058	466.997	213.154	443.052	760.598	366.158	133.738	425.466	Similar to Protein translation factor SUI1.
Os05t0508500-01	S11		0.0366667	24.0367	21.6	15.064	13.526	17.344	9.542	9.552	Protein of unknown function DUF594 domain containing protein.
Os05t0518600-01	S11		0.0233333	10.975	6.85	5.792	6.288	6.424	2.364	5.488	Similar to SL-TPS/P.
Os05t0518600-02	S11		0.00666667	2.74	2.046	1.42	2.212	2.208	0.186	1.228	Trehalose-6-phosphate synthase, Abiotic stress tolerance
Os05t0522500-01	S11		13.0833	14.1067	8.906	8.13	15.372	6.13	3.906	6.278	Similar to Hexokinase 1 (EC 2.7.1.1).
Os05t0555600-02	S11		0.07	10.73	5.282	3.606	2.446	3.666	1.058	1.734	Similar to NADH-glutamate synthase 2.
Os05t0557200-02	S11		0.703333	79.9067	114.002	54.008	95.826	78.03	36.538	17.12	Armadillo-type fold domain containing protein.
Os05t0563400-01	S11		0	1.67167	0.004	0.816	0.226	0.212	0	0.084	Auxin response factor, Transcription factor, Regulation of lateral root growth
Os05t0573700-02	S11		2.02	125.923	109.256	134.412	85.462	105.716	54.798	59.012	Similar to Ketol-acid reductoisomerase.
Os05t0574400-01	S11		0.603333	408.51	457.824	335.034	263.728	347.682	178.766	267.128	Similar to Malate dehydrogenase.
Os05t0584200-02	S11		14.4333	254.918	379.076	333.504	234.522	275.878	52.04	103.338	Similar to Late embryogenesis abundant protein Lea14-A.
Os06t0111800-03	S11		0.02	22.835	27.922	20.306	22.782	16.826	8.592	16.582	Similar to cDNA clone:001-123-B04, full insert sequence.
Os06t0133000-02	S11		0.0233333	10.2017	6.514	7.988	5.282	3.062	2.102	13.306	Granule-bound starch synthase 1, Starch biosynthesis
Os06t0136600-01	S11	MEG	0.483333	352.887	342.004	291.974	291.86	293.034	183.294	183.87	Similar to Enolase 1 (EC 4.2.1.11) (2-phosphoglycerate dehydratase 1) (2-phospho- D-glycerate hydro-lyase 1).
Os06t0136600-02	S11	MEG	0.723333	328.953	301.61	261.514	241.264	253.24	145.338	144.262	Similar to Enolase.
Os06t0143400-01	S11		47.67	37.515	27.122	29.854	81.478	27.304	12.452	43.92	Similar to Acyl-ACP thioesterase (Fragment).
Os06t0178900-01	S11	MEG	0.256667	125.205	107.318	76.698	91.498	58.904	54.222	58.19	Vacuolar H+-pyrophosphatase (EC 3.6.1.1) (Ovp2).
Os06t0194900-01	S11	MEG	0.626667	139.023	78.946	87.888	89.31	72.846	66.922	72.268	Sucrose synthase 2 (EC 2.4.1.13).
Os06t0234300-00	S11		0	2.36833	3.452	0.164	0.258	2.216	0.006	0.224	Hypothetical conserved gene.
Os06t0256500-01	S11		53.0133	199.748	249.54	217.788	180.79	141.988	113.414	120.072	Similar to Glucose-6-phosphate isomerase.
Os06t0265000-01	S11		0.413333	165.832	108.996	89.228	119.474	76.688	59.016	83.078	Asparagine synthetase, Long-distance transport of asparagine
Os06t0285200-01	S11		0.856667	158.498	227.754	178.62	88.294	148.042	27.558	28.798	Similar to Leafy cotyledon 1-like L1L protein.
Os06t0299300-01	S11		19.4833	21.185	30.61	12.432	3.394	3.134	0.122	2.824	Short-chain dehydrogenase/reductase SDR domain containing protein.
Os06t0573600-03	S11		0.0266667	2.62167	1.844	2.264	0.258	1.712	0.042	0.504	Similar to Beta-galactosidase.
Os06t0619000-01	S11		9.06667	1.45167	1.16	0.556	1.196	0.374	0.006	0.094	NB-ARC domain containing protein.
Os06t0697000-01	S11		0.1	16.8617	5	0.296	14.708	21.534	0.096	3.822	Similar to Xyloglucan endo-transglucosylase/hydrolase 1.
Os06t0701200-01	S11		1222.79	41.1467	41.032	41	26.208	21.812	15.952	14.838	UTP--glucose-1-phosphate uridylyltransferase family protein.
Os06t0707200-01	S11		13.2	13.16	0.35	0.806	1.834	1.316	0.018	1.522	Glycosyltransferase AER61, uncharacterized domain containing protein.
Os06t0725000-01	S11		0.816667	263.702	354.028	380.05	126.914	192.468	27.148	38.848	Similar to Senescence-associated protein DIN1.
Os06t0727200-02	S11		9.10667	214.328	205.278	187.52	129.786	141.964	94.33	97.23	Catalase isozyme B (EC 1.11.1.6) (CAT-B).
Os06t0730900-03	S11	MEG	0.0466667	46.745	52.332	33.454	25.958	27.848	20.492	19.662	Peptidase A22B, signal peptide peptidase domain containing protein.
Os07t0102400-01	S11		0.136667	33.1433	27.382	17.778	25.132	10.9	9.332	18.286	Protein of unknown function DUF1084 family protein.
Os07t0159800-01	S11		3131.5	1847.52	1543.45	1504.94	1204.86	1334.33	934.494	750.61	MD-2-related lipid-recognition domain containing protein.
Os07t0164700-01	S11		278.553	22.8167	27.178	16.218	17.33	26.956	7.86	10.336	Similar to Helicase-like protein [Oryza sativa (japonica cultivar-group)].
Os07t0164800-01	S11		0.14	138.08	85.776	65.886	81.26	88.456	31.526	69.644	Conserved hypothetical protein.
Os07t0203900-00	S11		0.0133333	1.90333	0.656	1.54	1.262	2.232	0	0.328	Pentatricopeptide repeat domain containing protein.
Os07t0240600-01	S11		0	1.115	1.724	0.954	0.538	0.256	0	0.32	UDP-glucuronosyl/UDP-glucosyltransferase family protein.
Os07t0273700-00	S11		0	1.83333	0.482	0.938	1.328	0.244	0	0.556	Disease resistance protein domain containing protein.
Os07t0459200-02	S11		0	2.08667	2.366	1.848	0.718	1.99	0.014	1.112	Similar to ubiquinone biosynthesis protein ubiB.
Os07t0529800-01	S11	MEG	88.5667	770.322	440.388	328.952	334.046	363.732	204.422	490.546	Protein translation factor SUI1 homolog (GOS2 protein).
Os07t0547700-00	S11		0.09	5.64	3.056	1.38	0.728	3.066	0.028	3.304	Conserved hypothetical protein.
Os07t0553900-01	S11		7.09	4.79333	4.542	6.802	5.502	0.28	0.098	0.274	Conserved hypothetical protein.
Os07t0581366-00	S11		0.0333333	9.615	3.458	4.774	5.482	2.29	1.898	3.688	Zinc finger, C2H2 domain containing protein.
Os07t0587250-00	S11		0	14.0917	3.83	6.422	2.408	1.942	0.092	0.264	Hypothetical conserved gene.
Os07t0603500-00	S11		0.13	6.93667	5.472	4.152	3.48	3.542	0.768	1.198	Peptidase A1 domain containing protein.
Os07t0604000-01	S11		16.99	55.0383	61.118	37.558	46.246	33.04	23.65	35.59	Similar to 6-phosphogluconolactonase-like protein.
Os07t0607400-01	S11		3.21	41.2017	41.354	48.214	46.292	38.008	15.03	14.124	Pectin lyase fold/virulence factor domain containing protein.
Os07t0635900-01	S11		43.1333	251.265	30.26	29.044	9.536	6.804	2.604	7.244	Hydrophobic protein LTI6A (Low temperature-induced protein 6A).
Os07t0646600-01	S11		0.316667	14.6	5.398	9.468	12.65	7.246	2.656	6.6	Conserved hypothetical protein.
Os07t0668100-01	S11		0.00666667	12.0967	14.046	8.782	7.118	11.206	4.808	3.562	Conserved hypothetical protein.
Os07t0676600-01	S11		0.0333333	4.16667	0.368	0	0.298	1.608	0.012	0.508	HLH (helix-loop-helix) protein, Mediation of defense to brown planthopper (BPH)
Os07t0679000-01	S11		0.0166667	4.83167	1.8	1.272	0.678	1.55	0.052	0.298	Similar to Potassium transporter 2 (AtPOT2) (AtKUP2) (AtKT2).
Os07t0685650-01	S11		0	10.615	6.018	0.49	4.42	1.146	0.036	3.484	Hypothetical gene.
Os07t0693800-01	S11		0	9.41833	3.658	1.654	2.976	0.836	0.05	2.922	Omega-3 fatty acid desaturase, Acclimation to low-temperature stress, Defense response
Os07t0695100-02	S11		0.21	38.8933	10.526	9.912	19.15	10.52	6.234	5.364	Similar to Two-component response regulator-like PRR37.
Os08t0113100-01	S11		0.423333	257.792	307.13	167.954	197.054	178.222	111.764	132.762	Similar to Fructokinase (Fragment).
Os08t0126300-02	S11	MEG	1.69333	773.685	623.466	567.234	478.246	576.788	415.644	425.786	Similar to Glyceraldehyde-3-phosphate dehydrogenase (Fragment).
Os08t0130900-01	S11		12.7933	8.625	5.86	5.272	4.614	4.474	0.708	3.19	Similar to galactosyltransferase family.
Os08t0135500-01	S11		5.66	4722.43	4314.23	3532.58	2497.75	2708.92	1275.63	1500.19	X8 domain containing protein.
Os08t0135900-01	S11		21.1533	26.1567	21.614	19.29	17.938	25.462	10.168	14.984	Similar to Tryptophan synthase beta chain 1 (EC 4.2.1.20) (Orange pericarp 1) (Fragment).
Os08t0135900-02	S11		39.03	104.642	79.668	72.556	59.946	50.492	33.032	47.742	Similar to Tryptophan synthase beta-subunit.
Os08t0159900-01	S11		6.19667	3.80167	6.36	2.59	5.402	4.416	0.958	3.84	DEAD-like helicase, N-terminal domain containing protein.
Os08t0162100-01	S11		0.49	6.60667	6.17	4.626	7.658	4.498	1.852	3.708	Transcriptional co-repressor, Regulation of meristem fate
Os08t0175200-01	S11		0.146667	65.0283	79.49	93.54	147.776	67.178	26.852	62.946	Protein of unknown function DUF292, eukaryotic domain containing protein.
Os08t0200100-01	S11		0.0866667	3.235	7.798	23.474	13.962	2.862	0.01	1.096	Ribonucleotide reductase-related domain containing protein.
Os08t0276400-01	S11		0	5.21833	0.624	0.524	1.034	0.464	0.13	0.364	Serine/threonine protein kinase domain containing protein.
Os08t0293100-01	S11		0	6.22333	22.414	27.008	55.784	10.78	0.124	2.352	Conserved hypothetical protein.
Os08t0424500-02	S11		0.0366667	34.7867	30.424	41.81	31.772	23.664	11.666	11.134	Similar to Betaine aldehyde dehydrogenase.
Os08t0476000-01	S11		0	1.25167	4.658	3.976	5.16	1.712	0.006	1.142	Conserved hypothetical protein.
Os08t0483200-01	S11		0.0133333	1.515	0.802	0.902	0.856	1.226	0.05	0.754	Nucleotide-binding, alpha-beta plait domain containing protein.
Os08t0499300-02	S11		0	2.13667	0.36	5.636	2.648	0.926	0.006	0.08	Similar to WRKY transcription factor 42 (Fragment).
Os08t0508000-01	S11		0	2.01333	1.668	0.5	1.556	3.034	0	0.014	Cytochrome P450 family protein.
Os08t0515800-01	S11	MEG	0.0166667	29.8183	21.174	12.046	11.008	9.218	7.31	13.174	Mitochodrial transcription termination factor-related family protein.
Os08t0519600-01	S11		0.05	23.35	12.928	16.732	19.31	12.4	9.004	9.028	Protein of unknown function DUF1666 family protein.
Os08t0525000-01	S11	MEG	0.0566667	40.07	30.64	12.968	25.952	33	14.882	33.002	Ras GTPase family protein.
Os08t0536300-01	S11		0	0.955	2.522	1.288	1.692	0.474	0	0.008	Similar to Hd1.
Os08t0549100-01	S11	MEG	54.4433	1616.78	1649.94	1276.01	1232.82	1194.72	815.762	717.14	Similar to Peroxisome type ascorbate peroxidase.
Os08t0558200-01	S11		0.13	31.37	28.818	38.422	22.812	21.624	10.992	12.11	Thioredoxin fold domain containing protein.
Os09t0309700-01	S11	MEG	0.03	22.9283	18.492	23.504	17.382	16.414	8.592	10.736	Ethylene response factor, Transcription factor, Negative regulation of ethylene biosynthesis, Drought tolerance
Os09t0346400-02	S11	MEG	12.74	8.22	2.962	2.924	0.478	1.876	0	3.13	Hypothetical conserved gene.
Os09t0376900-02	S11		1.88333	0.361667	0	0.02	0.316	0.094	0	0.026	Similar to Potassium transporter 23.
Os09t0379900-02	S11		0.0533333	8.36167	11.244	17.672	23.516	20.858	1.018	14.416	Similar to Beta-glucan binding protein.
Os09t0394900-01	S11		545.667	272.803	284.698	211.45	216.316	181.132	150.224	185.97	Similar to Annexin-like protein.
Os09t0440200-01	S11	MEG	21.3433	10.595	14.078	6.638	8.722	6.092	0.486	3.054	BRCT domain containing protein.
Os09t0487700-01	S11		0.45	50.7967	58.556	28.574	35.732	31.804	20.116	30.224	Ovarian tumour, otubain domain containing protein.
Os09t0531900-01	S11		40.5233	55.41	65.482	43.706	38.422	36.878	26.728	35.116	Similar to Glycosyltransferase QUASIMODO1 (EC 2.4.1.-).
Os09t0537200-01	S11		22.1	8.8	5.18	6.45	8.102	3.834	1.196	3.932	Conserved hypothetical protein.
Os09t0537600-02	S11		0	0.988333	1.198	0.1	0.236	0.124	0.008	0.292	Similar to Peptidyl-prolyl cis-trans isomerase.
Os09t0556700-01	S11		0	7.30333	3.792	1.986	1.802	1.322	0.304	1.746	SET domain domain containing protein.
Os09t0564800-01	S11		54.9667	27.7317	23.838	22.872	25.048	14.678	10.256	11.762	Conserved hypothetical protein.
Os10t0127900-01	S11	MEG	0.19	8.06833	1	4.674	2.328	2.462	0	0.53	Similar to F-box domain containing protein, expressed.
Os10t0169800-01	S11	MEG	214.053	73.25	51.846	41.258	46.336	34.332	31.782	39.184	Alpha/beta hydrolase fold-1 domain containing protein.
Os10t0189100-01	S11		9.15333	33.7267	14.232	25.404	18.054	21.766	12.428	14.254	Plastidic phosphoglucomutase, Starch synthesis in rice pollen
Os10t0360100-02	S11		0	2.19333	0.09	0.412	0.626	0.116	0	0.04	Conserved hypothetical protein.
Os10t0479900-01	S11		0.0366667	11.1217	6.128	11.786	6.79	3.208	2.248	5.94	Transcriptional factor B3 family protein.
Os10t0494000-01	S11		0.0133333	27.6133	9.696	13.894	8.488	5.7	5.192	5.168	Protein of unknown function DUF789 family protein.
Os10t0509100-01	S11		0.876667	64.85	36.022	29.972	45.572	39.182	18.954	48.462	Similar to predicted protein.
Os10t0510700-00	S11		0	10.9817	4.202	7.428	8.148	3.496	2.504	7.452	Similar to calcium dependent protein kinase1.
Os10t0519600-01	S11		0.13	52.3283	24.28	34.516	32.864	32.394	24.894	32.284	Protein of unknown function DUF791 family protein.
Os10t0521900-01	S11	MEG	177.29	33.7983	32.25	82.208	161.54	143.266	9.894	60.272	Similar to Membrane protein.
Os10t0542400-01	S11		2.82333	11.28	5.086	0.282	13.338	1.624	0	0.484	Expansin/Lol pI family protein.
Os10t0542400-02	S11		18.57	11.0633	7.622	3.14	37.118	7.126	0.036	2.986	Expansin/Lol pI family protein.
Os10t0553300-01	S11		24.9067	27.265	13.462	21.154	30.916	9.774	4.738	11.502	Similar to Trehalose-6-phosphate phosphatase.
Os10t0561300-01	S11		2.23667	1.655	1.934	0.602	0.516	1.038	0.022	1.02	Similar to Monosaccharid transporter.
Os10t0565150-01	S11		0	1.56167	0.322	0.794	0.324	0.258	0	0.14	Hypothetical gene.
Os11t0148200-01	S11	MEG	71.9867	36.4233	27.2	23.278	22.166	22.144	9.664	16.35	Similar to predicted protein.
Os11t0158000-01	S11		0	21.875	9.742	24.376	51.574	21.36	0.096	3.458	Conserved hypothetical protein.
Os11t0168000-01	S11	MEG	12.81	3139.15	2628.67	3594.08	3104.64	2389.93	762.56	1279.32	Protein of unknown function DUF1278 family protein.
Os11t0168100-01	S11	MEG	0.633333	297.495	257.652	177.382	211.098	179.274	117.626	199.456	Similar to Syntaxin 61 (AtSYP61) (Osmotic stess-sensitive mutant 1).
Os11t0175400-01	S11	MEG	0.0433333	49.5083	20.23	34.04	47.964	37.034	19.164	35.906	Plant neutral invertase family protein.
Os11t0199200-01	S11		0.7	154.645	132.464	102.458	120.008	111.87	66.128	63.658	Protein disulfide isomerase-like enzyme, Starch synthesis, Maturation of proglutelin in endosperm
Os11t0199200-02	S11		0.39	99.8467	109.094	84.282	88.794	66.84	44.034	61.86	Similar to Protein disulfide isomerase.
Os11t0210500-01	S11		0.04	38.48	37.752	24.148	28.616	25.416	7.792	11.112	Similar to Alcohol dehydrogenase.
Os11t0210600-01	S11		0	1.67	0	1.17	0	0	0	0.65	Similar to Alcohol dehydrogenase (Fragment).
Os11t0251400-03	S11		13.1333	2.77333	7.31	0.288	1.182	2.326	0	0.8	Hypothetical conserved gene.
Os11t0432900-01	S11		0.07	64.785	56.546	61.14	44.058	37.126	15.164	25.04	Peptidase S10, serine carboxypeptidase family protein.
Os11t0523800-01	S11		0.0333333	13.4617	15.998	10.166	9.922	8.156	5.736	4.624	Similar to Isoform 3 of Auxin response factor 23.
Os11t0532000-01	S11		6.78333	22.2717	19.018	11.504	14.234	9.458	7.632	10.762	Conserved hypothetical protein.
Os11t0532900-01	S11	MEG	6.78333	22.2717	19.018	11.504	14.234	9.458	7.632	10.762	Conserved hypothetical protein.
Os11t0599101-01	S11		0.00666667	4.83667	4.01	3.252	0.968	0.388	0.396	1.444	Domain of unknown function DUF629 domain containing protein.
Os11t0671000-01	S11		1.53	271.01	123.486	207.438	226.184	88.384	20.076	93.996	Similar to Dormancy-associated protein.
Os12t0121100-01	S11		209.573	36.7917	22.532	30.494	41.574	11.04	10.578	8.538	Similar to Serine/threonine-protein kinase NAK.
Os12t0140000-00	S11		0	113.505	26.312	50.16	36.418	19.244	12.312	23.114	Hypothetical conserved gene.
Os12t0159600-01	S11		0	27.505	27.164	18.888	13.754	21.47	2.302	3.788	Harpin-induced 1 domain containing protein.
Os12t0159600-02	S11	MEG	0.56	30.255	23.686	24.766	14.268	19.638	2.494	3.738	Harpin-induced 1 domain containing protein.
Os12t0161500-01	S11	MEG	0.01	10.0033	10.282	17.026	15.956	6.224	2.39	6.04	Conserved hypothetical protein.
Os12t0290100-02	S11		0.0633333	11.125	10.604	6.412	6.38	3.444	2.832	3.29	Similar to Protein kinase.
Os12t0541500-02	S11		0	1.56833	1.846	0.13	2.132	1.104	0	2.334	Similar to Chloroplast polyprotein of elongation factor Ts.
Os12t0547500-01	S11		0.0133333	5.63333	3.786	3.938	2.146	2.092	1.38	1.734	Kinesin-14 family member, Non-processive, minus-end-directed motor protein that transports actin filaments along microtubules, Organization of the cytoskeletal architecture, Cell elongation and division
Os12t0570500-01	S11		5.16667	1.96333	2.574	0.214	0.43	0.456	0.182	0.482	Glycoside hydrolase, family 5, conserved site domain containing protein.
Os12t0613000-01	S11		46.7567	23.7717	11.834	15.76	14.256	7.982	5.53	6.06	Similar to NF-YA subunit.
Os12t0632700-01	S11	MEG	92.6233	222.593	196.252	171.274	155.626	158.356	90.208	97.688	Malate dehydrogenase, glyoxysomal precursor (EC 1.1.1.37).
Os01t0106900-01	S12		0	1.5	0	0.016	2.584	0.584	0.276	0	Deoxyxylulose 5-phosphate reductoisomerase
Os01t0109300-01	S12		136.253	173.182	151.728	158.344	179.158	106.56	95.176	53.062	Similar to predicted protein.
Os01t0153900-00	S12	MEG	0.986667	500.597	847.756	581.226	527.376	575.342	292.492	147.82	Hypothetical conserved gene.
Os01t0192600-01	S12		0.05	2.74333	5.482	4.164	1.708	1.768	0.914	0.004	Ndr family protein.
Os01t0275600-01	S12		58.2333	256.232	293.27	260.108	263.186	217.548	189.826	90.624	Similar to Argonaute 4 protein.
Os01t0275600-02	S12	MEG	34.3033	334.695	221.644	291.26	272.218	266.93	205.234	109.266	Similar to Protein argonaute 4A.
Os01t0290000-03	S12		2.66	47.2683	55.04	47.202	38.99	38.806	19.924	9.684	Similar to Cyprosin precursor (EC 3.4.23.-) (Fragment).
Os01t0383900-01	S12		0.0666667	49.3967	50.386	69.504	37.998	18.814	35.682	11.776	Homologue of nucleoporin protein Nup98, Target of the M. oryzae avirulence effector AvrPiz-t, Basal resistance against M. oryzae
Os01t0527600-01	S12		0	3.135	1.224	0.552	1.268	1.124	0.922	0.126	RNA-dependent RNA polymerase, Small RNA biogenesis, Regulation of shoot apical meristem (SAM) initiation, Spikelet development
Os01t0606400-01	S12		6.09333	24.2067	18.29	18.938	26.686	21.252	12.108	4.162	Hypothetical protein.
Os01t0632000-01	S12		4.30667	6.18333	3.672	2.492	0.798	0.904	0.424	0.424	Conserved hypothetical protein.
Os01t0653800-02	S12		0.0333333	9.39833	9.422	5.656	5.476	2.896	7.882	3.102	WD40 repeat-like domain containing protein.
Os01t0658900-01	S12	MEG	18.9433	21.01	2.256	13.664	19.796	12.812	8.864	3.266	OSBZ8.
Os01t0820800-01	S12		10.0267	2.67167	1.154	1.726	3.036	5.028	1.302	0.006	Conserved hypothetical protein.
Os01t0851000-02	S12		0.01	4.215	2.192	2.848	3.286	1.32	2.506	0.066	Plastid-encoded RNA polymerase (PEP)-associated protein, Protection of chloroplast development from heat stress, Chloroplast biogenesis and plant growth
Os01t0885500-01	S12		35.1	72.6	43.832	49.35	60.1	33.208	39.574	25.362	Hypothetical conserved gene.
Os01t0905800-03	S12	MEG	147.983	1255.32	873.29	1129.34	1110.2	1186.19	816.262	464.554	Aldolase C-1.
Os01t0923000-01	S12		0	62.3417	47.216	45.182	31.186	26.438	22.556	16.03	Conserved hypothetical protein.
Os01t0950700-01	S12		0	10.1567	0.27	3.826	1.538	1.606	1.414	0.328	Conserved hypothetical protein.
Os01t0952500-01	S12		0.13	62.0983	84.776	52.96	40.572	14.17	8.316	5.562	A-type response regulator, Cytokinin signaling
Os02t0141300-01	S12	MEG	15.1433	36.2983	20.206	28.506	40.544	15.558	18.784	10.334	Arabinokinase-Like Protein, Pollen development
Os02t0187400-01	S12		18.9167	20.2067	19.348	18.684	21.382	8	5.14	3.13	PLC-like phosphodiesterase, TIM beta/alpha-barrel domain domain containing protein.
Os02t0307900-00	S12		10.55	17.9783	18.964	27.838	23.012	16.588	18.12	3.362	Transposase (putative), gypsy type domain containing protein.
Os02t0438601-01	S12		0	11.035	7.24	3.886	5.39	3.64	3.766	0.45	Conserved hypothetical protein.
Os02t0527600-01	S12		0	0.396667	0.562	0.412	0.208	0.092	0.04	0	Functional homolog of Arabidopsis Raf-like protein CONSTITUTIVE TRIPLE RESPONSE1 (CTR1), Ethylene-receptor signalling
Os02t0556300-01	S12		18.0733	2.88667	2.898	0.44	2.742	1.33	3.752	0.002	Hypothetical protein.
Os02t0558600-01	S12		32.79	19.8283	19.124	6.02	6.188	8.45	3.192	1.656	Conserved hypothetical protein.
Os02t0597000-01	S12		0.1	63.3817	38.738	42.718	60.144	32.64	36.654	20.1	Regulator of chromosome condensation, RCC1 domain containing protein.
Os02t0702400-01	S12		0	4.77	2.182	2.92	1.216	1.564	0.568	0	Pectinacetylesterase family protein.
Os02t0725300-01	S12		0.00666667	5.33667	2.238	0.932	1.904	1.064	0.968	0.124	Cellulose synthase family protein.
Os02t0785800-02	S12		1.63667	463.71	385.234	394.45	296.624	297.57	348.612	50.606	Similar to Ribosomal protein L35A.
Os02t0816400-01	S12		2.46333	3.64	2.932	4.07	5.2	0.418	0.694	0.098	Protein of unknown function DUF3741 domain containing protein.
Os02t0817500-02	S12		0.413333	102.822	69.16	62.038	63.326	49.844	61.972	34.21	Potassium channel, voltage-dependent, beta subunit, KCNAB-related domain containing protein.
Os02t0828533-01	S12		7.76667	2.39833	3.71	2.388	0.432	0.372	0.456	0	Similar to HAT family dimerisation domain containing protein.
Os03t0116800-02	S12	MEG	567.92	15.1317	10.77	9.164	9.626	5.734	7.422	0	Similar to F-box protein.
Os03t0181500-02	S12		0.33	74.1883	53.606	31.962	31.714	30.828	21.74	13.436	Similar to (Rice Genome Annotation Project) fiddlehead-like protein.
Os03t0240800-02	S12	MEG	0.15	57.4633	56.718	69.916	52.456	53.194	70.768	3.51	Similar to AGL157Cp.
Os03t0244000-01	S12		0	3.21167	4.33	2.79	1.176	0.766	3.842	0	Heat shock protein DnaJ, cysteine-rich region domain containing protein.
Os03t0266800-01	S12		3.24	1.54667	0.648	2.83	3.398	0.312	0.972	0.002	Protein kinase, core domain containing protein.
Os03t0293700-00	S12		0	5.39833	2.25	7.692	4.312	0.622	1.176	0	Hypothetical conserved gene.
Os03t0315800-01	S12	MEG	0.0833333	115.357	96.6	61.668	58.598	68.34	54.056	24.89	Similar to 30S ribosomal protein S1, chloroplast precursor (CS1).
Os03t0319400-01	S12		0.09	3.165	0	0.504	0.882	0.08	0.468	0	Serine/threonine protein kinase, Cold stress tolerance, Abiotic stresses
Os03t0357200-01	S12		0	32.6083	1.778	2.352	2.926	3.508	4.712	0.79	Non-protein coding transcript.
Os03t0383800-01	S12		37.92	8.67	0.11	20.722	3.744	3.834	6.772	0	Similar to SAP domain containing protein, expressed.
Os03t0423850-01	S12		25.9833	12.445	9.366	10.054	11.266	9.048	6.512	3.736	Similar to Helicase-like protein.
Os03t0674300-01	S12		0.136667	33.9633	25.082	20.79	19.518	13.54	16.404	8.546	Similar to PGPS/D5 (Fragment).
Os03t0682200-00	S12	MEG	145.493	57.6383	53.908	40.594	54.368	37.844	23.188	17.744	Similar to Protein argonaute 12.
Os03t0697466-00	S12		0.0266667	1.83	0.432	0.28	0.164	0.664	0.484	0	Hypothetical protein.
Os03t0761300-01	S12		0	0.855	0.824	0.142	0.84	0.5	0.894	0	Pentatricopeptide repeat domain containing protein.
Os03t0784700-02	S12	MEG	0.0466667	17.0933	13.188	13.286	3.8	4.226	1.894	0.012	Ferredoxin--NADP reductase, root isozyme, chloroplast precursor (EC 1.18.1.2) (FNR).
Os03t0823400-01	S12		0.0266667	36.6683	26.188	17.178	12.042	13.754	5.168	1.38	Similar to Bowman-Birk type trypsin inhibitor (WTI).
Os04t0175750-01	S12		4.11667	33.3933	48.126	30.93	30.226	36.248	24.172	9.414	Non-protein coding transcript.
Os04t0204400-01	S12		0.0533333	15.9367	8.404	3.28	3.05	6.822	2.686	0.53	Hypothetical protein.
Os04t0206200-02	S12		3.94333	6.775	1.72	3.918	3.738	1.814	1.244	0.816	Similar to Helicase-like protein.
Os04t0390000-03	S12		0.03	0.638333	0.1	0.48	0	0.31	0.238	0	Similar to OSIGBa0096P03.7 protein.
Os04t0394200-02	S12		11.84	24.955	18.924	14.348	20.314	12.242	16.372	0	Similar to 2-oxoglutarate dehydrogenase E2 subunit.
Os04t0410200-00	S12	MEG	0	3.64833	7.332	2.344	1.028	1.152	1.704	0.006	Similar to H0321H01.14 protein.
Os04t0486600-02	S12	MEG	0.43	153.93	216.404	210.444	114.78	118.096	84.432	15.746	Similar to Glyceralde-3-phosphate dehydrogenase.
Os04t0488100-01	S12		2.57667	6.14333	5.134	7.054	5.51	1.944	2.982	0.448	A member of the Rad21/Rec8 family, Regulation of cell division and growth
Os04t0496800-01	S12		32.03	15.175	7.49	14.944	9.866	5.48	7.61	4.25	LETM1-like domain containing protein.
Os04t0508000-01	S12		14.7067	1.2	0.802	1.102	0.066	0.508	0.496	0.002	Protein of unknown function DUF231, plant domain containing protein.
Os04t0555300-01	S12		0.886667	126.565	98.626	110.432	108.756	92.72	116.096	52.88	Vacuolar phosphate efflux transporter, Pi homeostasis
Os04t0592400-01	S12		0.0433333	22.37	19.122	10.666	7.714	8.796	5.5	2.144	t-snare domain containing protein.
Os04t0594700-00	S12	MEG	0.186667	84.6617	108.586	61.55	48.016	65.56	76.016	6.872	Similar to OSIGBa0142I02-OSIGBa0101B20.30 protein.
Os04t0607200-02	S12		4.32667	0.736667	0	0.092	0.148	0.468	0.324	0	Conserved hypothetical protein.
Os04t0670200-01	S12		0	11.0667	3.202	0.618	1.822	2.614	4.116	0.636	Similar to Oryzain beta chain precursor (EC 3.4.22.-).
Os04t0674600-01	S12		27.3233	1.32833	1.506	0.748	0.35	1.056	0.128	0	Similar to H0103C06.1 protein.
Os04t0687900-01	S12		0	3.15	1.468	3.962	2.266	1.084	2.898	0	Similar to T24D18.17 protein (Tubby-like protein TULP8).
Os05t0121800-01	S12		33.26	264.607	353.83	143.338	284.05	181.944	167.24	68.24	Conserved hypothetical protein.
Os05t0148700-01	S12		0.03	19.6683	14.972	11.852	10.908	12.446	6.738	5.214	Armadillo-type fold domain containing protein.
Os05t0158500-01	S12		0.0633333	1.48	0	3.78	2.388	0.944	1.402	0	Serine carboxypeptidase, Positive regulator of grain size
Os05t0214100-02	S12		0.82	3.72167	2.338	2.192	1.78	0.884	1.716	0.472	Conserved hypothetical protein.
Os05t0405900-03	S12		1.67	20.5533	26.808	23.872	23.686	13.516	18.886	2.874	Conserved hypothetical protein.
Os05t0430400-01	S12		0.0333333	12.0333	4.742	3.874	6.102	3.522	6.228	0.56	GTP1/OBG domain containing protein.
Os05t0446800-03	S12		0.133333	2.12833	2.092	1.148	2.496	0.06	0.732	0	Similar to Arginyl-tRNA--protein transferase 1 (EC 2.3.2.8) (R-transferase 1) (Arginyltransferase 1) (Arginine-tRNA--protein transferase 1). Splice isoform ATE1-2.
Os06t0113900-01	S12		0	0.665	0.004	0.522	0.324	0.144	0.078	0.002	Major facilitator superfamily, general substrate transporter domain containing protein.
Os06t0488600-01	S12		0	3.36833	2.544	1.362	1.348	0.948	0.132	0.042	Similar to Potential phospholipid-transporting ATPase 7 (EC 3.6.3.1) (Aminophospholipid flippase 7).
Os06t0552900-00	S12		0.09	1.86	0.528	0.988	2.884	0.478	1.47	0	Similar to SP3D.
Os06t0661700-01	S12		27.11	13.105	11.166	3.898	5.558	13.368	5.044	1.782	Hypothetical conserved gene.
Os06t0705350-00	S12		0	0.825	0	0.004	0.516	0.234	0.278	0.002	Similar to pentatricopeptide (PPR) repeat-containing protein.
Os07t0116600-00	S12		0	0.806667	1.35	0.154	0.404	0.452	0.036	0	Similar to HLS1 (HOOKLESS 1); N-acetyltransferase.
Os07t0163900-00	S12		0.01	1.38	1.042	0.496	0.006	0.396	1.046	0.004	Pentatricopeptide repeat domain containing protein.
Os07t0246200-02	S12	MEG	1.02667	695.122	658.062	495.072	606.75	529.538	543.586	51.192	Similar to Calreticulin (Fragment).
Os07t0289400-01	S12		0.0466667	15.87	7.294	3.19	4.192	2.998	2.43	0.808	Conserved hypothetical protein.
Os07t0296200-02	S12		0.37	2.8	1.34	1.184	1.164	0.588	1.694	0	Similar to predicted protein.
Os07t0450000-02	S12		1.20667	205.142	240.192	161.614	91.074	90.98	86.546	0	Similar to 60S ribosomal protein L44.
Os07t0563300-01	S12		4.09667	14.3467	11.396	9.964	9.274	4.872	5.922	3.372	B3 domain transcriptional repressor, Regulator of seed germination and seedling development
Os07t0608200-01	S12		0	25.3083	17.724	30.062	13.224	7.73	5.792	1.47	Similar to CCAAT-binding transcription factor subunit B (CBF-B) (NF-Y protein chain A) (NF-YA) (CAAT-box DNA binding protein subunit A). Splice isoform Short.
Os07t0668700-01	S12		0	16.9683	21.302	12.96	7.1	7.726	8.936	3.174	Lipase, class 3 family protein.
Os08t0117400-02	S12		0	86.98	72.68	57.992	60.958	65.232	51.266	4.95	Similar to Calmodulin 1 (Fragment).
Os08t0191700-03	S12	MEG	2.4	1423.85	1277.44	1188.58	1068.15	1126.95	804.486	493.28	Similar to Lactoylglutathione lyase (EC 4.4.1.5) (Methylglyoxalase) (Aldoketomutase) (Glyoxalase I) (Glx I) (Ketone-aldehyde mutase) (S-D- lactoylglutathione methylglyoxal lyase).
Os08t0280200-01	S12		0	0.876667	0.68	0.724	1.26	0.37	0.496	0.016	Tensin phosphatase, C2 domain domain containing protein.
Os08t0450200-01	S12		6.93667	1.31833	0.6	0.66	0.09	0.294	0.746	0	Similar to Pectin methylesterase (Fragment).
Os08t0451500-01	S12		4.62667	3.19833	1.612	0.784	0.58	0.62	0.42	0.132	Conserved hypothetical protein.
Os08t0497300-01	S12		0.0633333	13.2467	6.88	10.288	9.24	1.604	0.86	0.264	Cellular retinaldehyde binding/alpha-tocopherol transport family protein.
Os08t0527600-01	S12		0.113333	2.815	1.296	0.902	0.644	0.816	1.348	0.178	Similar to Ubiquitin carboxyl-terminal hydrolase.
Os08t0542700-01	S12		0.0333333	20.0567	19.656	13.59	9.564	5.402	8.726	2.674	Ankyrin repeat containing protein.
Os09t0420900-01	S12		0.103333	2.275	1.024	0.004	0.956	4.324	2.406	0	BTB domain containing protein.
Os09t0444550-00	S12		0	5.38	3.426	6.756	7.812	0.98	1.136	0.086	Hypothetical protein.
Os09t0471100-01	S12	MEG	0.31	192.71	280.602	92.588	116.538	127.89	95.388	45.354	Similar to Peroxidase 17 precursor (EC 1.11.1.7) (Atperox P17) (ATP25a).
Os09t0533900-01	S12		0	100.688	115.106	51.41	82.466	105.598	58.972	24.696	Similar to CEL5=CELLULASE 5 (Fragment).
Os10t0363300-01	S12		0.00666667	2.51333	3.044	2.962	1.35	1.442	1.808	0.376	Acetyl-CoA carboxylase (EC 6.4.1.2)
Os10t0478500-00	S12		0	6.48	4.74	7.12	3.022	1.866	1.76	0	MATH domain containing protein.
Os10t0511400-01	S12		105.127	157.912	157.172	105.612	102.08	106.23	92.924	66.124	Peptidase S28 family protein.
Os10t0548900-02	S12		0.02	4.825	2.222	3.65	2.934	0.292	2.366	0.036	Similar to MURE; ATP binding / acid-amino acid ligase/ ligase.
Os10t0567400-03	S12		14.98	2.24333	0.574	0.052	0.832	0.228	0.346	0	Similar to Isoform 2 of Chlorophyllide a oxygenase, chloroplastic.
Os11t0112000-01	S12		1.05	236.23	114.12	344.078	171.98	72.224	66.618	50.706	Similar to Hypoxia induced protein conserved region containing protein, expressed.
Os11t0168200-02	S12	MEG	1.61	470.735	429.554	364.984	365.418	337.724	299.986	111.582	60S ribosomal protein L3.
Os11t0204800-01	S12		0.14	19.5233	14.128	16.932	12.452	14.65	18.01	5.91	Similar to Wali7 protein (Fragment).
Os11t0218000-01	S12		0.01	4.80333	3.52	3.054	1.484	0.398	1.02	0.034	bZIP transcription factor, bZIP-1 domain containing protein.
Os11t0303300-00	S12		0	6.57333	0.744	2.072	0.714	0.778	0.31	0.116	Similar to O-methyltransferase.
Os11t0417400-01	S12		8.30333	2.36833	0.778	4.284	2.208	1.106	2.894	0.016	Protein phosphatase 2C domain containing protein.
Os11t0432800-01	S12	MEG	0.203333	41.3317	54.662	32.042	30.346	44.482	25.892	12.914	Similar to OSIGBa0153E02-OSIGBa0093I20.13 protein.
Os11t0455500-02	S12	MEG	1.10333	554.823	382.712	357.886	320.622	309.696	287.39	198.882	Similar to Adenosylhomocysteinase.
Os11t0615600-01	S12		0.273333	87.815	61.294	66.212	51.066	66.502	37.07	28.464	Conserved hypothetical protein.
Os11t0618700-01	S12		3.71667	1.65667	1.95	3.486	2.586	0.184	1.562	0.014	Protein of unknown function DUF594 domain containing protein.
Os11t0697001-01	S12		0.0733333	0.281667	0.018	0.01	0.158	0.002	0.04	0	Hypothetical gene.
Os12t0267800-01	S12		0	2.02167	0.692	0.14	1.442	3.276	0.51	0.046	Similar to multidrug/pheromone exporter, MDR family, ABC transporter family.
Os12t0283100-01	S12		0.0566667	27.9717	29.762	25.362	26.712	21.55	11.38	6.744	Nucleotidyltransferase domain containing protein.
Os12t0285600-01	S12		0	8.71	5.068	10.88	7.47	3.428	2.608	1.608	Pleckstrin homology-type domain containing protein.
Os12t0405700-02	S12	MEG	0.0533333	1268.36	1283.49	880.46	904.44	546.522	562.318	0.142	Similar to Wound-induced basic protein.
Os12t0510000-02	S12		2.31667	0.77	0.122	1.128	0.132	0.242	0.204	0.044	Conserved hypothetical protein.
Os12t0613250-00	S12		0	1.56	0.782	3.57	0.8	0.23	2.448	0.008	Similar to BTB/POZ; Superoxide dismutase, copper/zinc binding; NPH3.
Os01t0332100-01	S7		0.153333	1.245	0	0.74	0.37	0.1	0.154	0.572	Similar to Neutral invertase-like protein (Fragment).
Os01t0332100-02	S7		0	3.93333	0	2.668	2.04	0.216	0.43	2.95	Similar to Invertase.
Os01t0611900-02	S7		0	2.76833	0	0.476	2.084	0.364	0.784	1.596	Pentatricopeptide repeat domain containing protein.
Os01t0717000-01	S7		0.03	6.71333	0.044	20.282	19.226	3.216	3.604	8.842	Similar to GmCK1p (EC 2.7.1.32).
Os01t0901000-01	S7		0	1.485	0	0.58	1.242	0.462	0.316	0.384	Similar to Arm repeat-containing protein.
Os01t0965500-01	S7		0.0133333	3.025	0.008	1.844	2.088	1.212	0.848	1.194	Similar to SET domain protein.
Os03t0307700-00	S7		0	1.56667	0	1.626	0.02	0.432	0.124	0.274	Domain of unknown function DUF231, plant domain containing protein.
Os03t0426900-01	S7		0	2.595	0	5.354	6.558	2.96	4.16	5.848	Similar to Heat shock protein 101.
Os04t0330900-02	S7		0.753333	2.12333	0.004	0.658	0.948	0.432	0.368	0.316	Similar to cDNA clone:002-146-G03, full insert sequence.
Os04t0388700-02	S7		0.0433333	2.415	0.004	1.35	0.214	0.106	0.6	0.096	Similar to OSIGBa0096P03.3 protein.
Os04t0518200-01	S7		0.273333	1.39167	0.006	0.338	0.594	0.28	1.376	0.372	Conserved hypothetical protein.
Os06t0600700-02	S7		34.4567	3.41167	0	0.938	2.598	1.648	2.5	6.284	Similar to RNA binding protein.
Os06t0700550-00	S7		30.74	7.71167	0	4.748	3.51	1.358	0.234	0.32	Hypothetical protein.
Os06t0700700-02	S7		39.33	5.26167	0.002	3.15	2.02	1.7	0.94	0.322	P-Type heavy metal ATPase, Delivery of Zinc to developing tissues
Os07t0594400-01	S7		40.0267	15.4367	0	6.542	0.996	9.328	28.742	1.012	Hypothetical conserved gene.
Os07t0667000-01	S7		0.01	6.37667	0	0.934	0.894	0.404	1.506	0.84	Similar to Tubby-like protein 3.
Os08t0544500-01	S7		0	1.07833	0	2.196	1.078	0.614	0.548	0.388	NCK-associated protein 1 (NAP1)-like protein, Homolog of SCAR/WAVE complex components, Control of epidermal cell morphogenesis, Drought sensitivity, Actin filament activity
Os09t0518500-02	S7		0	3.795	0	4.056	0.526	0.678	2	2.222	Similar to protein binding protein.
Os09t0538700-01	S7		0	1.64833	0	1.13	0.906	0.804	0.472	0.916	Protein of unknown function DUF632 domain containing protein.
Os10t0356000-00	S7		3.61333	59.9317	17.526	39.532	27.524	22.788	40.568	30.692	Similar to ribulose-1,5-bisphosphate carboxylase/oxygenase large subunit.
Os10t0573900-03	S7		2.65667	4.125	0	3.512	6.398	5.858	4.73	6.094	Similar to Nonsense-mediated mRNA decay protein 3.
Os11t0702700-01	S7		0	6.76167	0.056	1.252	0.51	4.122	3.402	5.414	Homeodomain-like containing protein.
Os12t0578700-01	S7		4.95	3.89333	0.012	0.888	6.692	0.642	1.142	0.352	Conserved hypothetical protein.
Os12t0584200-01	S7		0	2.21333	0	0.764	0.952	0.266	0.348	0.478	Similar to cDNA clone:J013075O22, full insert sequence.
Os01t0155600-01	S8		5.56333	27.0817	15.846	6.012	10.448	20.394	34.464	36.146	Similar to Splicing factor RSZ33.
Os01t0201900-01	S8		15.9733	2.47167	1.006	0.012	1.96	0.472	1.358	3.954	Conserved hypothetical protein.
Os01t0226300-01	S8	MEG	75.5533	206.193	99.054	72.796	131.426	90.014	122.302	165.466	Reticulon family protein.
Os01t0330100-01	S8		0	7.1	2.734	0.514	2.364	6.664	4.524	2.86	Similar to Alpha-L-fucosidase 2.
Os01t0680700-02	S8		0.176667	1.375	0.736	0	0.776	0.342	0.1	0.324	Hypothetical conserved gene.
Os01t0760000-01	S8		3.96	29.4233	6.208	0.036	2.85	6.808	1.63	4.624	Similar to Dynein light chain.
Os01t0848550-01	S8		4.82333	3.84167	1.496	0	1.636	2.576	3.46	0.488	Conserved hypothetical protein.
Os01t0948500-01	S8		0	2.165	5.036	0.014	0.826	2.17	3.21	1.744	Armadillo-like helical domain containing protein.
Os02t0669100-01	S8		0.583333	92.62	44.106	1.274	12.856	38.17	5.836	13.562	Dehydrin family protein.
Os03t0798300-02	S8		0.01	19.2	13.07	7.638	11.316	10.416	14.846	13.494	DNA methyltransferase, Maintenance of CpG methylation after DNA replication
Os04t0471400-01	S8		1.59667	2.145	0	0	3.738	1.7	5.35	3.808	Similar to H0418A01.7 protein.
Os04t0511200-01	S8		0	4.85667	1.48	0	2.058	6.48	8.118	88.134	EFA27 for EF hand, abscisic acid, 27kD.
Os04t0566500-01	S8		0.526667	1.05833	0.292	0	0.416	0.342	0.024	0.576	Similar to Isoform 2 of Protein argonaute 1B.
Os04t0580700-01	S8		0	95.7767	77.03	0.076	17.63	16.568	46.34	19.876	MADS-box transcription factor, Regulation of floral organ identity and meristem fate
Os05t0373700-01	S8	MEG	1.89667	1016.91	852.266	505.86	716.272	717.846	673.772	753.142	Similar to Nascent polypeptide-associated complex alpha subunit-like protein 3 (NAC-alpha-like protein 3) (Alpha-NAC-like protein 3).
Os05t0516700-01	S8		0	21.0617	9.184	0	7.344	8.4	6.112	1.476	Conserved hypothetical protein.
Os05t0585900-01	S8		94.16	48.0117	36.326	17.076	40.876	53.838	56.156	52.284	Mitochondrial carrier protein domain containing protein.
Os06t0147600-01	S8		0	7.78167	5.646	0	4.682	13.976	6.684	13.246	Conserved hypothetical protein.
Os06t0566300-00	S8		12.3667	2.16	0.764	0	0.566	0.082	0.288	0.406	Similar to zinc transporter 4.
Os06t0681600-01	S8		0.0666667	2.65167	2.654	0	0.814	1.66	0.18	0.46	Haem peroxidase family protein.
Os07t0661400-01	S8		78.6967	429.758	215.956	143.148	290.196	277.866	202.02	243.27	Conserved hypothetical protein.
Os08t0135400-01	S8		0.11	62.9717	77.202	18.466	40.298	27.098	27.158	31.32	Copine domain containing protein.
Os08t0296900-03	S8		0.0766667	1.66833	0.664	0.006	0.054	0.504	0.214	0.326	Similar to Heat shock protein 70.
Os08t0445700-01	S8		0.0333333	10.945	9.974	2.85	10.21	16.784	4.96	11.968	Class II trehalose-phosphate-synthase (TPS) gene family member, Salt stress tolerance, Control of yield-related traits
Os08t0490600-01	S8		0	9.33	1.766	0	0.176	0.498	1.358	1.546	FAS1 domain domain containing protein.
Os08t0566100-01	S8		0	1.95833	0.168	0	0.126	0.242	1.644	0.028	Protein of unknown function DUF239, plant domain containing protein.
Os09t0452300-01	S8		61.81	4.67833	3.428	0.012	3.46	1.536	0.516	2.132	Similar to cDNA, clone: J065054A13, full insert sequence.
Os10t0315400-01	S8		0.05	3.52167	0	0.002	1.03	3.208	6.712	7.584	Similar to SKIP interacting protein 28 (Fragment).
Os10t0323600-01	S8		39.3467	16.3067	1.22	0	0.942	11.008	8.234	24.574	Similar to Profilin A.
Os11t0545000-03	S8		32.5767	79.025	60.86	26.25	42.548	41.48	46.906	45.112	NOP5, N-terminal domain containing protein.
Os12t0635400-01	S8		0	6.41667	1.93	0	1.004	11.97	18.708	70.316	VQ domain containing protein.
Os12t0639100-02	S8	MEG	0	5.145	0.874	0.604	3.29	3.332	1.954	2.186	Major facilitator superfamily MFS_1 protein.
Os01t0255100-01	S9		0.02	4.67333	3.98	1.66	0.052	1.278	1.452	0.964	Similar to Soluble epoxide hydrolase.
Os01t0259200-02	S9		0.01	2.865	1.072	1.316	0.006	4.096	7.638	6.376	Similar to Protein kinase.
Os01t0390600-01	S9		0.00666667	1.35667	0.904	0.504	0	0.032	0.142	0.024	Pentatricopeptide repeat domain containing protein.
Os01t0849100-01	S9		0.04	14.605	10.314	1.138	0.722	24.808	13.442	1.514	Small GTPase Rac/ROP guanine nucleotide exchange factor, Signal transduction
Os02t0161100-01	S9		0	0.605	0.05	0.292	0	0.022	0.838	0.088	Actin-binding FH2 domain containing protein.
Os02t0610700-01	S9		58.67	41.3633	23.316	10.51	1.85	12.716	9.508	5.576	Chlorophyll a/b binding protein domain domain containing protein.
Os02t0720700-01	S9		0	1.79167	2.814	1.494	0.024	0.622	0.086	0.932	Similar to Chloride channel protein CLC-f (AtCLC-f). Splice isoform 2.
Os02t0724000-01	S9		0.0533333	32.0117	16.344	19.502	11.008	29.31	22.384	8.8	CONSTANS-like protein, Heading promotion under long-day condition
Os02t0807000-01	S9		0.11	56.5783	11.074	26.912	12.86	20.9	57.058	36.578	Similar to Phosphoenolpyruvate carboxylase kinase 1.
Os03t0198500-02	S9		0	2.73833	0.448	0.196	0	0	0.45	1.052	Protein of unknown function DUF862, eukaryotic domain containing protein.
Os03t0598100-01	S9		0.0433333	24.3383	17.896	3.08	2.448	7.778	12.398	12.052	Similar to ACR4.
Os03t0638200-02	S9		7.79	5.01833	1.196	1.334	0.006	1.536	2.322	3.29	Similar to Transporter-like protein.
Os03t0751600-01	S9		0	2.02667	0.988	1.834	0	1.808	0.472	1.284	Similar to Circumsporozoite protein.
Os03t0787600-02	S9		21.3533	51.005	35.22	18.27	13.22	47.928	22.648	13.776	Conserved hypothetical protein.
Os03t0821700-01	S9		0	2.2	1.448	0.352	0.014	0.262	0.7	0.598	Pentatricopeptide repeat domain containing protein.
Os03t0822700-02	S9	MEG	0	14.43	2.23	3.262	3.356	6.534	3.926	22.69	Similar to Armadillo/beta-catenin-like repeat family protein.
Os04t0403200-01	S9		0	15.4467	2.626	3.006	0.232	1.258	7.958	1.406	Zinc finger, RING-type domain containing protein.
Os04t0403701-01	S9		0.0166667	7.78167	5.496	5.77	1.452	1.962	11.37	7.996	Similar to protein phosphatase 2C containing protein.
Os04t0499200-01	S9		0.0133333	1.615	0.254	1.45	0.01	0.23	0.846	0.616	Enhancer of rudimentary family protein.
Os04t0533700-00	S9		0.02	2	4.53	3.606	0	1.172	0.614	0.552	Putative non-inhibitory serpin-10.
Os04t0592600-01	S9		42.1	41.3583	13.03	15.58	7.642	23.062	39.842	24.092	Similar to OSIGBa0142I02-OSIGBa0101B20.17 protein.
Os05t0333000-01	S9		28.6867	5.15	4.094	2.344	0.014	1.83	5.844	2.726	Conserved hypothetical protein.
Os05t0491400-01	S9	MEG	24.28	1651.18	1531.27	1471.85	770.344	1291.67	954.912	759.502	Similar to LRR protein.
Os06t0147100-01	S9		0	114.58	21.538	5.652	8.916	165.696	46.924	16.992	Similar to cDNA clone:J023088C01, full insert sequence.
Os06t0172000-01	S9		1.37	1.495	0.518	1.692	0.006	0.784	1.488	0.226	Pentatricopeptide repeat domain containing protein.
Os06t0625700-01	S9		0.0333333	5.51333	1.11	0.7	0	0.764	0.852	0.488	Glycosyl transferase, family 2 domain containing protein.
Os06t0685700-01	S9		0	2.09	0.932	0.332	0.036	0.576	0.812	0.416	Similar to Auxin response factor 16.
Os07t0474300-01	S9		0.02	27.5467	21.976	9.61	7.716	12.782	9.318	8.958	Conserved hypothetical protein.
Os07t0568700-02	S9		1.68667	2.43333	0	0.11	0	0	1.102	0.054	Polygalacturonase-inhibiting protein, Inhibitor of fungal polygalacturonase, Regulation of floral organ number
Os07t0656600-01	S9		0	8.31833	2.204	3.39	0.01	3.852	0.578	2.86	Uncharacterised conserved protein UCP022348 domain containing protein.
Os08t0241900-01	S9		0	1.30667	0.684	1.328	0.04	0.264	0.628	0.322	Hypothetical protein.
Os08t0414700-01	S9		0.0366667	9.205	4.094	2.238	1.74	6.648	2.008	2.016	Similar to Trehalose-6-phosphate synthase (Fragment).
Os08t0536100-02	S9		4.56333	1.24167	0.03	1.376	0	1.056	0.784	1.008	Hypothetical conserved gene.
Os09t0247500-01	S9	MEG	0.06	53.0083	38.016	9.272	8.404	27.994	7.236	6.922	Conserved hypothetical protein.
Os09t0250700-01	S9		48.6067	1.285	3.32	2.1	0	0.43	1.564	2.16	ABC-1 domain containing protein.
Os09t0498600-01	S9		0.01	1.24	0.574	1.22	0	0.284	0.632	1.534	K Homology, type 1, subgroup domain containing protein.
Os09t0535000-01	S9	MEG	0.0133333	14.4783	15.856	10.012	3.612	10.134	8.524	5	Similar to Triosephosphate isomerase.
Os10t0181700-02	S9		10.9033	2.32667	0.322	0.702	0	0.068	0.896	0.028	Hypothetical conserved gene.
Os10t0358700-02	S9		0	1.355	0	0	0	0.292	0.012	0.372	Pentatricopeptide repeat domain containing protein.
Os11t0264700-03	S9		0	1.355	0.39	1.154	0	0.064	2.448	0.292	Cyclin-like F-box domain containing protein.
Os11t0293900-02	S9		0	3.66167	1.332	0.214	0	3.124	3.932	1.408	Similar to UBX domain containing protein, expressed.
Os11t0597400-00	S9		0	2.18333	1.67	0.412	0.056	0.496	0.268	0.438	Similar to Leucine Rich Repeat family protein, expressed.
Os11t0602300-01	S9		24.4433	45.185	23.9	19.196	18.624	46.872	72.996	33.504	Similar to HVA22-like protein a (AtHVA22a).
Os12t0116000-02	S9		0.0366667	5.64333	2.672	2.486	0.002	0.718	2.5	1.68	Similar to predicted protein.
Os12t0165000-02	S9		0	1.75833	3.654	2.87	0	2.126	1.346	0.738	Similar to predicted protein.
Os12t0479400-03	S9	MEG	0.03	15.4733	7.886	7.068	2.538	4.544	7.616	8.95	Similar to Isoform 2 of Auxin response factor 24.
